# Supplementary material for: Analysis and functional relevance of the chaperone TRAP-1 interactome in the metabolic regulation and mitochondrial integrity of cancer cells
Source: Sci Rep. 2023 May 10;13:7584. doi: 10.1038/s41598-023-34728-1 (PMC10172325; doi:10.1038/s41598-023-34728-1)
Supplement: Supplementary file 5 — Supplementary Table S2. [file 41598_2023_34728_MOESM5_ESM.xlsx]

## Sheet: KD TOTAL
Table S2. Processed RNA Sequencing files for KD and OE cells.
	KD RNA-Seq TOTAL
	baseMean	log2FoldChange	lfcSE	stat	pvalue	padj	symbol	genename	gene_biotype
ENSG00000228794	707.955	-0.554483	0.0647345	-8.5655	1.07609e-17	8.53069e-17	LINC01128	long intergenic non-protein coding RNA 1128	lncRNA
ENSG00000272438	201.174	-0.472786	0.129666	-3.64617	0.000266179	0.000788186	NA	NA	lncRNA
ENSG00000260179	20.9822	-0.958821	0.374245	-2.56201	0.0104068	0.0237645	NA	NA	lncRNA
ENSG00000230415	50.8815	0.88078	0.244295	3.6054	0.000311674	0.0009146	NA	NA	lncRNA
ENSG00000224870	1108.22	0.392274	0.0549463	7.13922	9.38596e-13	5.71101e-12	MRPL20-AS1	MRPL20 antisense RNA 1	lncRNA
ENSG00000225285	76.869	1.34981	0.20758	6.50257	7.89588e-11	4.24323e-10	NA	NA	lncRNA
ENSG00000272106	86.976	0.610847	0.181694	3.36195	0.000773946	0.00215153	NA	NA	lncRNA
ENSG00000287356	203.092	0.472137	0.119693	3.94456	7.99461e-05	0.000253012	NA	NA	lncRNA
ENSG00000236423	71.7166	-0.5345	0.203247	-2.62981	0.00854336	0.0198031	LINC01134	long intergenic non-protein coding RNA 1134	lncRNA
ENSG00000284668	769.948	2.14878	0.0658103	32.6511	7.7415e-234	1.52431e-231	LINC02780	long intergenic non-protein coding RNA 2780	lncRNA
ENSG00000284703	61.9769	1.81881	0.221309	8.2184	2.06241e-16	1.54159e-15	NA	NA	lncRNA
ENSG00000284747	83.9033	-0.427451	0.1846	-2.31555	0.0205828	0.0440002	NA	NA	lncRNA
ENSG00000228526	421.074	-0.432453	0.0828274	-5.22114	1.77825e-07	7.35671e-07	MIR34AHG	MIR34A host gene	lncRNA
ENSG00000284693	78.3586	1.11522	0.196914	5.6635	1.48314e-08	6.75181e-08	LINC02606	long intergenic non-protein coding RNA 2606	lncRNA
ENSG00000272482	101.946	0.58921	0.177014	3.3286	0.000872826	0.00240743	NA	NA	lncRNA
ENSG00000288398	255.288	0.449247	0.110182	4.07731	4.55588e-05	0.000148285	NA	NA	lncRNA
ENSG00000236963	27.9695	-1.00453	0.317841	-3.16048	0.00157509	0.00416416	NA	NA	lncRNA
ENSG00000249087	185.745	0.400588	0.12253	3.26931	0.00107809	0.00292851	ZNF436-AS1	ZNF436 antisense RNA 1	lncRNA
ENSG00000236810	358.652	0.225032	0.0931781	2.41508	0.015732	0.0345289	ELOA-AS1	ELOA antisense RNA 1	lncRNA
ENSG00000233755	21.1939	-1.76728	0.393538	-4.49075	7.09735e-06	2.52556e-05	NA	NA	lncRNA
ENSG00000233427	22.4388	-1.12855	0.360135	-3.13369	0.00172625	0.00453472	NA	NA	lncRNA
ENSG00000186056	164.378	1.02971	0.13079	7.87295	3.46383e-15	2.43113e-14	MATN1-AS1	MATN1 antisense RNA 1	lncRNA
ENSG00000284543	102.512	-0.944561	0.164169	-5.7536	8.73616e-09	4.04272e-08	NA	NA	lncRNA
ENSG00000287691	129.871	-0.862909	0.146744	-5.88035	4.09394e-09	1.94389e-08	NA	NA	lncRNA
ENSG00000236065	119.278	-0.643107	0.157648	-4.07938	4.51551e-05	0.000147102	NA	NA	lncRNA
ENSG00000286379	35.8482	-0.67855	0.288702	-2.35034	0.018756	0.0404207	NA	NA	lncRNA
ENSG00000224592	19.453	-1.6383	0.426451	-3.8417	0.000122185	0.00037847	NA	NA	lncRNA
ENSG00000238186	18.0716	-1.30987	0.411759	-3.18115	0.00146692	0.00389942	NA	NA	lncRNA
ENSG00000227533	32.2307	1.02496	0.302111	3.39267	0.000692157	0.00193822	SLC2A1-DT	SLC2A1 divergent transcript	lncRNA
ENSG00000234694	174.161	0.293453	0.127609	2.29963	0.0214693	0.0457165	NA	NA	lncRNA
ENSG00000225506	116.776	0.632555	0.168753	3.74841	0.00017796	0.000540507	NA	NA	lncRNA
ENSG00000225675	260.728	0.456714	0.101877	4.48298	7.36063e-06	2.61371e-05	LRP8-DT	LRP8 divergent transcript	lncRNA
ENSG00000231090	26.7814	0.914082	0.314519	2.90629	0.00365744	0.00908891	MIR4422HG	MIR4422 host gene	lncRNA
ENSG00000234807	70.5599	0.600533	0.196045	3.06324	0.00218957	0.00565464	NA	NA	lncRNA
ENSG00000226476	9.40258	2.04581	0.63341	3.22984	0.00123858	0.00332846	LINC01748	long intergenic non-protein coding RNA 1748	lncRNA
ENSG00000230798	282.491	0.345552	0.100519	3.4377	0.000586681	0.00166095	FOXD3-AS1	FOXD3 antisense RNA 1	lncRNA
ENSG00000232284	178.983	0.682683	0.123991	5.50591	3.67268e-08	1.61868e-07	GNG12-AS1	GNG12, DIRAS3 and WLS antisense RNA 1	lncRNA
ENSG00000285407	67.4323	-0.716969	0.214975	-3.33512	0.000852625	0.00235588	NA	NA	lncRNA
ENSG00000287453	58.6254	2.97165	0.279867	10.6181	2.45556e-26	2.73402e-25	NA	NA	lncRNA
ENSG00000229956	80.9812	0.469355	0.200266	2.34366	0.0190958	0.0410843	NA	NA	lncRNA
ENSG00000286863	133.905	1.16244	0.155931	7.45483	8.99836e-14	5.78606e-13	NA	NA	lncRNA
ENSG00000235927	15.6187	-1.09056	0.472853	-2.30634	0.0210914	0.0449906	NEXN-AS1	NEXN antisense RNA 1	lncRNA
ENSG00000230817	65.8879	1.24356	0.217963	5.70535	1.16102e-08	5.32311e-08	LINC01362	long intergenic non-protein coding RNA 1362	lncRNA
ENSG00000237505	32.0333	0.81784	0.297668	2.74749	0.00600525	0.0143663	PKN2-AS1	PKN2 antisense RNA 1	lncRNA
ENSG00000286548	10.8616	1.36567	0.539639	2.5307	0.0113834	0.0257739	NA	NA	lncRNA
ENSG00000231999	29.1907	0.963624	0.322055	2.99211	0.00277056	0.00702231	LRRC8C-DT	LRRC8C divergent transcript	lncRNA
ENSG00000223745	826.883	0.693968	0.0605821	11.455	2.2197e-30	2.81893e-29	NA	NA	lncRNA
ENSG00000260464	35.1668	1.21357	0.287406	4.22249	2.41615e-05	8.11796e-05	NA	NA	lncRNA
ENSG00000235501	47.3271	0.560156	0.245195	2.28454	0.02234	0.0474179	NA	NA	lncRNA
ENSG00000226053	477.619	-0.480437	0.0805348	-5.96559	2.43756e-09	1.17788e-08	LINC01776	long intergenic non-protein coding RNA 1776	lncRNA
ENSG00000224616	202.359	0.980708	0.12508	7.84061	4.48349e-15	3.12373e-14	NA	NA	lncRNA
ENSG00000258673	67.3587	-0.776311	0.210861	-3.68163	0.00023175	0.000692809	LINC01397	long intergenic non-protein coding RNA 1397	lncRNA
ENSG00000224167	4.97253	-3.6288	1.02176	-3.55151	0.000383023	0.00111188	NA	NA	lncRNA
ENSG00000233154	170.012	0.787592	0.134247	5.86674	4.44446e-09	2.10438e-08	LINC01762	long intergenic non-protein coding RNA 1762	lncRNA
ENSG00000260941	443.653	0.492512	0.0852985	5.77398	7.74185e-09	3.60013e-08	LINC00622	long intergenic non-protein coding RNA 622	lncRNA
ENSG00000227082	141.523	0.346009	0.142954	2.42043	0.0155021	0.0340619	LINC02798	long intergenic non-protein coding RNA 2798	lncRNA
ENSG00000228826	28.5845	0.763987	0.308836	2.47376	0.01337	0.0297966	NA	NA	lncRNA
ENSG00000232721	3.87621	3.68273	1.22483	3.00672	0.00264082	0.00672466	NA	NA	lncRNA
ENSG00000233396	167.837	0.593654	0.128568	4.61743	3.88514e-06	1.42329e-05	NA	NA	lncRNA
ENSG00000274372	64.169	0.556512	0.212795	2.61525	0.00891627	0.020593	NA	NA	lncRNA
ENSG00000227733	10.0029	1.8918	0.621454	3.04416	0.00233333	0.00600484	LOC101927468	uncharacterized LOC101927468	lncRNA
ENSG00000274020	667.234	0.285093	0.066034	4.31736	1.57903e-05	5.41185e-05	LINC01138	long intergenic non-protein coding RNA 1138	lncRNA
ENSG00000285184	97.5417	0.833186	0.177495	4.69413	2.6775e-06	9.96076e-06	NA	NA	lncRNA
ENSG00000234614	33.5023	0.721465	0.290519	2.48337	0.0130146	0.0291144	NA	NA	lncRNA
ENSG00000237975	1629.53	-0.137484	0.0464647	-2.9589	0.00308742	0.00777135	FLG-AS1	FLG antisense RNA 1	lncRNA
ENSG00000238279	77.0833	-0.61684	0.184617	-3.34118	0.000834236	0.00230798	NA	NA	lncRNA
ENSG00000285867	432.333	0.948405	0.0810836	11.6966	1.32619e-31	1.74821e-30	NA	NA	lncRNA
ENSG00000287064	175.095	0.489245	0.140473	3.48283	0.000496144	0.00141859	NA	NA	lncRNA
ENSG00000285677	26.2856	-0.833587	0.334946	-2.48872	0.0128204	0.0287211	NA	NA	lncRNA
ENSG00000272068	1117.62	0.55212	0.0530833	10.401	2.45319e-25	2.63603e-24	NA	NA	lncRNA
ENSG00000223356	14.5571	-1.88813	0.493763	-3.82396	0.000131327	0.000405578	NA	NA	lncRNA
ENSG00000225279	6.07645	2.92217	0.826692	3.53478	0.000408118	0.00118034	NA	NA	lncRNA
ENSG00000283360	85.0212	0.728709	0.181816	4.00796	6.12468e-05	0.000196006	NA	NA	lncRNA
ENSG00000273112	29.7482	0.725443	0.304842	2.37973	0.0173251	0.0376811	NA	NA	lncRNA
ENSG00000236206	10.4521	1.18303	0.513236	2.30504	0.0211646	0.045129	NA	NA	lncRNA
ENSG00000229588	121.572	-0.438838	0.156515	-2.80381	0.0050503	0.012244	NA	NA	lncRNA
ENSG00000225325	8.94109	1.79988	0.646134	2.78562	0.0053425	0.0128823	NA	NA	lncRNA
ENSG00000231605	292.015	0.536741	0.0949132	5.65508	1.55777e-08	7.08272e-08	LINC01363	long intergenic non-protein coding RNA 1363	lncRNA
ENSG00000272205	35.9243	0.844918	0.267688	3.15636	0.00159753	0.00422043	NA	NA	lncRNA
ENSG00000213062	305.002	0.29544	0.0939887	3.14336	0.00167021	0.00439862	NA	NA	lncRNA
ENSG00000233985	3.9612	2.83156	1.06543	2.65766	0.0078685	0.0183556	LINC01681	long intergenic non-protein coding RNA 1681	lncRNA
ENSG00000231407	137.268	0.763868	0.149348	5.11468	3.14277e-07	1.27036e-06	NA	NA	lncRNA
ENSG00000231424	84.6606	1.77425	0.202366	8.76751	1.82654e-18	1.50248e-17	NA	NA	lncRNA
ENSG00000224228	25.6531	-0.772495	0.33584	-2.30018	0.0214379	0.0456539	NA	NA	lncRNA
ENSG00000234741	17629.2	0.282664	0.0181685	15.5579	1.40587e-54	3.41788e-53	GAS5	growth arrest specific 5	lncRNA
ENSG00000236021	24.7034	0.90148	0.34438	2.61769	0.00885263	0.0204679	NA	NA	lncRNA
ENSG00000231966	61.1094	0.744311	0.212764	3.49829	0.00046825	0.00134341	NA	NA	lncRNA
ENSG00000243155	287.958	0.325653	0.0987564	3.29754	0.000975368	0.00266698	NA	NA	lncRNA
ENSG00000273129	2.21404	3.86117	1.48359	2.60259	0.00925223	0.0213174	NA	NA	lncRNA
ENSG00000237283	17.5518	-1.88145	0.441755	-4.25904	2.05311e-05	6.96027e-05	NA	NA	lncRNA
ENSG00000285280	469.809	1.19074	0.0828157	14.3782	7.09382e-47	1.42502e-45	LOC105371664	uncharacterized LOC105371664	lncRNA
ENSG00000285718	29.4662	2.1568	0.330856	6.51883	7.08573e-11	3.81913e-10	NA	NA	lncRNA
ENSG00000229989	251.721	-0.411119	0.105815	-3.88528	0.000102213	0.000319641	NA	NA	lncRNA
ENSG00000230623	82.875	0.473936	0.191066	2.48049	0.0131204	0.0293089	NA	NA	lncRNA
ENSG00000260088	36.5672	1.16426	0.288734	4.0323	5.52341e-05	0.000177974	DDX59-AS1	DDX59 antisense RNA 1	lncRNA
ENSG00000224536	200.073	1.24294	0.123562	10.0593	8.36099e-24	8.57521e-23	CSRP1-AS1	CSRP1 antisense RNA 1	lncRNA
ENSG00000223774	68.9216	0.742689	0.203916	3.64213	0.000270393	0.000799797	NA	NA	lncRNA
ENSG00000228288	69.7356	1.08556	0.22236	4.882	1.05015e-06	4.0494e-06	PCAT6	prostate cancer associated transcript 6	lncRNA
ENSG00000226330	260.43	-0.675779	0.104068	-6.49362	8.37989e-11	4.49119e-10	NA	NA	lncRNA
ENSG00000240710	8.88692	-1.66007	0.657447	-2.52502	0.0115691	0.0261701	NA	NA	lncRNA
ENSG00000203706	136.131	-0.607561	0.143308	-4.23956	2.23956e-05	7.55674e-05	NA	NA	lncRNA
ENSG00000153363	385.797	0.255081	0.084682	3.01223	0.00259337	0.00661693	LINC00467	long intergenic non-protein coding RNA 467	lncRNA
ENSG00000226251	3.37094	2.89474	1.25243	2.3113	0.0208162	0.0444514	LINC02608	long intergenic non-protein coding RNA 2608	lncRNA
ENSG00000230461	100.292	0.696413	0.168942	4.1222	3.75275e-05	0.000123599	PROX1-AS1	PROX1 antisense RNA 1	lncRNA
ENSG00000228063	9.32988	1.87103	0.59559	3.14146	0.00168106	0.00442559	LYPLAL1-DT	LYPLAL1 divergent transcript	lncRNA
ENSG00000277007	45.5993	0.837826	0.248957	3.36534	0.000764497	0.0021259	NA	NA	lncRNA
ENSG00000228536	117.134	0.785936	0.158298	4.96491	6.87339e-07	2.69994e-06	NA	NA	lncRNA
ENSG00000236230	161.754	1.29163	0.141133	9.15188	5.59529e-20	4.93904e-19	NA	NA	lncRNA
ENSG00000225334	6.992	2.64836	0.899202	2.94524	0.00322709	0.00809494	NA	NA	lncRNA
ENSG00000234476	191.372	0.990761	0.120641	8.21248	2.16664e-16	1.61618e-15	NA	NA	lncRNA
ENSG00000282418	63.5725	1.19515	0.211928	5.63944	1.706e-08	7.72294e-08	NA	NA	lncRNA
ENSG00000227496	74.3387	-0.472212	0.18876	-2.50165	0.0123616	0.0278043	NA	NA	lncRNA
ENSG00000272562	113.799	0.866172	0.16562	5.22988	1.69619e-07	7.03852e-07	NA	NA	lncRNA
ENSG00000203684	31.2453	-1.08487	0.310386	-3.49523	0.000473651	0.00135819	IBA57-DT	IBA57 divergent transcript	lncRNA
ENSG00000236975	18.8149	-1.3092	0.422635	-3.09772	0.00195017	0.00508082	NA	NA	lncRNA
ENSG00000177788	605.712	0.600658	0.0696268	8.62683	6.30753e-18	5.05157e-17	RAB4A-AS1	RAB4A antisense RNA 1	lncRNA
ENSG00000223393	21.5205	0.993525	0.364439	2.72617	0.00640734	0.0152448	NA	NA	lncRNA
ENSG00000228044	24.906	-0.904661	0.328839	-2.75107	0.00594001	0.0142212	LOC101927787	uncharacterized LOC101927787	lncRNA
ENSG00000258082	10.4495	1.30152	0.522321	2.4918	0.0127097	0.0284993	NA	NA	lncRNA
ENSG00000229291	568.702	0.803555	0.0811644	9.90034	4.14883e-23	4.14997e-22	NA	NA	lncRNA
ENSG00000237250	58.5733	1.27374	0.214475	5.93888	2.86976e-09	1.3791e-08	LOC100130331	POTE ankyrin domain family, member F pseudogene	lncRNA
ENSG00000286496	32.3754	-1.79042	0.338086	-5.29574	1.18534e-07	4.99551e-07	NA	NA	lncRNA
ENSG00000229960	10.5996	1.42375	0.567997	2.50661	0.0121894	0.0274567	NA	NA	lncRNA
ENSG00000287531	2.68293	-4.4131	1.43083	-3.0843	0.00204033	0.00529487	NA	NA	lncRNA
ENSG00000286216	327.282	0.411967	0.098935	4.16402	3.12694e-05	0.000103927	NA	NA	lncRNA
ENSG00000233633	7.0868	5.52906	1.27941	4.32158	1.54916e-05	5.31364e-05	LOC105373352	uncharacterized LOC105373352	lncRNA
ENSG00000233296	70.6793	4.014	0.300202	13.371	8.92977e-41	1.5404e-39	TMEM18-DT	TMEM18 divergent transcript	lncRNA
ENSG00000237667	5.30947	2.31024	0.790908	2.92099	0.00348916	0.00869346	LINC01115	long intergenic non-protein coding RNA 1115	lncRNA
ENSG00000234423	19.9296	-1.41581	0.393548	-3.59756	0.000321216	0.000941339	LINC01250	long intergenic non-protein coding RNA 1250	lncRNA
ENSG00000234171	1026.09	-0.127991	0.0564464	-2.26748	0.0233607	0.0492877	RNASEH1-DT	RNASEH1 divergent transcript	lncRNA
ENSG00000287126	252.019	0.279766	0.103634	2.69956	0.00694319	0.0163859	NA	NA	lncRNA
ENSG00000231532	45.864	3.23287	0.320592	10.0841	6.4983e-24	6.69306e-23	LINC01249	long intergenic non-protein coding RNA 1249	lncRNA
ENSG00000242540	105.712	0.44798	0.166516	2.69032	0.00713845	0.0168141	NA	NA	lncRNA
ENSG00000271947	11.1702	2.48804	0.573373	4.3393	1.42937e-05	4.92205e-05	NA	NA	lncRNA
ENSG00000228203	129.305	3.15168	0.19448	16.2057	4.59563e-59	1.20146e-57	GRASLND	glycosaminoglycan regulatory associated long non-coding RNA	lncRNA
ENSG00000223884	49.4912	0.95373	0.248601	3.83639	0.000124856	0.000386084	LOC101929452	uncharacterized LOC101929452	lncRNA
ENSG00000229727	15.8703	1.56828	0.470073	3.33625	0.000849177	0.00234694	LOC100506274	uncharacterized LOC100506274	lncRNA
ENSG00000285569	12.8741	-2.27494	0.560525	-4.05859	4.93696e-05	0.000160211	NA	NA	lncRNA
ENSG00000224184	875.222	2.04881	0.0659865	31.0489	1.17988e-211	1.9536e-209	MIR3681HG	MIR3681 host gene	lncRNA
ENSG00000286427	80.8244	1.13792	0.206381	5.5137	3.51375e-08	1.5505e-07	NA	NA	lncRNA
ENSG00000225649	608.345	2.40547	0.0834516	28.8248	1.0502e-182	1.29679e-180	LOC100506474	uncharacterized LOC100506474	lncRNA
ENSG00000230448	4.43485	2.07501	0.855448	2.42564	0.0152812	0.0336239	LINC00276	long intergenic non-protein coding RNA 276	lncRNA
ENSG00000236204	294.588	0.637504	0.0980584	6.50127	7.96462e-11	4.27912e-10	LINC01376	long intergenic non-protein coding RNA 1376	lncRNA
ENSG00000205334	9.53641	1.4503	0.55476	2.61428	0.00894162	0.0206474	LINC01460	long intergenic non-protein coding RNA 1460	lncRNA
ENSG00000285984	30.7144	-1.60438	0.34129	-4.70094	2.58973e-06	9.65066e-06	NA	NA	lncRNA
ENSG00000232028	5.6272	2.04074	0.822568	2.48093	0.0131038	0.029275	NA	NA	lncRNA
ENSG00000236213	100.018	1.3026	0.16791	7.75771	8.64764e-15	5.91743e-14	NA	NA	lncRNA
ENSG00000237803	4.20744	4.65352	1.33473	3.48649	0.000489411	0.00140044	LINC00211	long intergenic non-protein coding RNA 211	lncRNA
ENSG00000232973	1965.22	-0.380877	0.0489081	-7.7876	6.82932e-15	4.71154e-14	CYP1B1-AS1	CYP1B1 antisense RNA 1	lncRNA
ENSG00000231312	370.244	0.388062	0.0866515	4.47842	7.51992e-06	2.66638e-05	MAP4K3-DT	MAP4K3 divergent transcript	lncRNA
ENSG00000234362	10.9684	1.67044	0.569077	2.93535	0.00333166	0.00832954	LINC01914	long intergenic non-protein coding RNA 1914	lncRNA
ENSG00000231826	828.953	0.382735	0.0584056	6.55305	5.63739e-11	3.06342e-10	LINC01819	long intergenic non-protein coding RNA 1819	lncRNA
ENSG00000284608	9.43703	2.46055	0.625021	3.93674	8.25953e-05	0.000260867	NA	NA	lncRNA
ENSG00000222005	22.2701	-1.11688	0.371225	-3.00864	0.00262418	0.00668773	LINC01118	long intergenic non-protein coding RNA 1118	lncRNA
ENSG00000239332	29.7914	-1.14801	0.318864	-3.60032	0.00031783	0.000931916	LINC01119	long intergenic non-protein coding RNA 1119	lncRNA
ENSG00000231918	45.3571	3.24279	0.309144	10.4896	9.64522e-26	1.05193e-24	LOC730100	uncharacterized LOC730100	lncRNA
ENSG00000228590	6.81748	-2.20351	0.691616	-3.18603	0.00144241	0.0038394	MIR4432HG	MIR4432 host gene	lncRNA
ENSG00000274769	41.9625	1.30532	0.278419	4.68831	2.75467e-06	1.02391e-05	NA	NA	lncRNA
ENSG00000270820	53.3631	0.556487	0.234961	2.36842	0.0178643	0.0387304	NA	NA	lncRNA
ENSG00000228541	3.37911	-5.80174	1.38057	-4.20244	2.64059e-05	8.84213e-05	NA	NA	lncRNA
ENSG00000225889	52.7441	0.86654	0.23335	3.71348	0.000204433	0.000615777	NA	NA	lncRNA
ENSG00000204929	48.4701	0.897859	0.240709	3.73006	0.000191432	0.000578851	LOC101927533	uncharacterized LOC101927533	lncRNA
ENSG00000237013	18.7981	-1.44273	0.395605	-3.6469	0.000265428	0.000786602	LINC01812	long intergenic non-protein coding RNA 1812	lncRNA
ENSG00000257702	545.666	0.362977	0.0746111	4.86492	1.14506e-06	4.39985e-06	LBX2-AS1	LBX2 antisense RNA 1	lncRNA
ENSG00000272711	196.624	0.58241	0.118061	4.93311	8.09305e-07	3.1586e-06	NA	NA	lncRNA
ENSG00000287474	2491.95	-0.875621	0.0391524	-22.3644	8.74257e-111	5.06837e-109	NA	NA	lncRNA
ENSG00000227088	630.434	-0.452643	0.0696871	-6.49536	8.28328e-11	4.44159e-10	NA	NA	lncRNA
ENSG00000287625	263.642	0.280823	0.104532	2.68648	0.00722086	0.0169844	NA	NA	lncRNA
ENSG00000286532	91.8461	0.474131	0.170409	2.78231	0.00539733	0.0130031	PARTICL	promoter of MAT2A antisense radiation-induced circulating long non-coding RNA	lncRNA
ENSG00000284879	67.0341	-0.639673	0.212624	-3.00847	0.00262571	0.00669085	NA	NA	lncRNA
ENSG00000234028	110.992	1.10049	0.167276	6.57891	4.73911e-11	2.58945e-10	EIF2AK3-DT	EIF2AK3 divergent transcript	lncRNA
ENSG00000261600	10.5516	-1.70823	0.549852	-3.10672	0.00189176	0.00494042	NA	NA	lncRNA
ENSG00000272913	31.2951	0.973049	0.301557	3.22675	0.00125206	0.00336179	NA	NA	lncRNA
ENSG00000232931	1842.88	-0.2555	0.0455326	-5.61137	2.00727e-08	9.03623e-08	NA	NA	lncRNA
ENSG00000230747	14.7598	1.82162	0.451614	4.03358	5.49324e-05	0.000177054	NA	NA	lncRNA
ENSG00000287832	8.50814	1.67917	0.611484	2.74606	0.00603151	0.0144276	NA	NA	lncRNA
ENSG00000286290	9.43977	2.01979	0.574566	3.51533	0.000439204	0.00126389	NA	NA	lncRNA
ENSG00000225588	2.70281	3.56451	1.43227	2.48872	0.0128204	0.0287211	NA	NA	lncRNA
ENSG00000237880	303.01	0.936425	0.0991423	9.44527	3.54503e-21	3.28863e-20	NA	NA	lncRNA
ENSG00000214184	55.5775	0.65931	0.218198	3.02161	0.00251434	0.00643331	GCC2-AS1	GCC2 antisense RNA 1	lncRNA
ENSG00000204588	16.2416	1.17455	0.434715	2.70189	0.00689472	0.0162874	LINC01123	long intergenic non-protein coding RNA 1123	lncRNA
ENSG00000175772	75.9896	0.942629	0.197429	4.77452	1.80135e-06	6.81266e-06	NA	NA	lncRNA
ENSG00000172965	897.37	-0.394412	0.0604976	-6.51946	7.05587e-11	3.80397e-10	MIR4435-2HG	MIR4435-2 host gene	lncRNA
ENSG00000237753	461.173	1.1242	0.0858535	13.0943	3.54737e-39	5.84701e-38	NA	NA	lncRNA
ENSG00000287937	12.5434	-1.62666	0.512045	-3.17678	0.00148919	0.00395429	NA	NA	lncRNA
ENSG00000234997	473.116	0.71891	0.0777104	9.25114	2.22101e-20	1.99353e-19	NA	NA	lncRNA
ENSG00000272563	11.1015	1.98743	0.541739	3.66862	0.000243867	0.000726646	NA	NA	lncRNA
ENSG00000287165	3.46153	2.77004	1.12822	2.45522	0.0140797	0.0312064	NA	NA	lncRNA
ENSG00000227359	35.8669	-1.14779	0.295452	-3.88485	0.000102392	0.000320155	NA	NA	lncRNA
ENSG00000226856	23.6724	1.82427	0.363375	5.02034	5.158e-07	2.04597e-06	THORLNC	testis associated oncogenic lncRNA	lncRNA
ENSG00000258910	21.9841	1.27276	0.352818	3.60742	0.000309255	0.000907989	NA	NA	lncRNA
ENSG00000236859	419.403	0.250642	0.0827455	3.02908	0.00245301	0.00628892	NIFK-AS1	NIFK antisense RNA 1	lncRNA
ENSG00000286481	1225.59	0.324056	0.049923	6.49112	8.52012e-11	4.56411e-10	NA	NA	lncRNA
ENSG00000226813	3.42791	-4.98461	1.38601	-3.59637	0.000322684	0.000945512	LINC01941	long intergenic non-protein coding RNA 1941	lncRNA
ENSG00000286515	5.76996	-2.74208	0.94354	-2.90617	0.00365885	0.00909034	NA	NA	lncRNA
ENSG00000287414	77.8597	0.862893	0.196224	4.39748	1.09514e-05	3.81683e-05	NA	NA	lncRNA
ENSG00000224043	28.0588	0.869024	0.326197	2.66411	0.0077193	0.0180391	NA	NA	lncRNA
ENSG00000231890	84.5027	0.785514	0.211524	3.7136	0.000204331	0.000615557	DARS1-AS1	DARS1 antisense RNA 1	lncRNA
ENSG00000229131	217.532	0.635504	0.119676	5.31022	1.09492e-07	4.63321e-07	NA	NA	lncRNA
ENSG00000226674	1073.4	-0.152489	0.056858	-2.68192	0.00732005	0.0171992	TEX41	testis expressed 41	lncRNA
ENSG00000236049	3.9245	2.53696	0.928669	2.73182	0.00629848	0.0150103	LINC01920	long intergenic non-protein coding RNA 1920	lncRNA
ENSG00000232359	3.76208	2.44237	0.934559	2.61339	0.00896482	0.0206966	NA	NA	lncRNA
ENSG00000228064	6.19222	-1.66474	0.717746	-2.3194	0.0203734	0.0436122	NA	NA	lncRNA
ENSG00000222031	34.0375	-0.833422	0.297863	-2.798	0.00514194	0.0124372	NA	NA	lncRNA
ENSG00000236885	84.1897	-0.951891	0.206807	-4.6028	4.16848e-06	1.52224e-05	NA	NA	lncRNA
ENSG00000228222	2261.57	0.28667	0.0375366	7.63708	2.22201e-14	1.48378e-13	NA	NA	lncRNA
ENSG00000234350	6.95404	1.97949	0.7763	2.5499	0.0107753	0.0245266	ERICH2-DT	ERICH2 divergent transcript	lncRNA
ENSG00000224189	539.349	-0.534711	0.0785142	-6.81037	9.73463e-12	5.57401e-11	HAGLR	HOXD antisense growth-associated long non-coding RNA	lncRNA
ENSG00000237655	34.4245	1.7337	0.310977	5.57501	2.47512e-08	1.10513e-07	NA	NA	lncRNA
ENSG00000286152	11.9011	1.28688	0.511874	2.51406	0.011935	0.0269169	NA	NA	lncRNA
ENSG00000286980	12.2417	3.10828	0.605965	5.12947	2.90565e-07	1.17822e-06	NA	NA	lncRNA
ENSG00000286797	70.4425	2.71422	0.2386	11.3756	5.53142e-30	6.94797e-29	NA	NA	lncRNA
ENSG00000231646	6.90989	2.23916	0.722855	3.09766	0.00195053	0.00508102	FSIP2-AS1	FSIP2 antisense RNA 1	lncRNA
ENSG00000237877	196.394	0.575578	0.116817	4.92717	8.34276e-07	3.25199e-06	NA	NA	lncRNA
ENSG00000231689	29.5722	-1.23594	0.328719	-3.75987	0.00017	0.000517985	LINC01090	long intergenic non-protein coding RNA 1090	lncRNA
ENSG00000223523	13.557	-1.17056	0.509983	-2.29529	0.0217167	0.0461983	NA	NA	lncRNA
ENSG00000286358	157.024	1.71863	0.136249	12.6139	1.77116e-36	2.72226e-35	NA	NA	lncRNA
ENSG00000286868	49.2518	0.750621	0.236154	3.17853	0.00148025	0.00393151	NA	NA	lncRNA
ENSG00000231557	3.70601	-2.36326	0.947741	-2.49358	0.0126464	0.0283719	NA	NA	lncRNA
ENSG00000238217	3.88742	2.34144	0.978369	2.39321	0.0167018	0.0364523	LINC01877	long intergenic non-protein coding RNA 1877	lncRNA
ENSG00000229647	33.8684	-1.03626	0.302376	-3.42707	0.000610123	0.00172374	MYOSLID	myocardin-induced smooth muscle lncRNA, inducer of differentiation	lncRNA
ENSG00000223725	195.805	-0.334929	0.122228	-2.7402	0.00614027	0.0146764	NA	NA	lncRNA
ENSG00000260804	481.611	-0.300517	0.0796178	-3.77449	0.000160337	0.000489841	LINC01963	long intergenic non-protein coding RNA 1963	lncRNA
ENSG00000233143	475.681	0.641945	0.075548	8.49719	1.94238e-17	1.52434e-16	NA	NA	lncRNA
ENSG00000229525	3.49285	3.10379	1.24234	2.49834	0.0124776	0.0280422	NA	NA	lncRNA
ENSG00000236451	56.4051	0.941986	0.228171	4.12842	3.65272e-05	0.000120449	NA	NA	lncRNA
ENSG00000224819	41.5675	1.13402	0.267598	4.23777	2.2575e-05	7.61066e-05	NA	NA	lncRNA
ENSG00000235070	13.0115	-1.65955	0.517901	-3.20437	0.00135358	0.0036175	NA	NA	lncRNA
ENSG00000224376	395.344	0.496314	0.0848276	5.85085	4.89061e-09	2.30563e-08	NA	NA	lncRNA
ENSG00000181798	36.7026	0.793187	0.279533	2.83755	0.00454618	0.011113	LINC00471	long intergenic non-protein coding RNA 471	lncRNA
ENSG00000233611	37.1398	-1.22998	0.29039	-4.23563	2.27913e-05	7.67883e-05	NA	NA	lncRNA
ENSG00000227252	111.923	0.361097	0.154216	2.3415	0.0192063	0.0413041	NA	NA	lncRNA
ENSG00000222022	15.4379	-2.87537	0.514865	-5.58471	2.34095e-08	1.04715e-07	NA	NA	lncRNA
ENSG00000222032	31.1819	-2.22708	0.32793	-6.79132	1.11112e-11	6.33557e-11	NA	NA	lncRNA
ENSG00000227107	7.11133	1.80145	0.654067	2.75423	0.00588306	0.0140941	NA	NA	lncRNA
ENSG00000225493	3.20097	-2.65842	1.11427	-2.38579	0.0170426	0.0371074	LINC01107	long intergenic non-protein coding RNA 1107	lncRNA
ENSG00000233806	194.571	1.65453	0.127811	12.9452	2.50118e-38	4.03736e-37	LINC01237	long intergenic non-protein coding RNA 1237	lncRNA
ENSG00000231249	14.1231	1.29711	0.458188	2.83096	0.0046408	0.0113228	ITPR1-DT	ITPR1 divergent transcript	lncRNA
ENSG00000226022	12.29	1.64661	0.492167	3.34564	0.000820934	0.00227313	NA	NA	lncRNA
ENSG00000189229	463.167	-0.779164	0.0895477	-8.70111	3.28653e-18	2.6673e-17	NA	NA	lncRNA
ENSG00000226258	43.3835	-1.94749	0.286703	-6.7927	1.10053e-11	6.27854e-11	GRM7-AS3	GRM7 antisense RNA 3	lncRNA
ENSG00000227110	560.645	-0.437678	0.0825718	-5.30057	1.15441e-07	4.87081e-07	LMCD1-AS1	LMCD1 antisense RNA 1	lncRNA
ENSG00000206573	921.091	-0.733111	0.0586869	-12.4919	8.26646e-36	1.24258e-34	THUMPD3-AS1	THUMPD3 antisense RNA 1	lncRNA
ENSG00000269982	141.425	-0.39088	0.144676	-2.70176	0.00689727	0.0162917	NA	NA	lncRNA
ENSG00000225733	4833.64	-0.6661	0.028715	-23.1969	4.89175e-119	3.07224e-117	FGD5-AS1	FGD5 antisense RNA 1	lncRNA
ENSG00000287042	301.712	0.739501	0.0994088	7.43899	1.01457e-13	6.49706e-13	NA	NA	lncRNA
ENSG00000286689	88.263	1.17145	0.187097	6.2612	3.82036e-10	1.9582e-09	NA	NA	lncRNA
ENSG00000285731	26.319	-0.805223	0.331766	-2.42708	0.0152209	0.0335014	NA	NA	lncRNA
ENSG00000228956	213.672	1.75746	0.122767	14.3155	1.75185e-46	3.46502e-45	NA	NA	lncRNA
ENSG00000287069	28.7032	-1.55641	0.367724	-4.23254	2.31065e-05	7.77785e-05	NA	NA	lncRNA
ENSG00000287348	5.73699	-2.34362	0.86665	-2.70423	0.00684621	0.0161815	NA	NA	lncRNA
ENSG00000225548	56.6549	0.904741	0.238697	3.79034	0.000150442	0.000461481	LINC01980	long intergenic non-protein coding RNA 1980	lncRNA
ENSG00000261572	13.9592	1.86012	0.536461	3.4674	0.000525523	0.00149848	NA	NA	lncRNA
ENSG00000271643	88.932	-0.569651	0.179994	-3.16484	0.00155169	0.00410627	NA	NA	lncRNA
ENSG00000235257	36.1811	2.13756	0.314496	6.79677	1.06989e-11	6.11013e-11	ITGA9-AS1	ITGA9 antisense RNA 1	lncRNA
ENSG00000287780	35.5685	-1.55817	0.303597	-5.13235	2.86154e-07	1.16162e-06	NA	NA	lncRNA
ENSG00000286996	10.1714	-1.41232	0.551731	-2.55979	0.0104735	0.0239044	NA	NA	lncRNA
ENSG00000286781	20.3796	-1.88348	0.392601	-4.79745	1.60695e-06	6.10703e-06	NA	NA	lncRNA
ENSG00000223797	120.147	-0.413903	0.157722	-2.62426	0.00868363	0.0201112	ENTPD3-AS1	ENTPD3 antisense RNA 1	lncRNA
ENSG00000261786	340.979	-0.377295	0.0922474	-4.09004	4.31303e-05	0.000140779	NA	NA	lncRNA
ENSG00000236869	153.632	-0.394444	0.139596	-2.82561	0.00471907	0.0114958	ZKSCAN7-AS1	ZKSCAN7 ZNF cluster antisense RNA 1	lncRNA
ENSG00000227398	150.198	-0.608381	0.137119	-4.43689	9.12667e-06	3.20747e-05	NA	NA	lncRNA
ENSG00000228350	93.9613	-0.690742	0.184804	-3.7377	0.000185708	0.000562789	LINC02585	long intergenic non-protein coding RNA 2585	lncRNA
ENSG00000287707	24.0082	-0.907029	0.353286	-2.56741	0.0102462	0.023437	NA	NA	lncRNA
ENSG00000241472	49.3333	-0.834382	0.249314	-3.34672	0.000817749	0.00226553	PTPRG-AS1	PTPRG antisense RNA 1	lncRNA
ENSG00000241684	150.375	-0.44021	0.145705	-3.02125	0.00251734	0.00643799	ADAMTS9-AS2	ADAMTS9 antisense RNA 2	lncRNA
ENSG00000241316	522.456	0.410486	0.0768353	5.34241	9.17183e-08	3.90607e-07	SUCLG2-DT	SUCLG2 divergent transcript	lncRNA
ENSG00000244513	142.925	0.620815	0.13871	4.47564	7.61821e-06	2.69904e-05	NA	NA	lncRNA
ENSG00000240405	311.684	1.39075	0.102251	13.6013	3.93194e-42	7.0382e-41	SAMMSON	survival associated mitochondrial melanoma specific oncogenic non-coding RNA	lncRNA
ENSG00000272690	150.342	0.346064	0.128948	2.68375	0.00728023	0.0171148	LINC02018	long intergenic non-protein coding RNA 2018	lncRNA
ENSG00000286329	205.26	0.761196	0.119946	6.34614	2.20786e-10	1.14975e-09	LOC105377177	uncharacterized LOC105377177	lncRNA
ENSG00000288004	3.73338	5.89376	1.38053	4.26918	1.96189e-05	6.6655e-05	NA	NA	lncRNA
ENSG00000287158	181.723	0.331781	0.129297	2.56603	0.010287	0.0235181	NA	NA	lncRNA
ENSG00000239572	614.131	0.329688	0.0719915	4.57954	4.65997e-06	1.6938e-05	NA	NA	lncRNA
ENSG00000286447	8.80028	1.29304	0.567697	2.2777	0.0227445	0.0481457	NA	NA	lncRNA
ENSG00000239445	61.5672	0.48568	0.214644	2.26272	0.0236528	0.0498415	NA	NA	lncRNA
ENSG00000286699	767.488	1.06891	0.0623907	17.1325	8.48751e-66	2.49668e-64	NA	NA	lncRNA
ENSG00000214407	37.5039	0.897263	0.267019	3.3603	0.000778586	0.00216321	LINC02085	long intergenic non-protein coding RNA 2085	lncRNA
ENSG00000287421	19.399	2.09896	0.42305	4.96149	6.99536e-07	2.74489e-06	NA	NA	lncRNA
ENSG00000228980	46.004	-0.980962	0.259887	-3.77456	0.000160288	0.000489759	LINC01205	long intergenic non-protein coding RNA 1205	lncRNA
ENSG00000242029	37.3655	-0.926053	0.285427	-3.24445	0.00117677	0.00317525	NA	NA	lncRNA
ENSG00000240057	100.02	0.764629	0.172521	4.4321	9.33216e-06	3.276e-05	NEPRO-AS1	NEPRO antisense RNA 1	lncRNA
ENSG00000243276	95.762	2.22364	0.184018	12.0838	1.28597e-33	1.82271e-32	NA	NA	lncRNA
ENSG00000242622	288.711	0.716463	0.0985911	7.26701	3.67535e-13	2.27947e-12	NA	NA	lncRNA
ENSG00000273033	131.641	0.405513	0.147049	2.75767	0.00582158	0.0139529	LINC02035	long intergenic non-protein coding RNA 2035	lncRNA
ENSG00000284624	78.4096	1.01293	0.19737	5.13212	2.8649e-07	1.16234e-06	NA	NA	lncRNA
ENSG00000206417	287.298	0.860302	0.101238	8.49782	1.93191e-17	1.51666e-16	NA	NA	lncRNA
ENSG00000271270	259.432	0.723184	0.108948	6.63789	3.18208e-11	1.75847e-10	TMCC1-DT	TMCC1 divergent transcript	lncRNA
ENSG00000249846	112.811	0.686302	0.16379	4.19014	2.78779e-05	9.31793e-05	LINC02021	long intergenic non-protein coding RNA 2021	lncRNA
ENSG00000240086	282.237	1.09735	0.103395	10.6131	2.58872e-26	2.87788e-25	NA	NA	lncRNA
ENSG00000248932	174.093	0.771816	0.134505	5.73818	9.56976e-09	4.41073e-08	COPB2-DT	COPB2 divergent transcript	lncRNA
ENSG00000240137	65.009	0.973006	0.220532	4.41209	1.02376e-05	3.57776e-05	ERICH6-AS1	ERICH6 antisense RNA 1	lncRNA
ENSG00000287688	2.63021	-3.94951	1.4455	-2.73229	0.00628964	0.0149942	NA	NA	lncRNA
ENSG00000240875	593.293	1.29508	0.071631	18.0799	4.59268e-73	1.54427e-71	LINC00886	long intergenic non-protein coding RNA 886	lncRNA
ENSG00000243176	47.0276	0.907615	0.257967	3.51833	0.000434267	0.00125084	NA	NA	lncRNA
ENSG00000244128	481.502	0.835656	0.0877045	9.52809	1.60209e-21	1.50702e-20	NA	NA	lncRNA
ENSG00000242268	60.1605	1.29381	0.228586	5.66007	1.5131e-08	6.88533e-08	LINC02082	long intergenic non-protein coding RNA 2082	lncRNA
ENSG00000286856	16.388	1.11033	0.427062	2.59994	0.00932399	0.0214714	NA	NA	lncRNA
ENSG00000228221	7.65493	2.67252	0.749157	3.56737	0.000360579	0.00104994	LINC00578	long intergenic non-protein coding RNA 578	lncRNA
ENSG00000272970	94.135	0.581197	0.169681	3.42523	0.000614272	0.00173479	LOC107986163	uncharacterized LOC107986163	lncRNA
ENSG00000234238	3.98733	-5.03564	1.36291	-3.69478	0.00022008	0.000659823	NA	NA	lncRNA
ENSG00000270959	103.124	0.569796	0.162503	3.50638	0.000454254	0.00130548	LPP-AS2	LPP antisense RNA 2	lncRNA
ENSG00000223812	12.764	1.45525	0.526196	2.7656	0.00568183	0.0136415	NA	NA	lncRNA
ENSG00000232353	10.8772	7.43975	1.24392	5.98087	2.21954e-09	1.07466e-08	NA	NA	lncRNA
ENSG00000287178	4.43444	6.10513	1.3302	4.58961	4.44065e-06	1.61812e-05	NA	NA	lncRNA
ENSG00000214146	39.3486	1.83167	0.29281	6.25548	3.96285e-10	2.02933e-09	LINC02026	long intergenic non-protein coding RNA 2026	lncRNA
ENSG00000214145	51.4965	1.09341	0.257948	4.23887	2.24652e-05	7.57597e-05	LINC00887	long intergenic non-protein coding RNA 887	lncRNA
ENSG00000233058	62.6864	0.552223	0.202297	2.72976	0.0063381	0.0150965	NA	NA	lncRNA
ENSG00000231770	294.928	0.873219	0.105973	8.24	1.72215e-16	1.29123e-15	NA	NA	lncRNA
ENSG00000229178	12.912	2.31298	0.514263	4.49766	6.87068e-06	2.44849e-05	NA	NA	lncRNA
ENSG00000242086	604.883	0.379997	0.0706305	5.38008	7.44541e-08	3.19072e-07	SDHAP2	SDHA pseudogene 2	lncRNA
ENSG00000286017	38.3935	0.696228	0.268233	2.59561	0.00944235	0.0217279	NA	NA	lncRNA
ENSG00000273308	8.15339	1.41877	0.59151	2.39855	0.01646	0.0359678	NA	NA	lncRNA
ENSG00000286909	65.7773	0.996151	0.20326	4.90087	9.54143e-07	3.69354e-06	NA	NA	lncRNA
ENSG00000281016	236.49	-0.400477	0.11765	-3.40399	0.000664103	0.00186635	NA	NA	lncRNA
ENSG00000249592	1235.92	0.620941	0.0487757	12.7305	4.00126e-37	6.251e-36	PCGF3-AS1	PCGF3 antisense RNA 1	lncRNA
ENSG00000250259	19.2538	-0.901882	0.395817	-2.27854	0.0226947	0.0480541	NA	NA	lncRNA
ENSG00000196810	1034.79	0.170735	0.0529401	3.22505	0.00125949	0.00337925	NA	NA	lncRNA
ENSG00000249673	629.717	0.657796	0.0666472	9.86982	5.62681e-23	5.59507e-22	NA	NA	lncRNA
ENSG00000272620	37.1073	-0.774206	0.282578	-2.7398	0.00614773	0.0146895	AFAP1-AS1	AFAP1 antisense RNA 1	lncRNA
ENSG00000251210	82.4264	1.32017	0.188851	6.99052	2.73864e-12	1.62343e-11	LINC02270	long intergenic non-protein coding RNA 2270	lncRNA
ENSG00000250634	38.4782	0.861418	0.274675	3.13614	0.00171187	0.00450047	LINC01182	long intergenic non-protein coding RNA 1182	lncRNA
ENSG00000249252	10.5087	1.46793	0.544443	2.69621	0.00701333	0.0165372	C1QTNF7-AS1	C1QTNF7 antisense RNA 1	lncRNA
ENSG00000263327	492.92	1.25649	0.0769304	16.3328	5.76512e-60	1.52545e-58	TAPT1-AS1	TAPT1 antisense RNA 1 (head to head)	lncRNA
ENSG00000286888	9.29447	3.72116	0.77662	4.79149	1.65549e-06	6.27947e-06	NA	NA	lncRNA
ENSG00000248138	96.1292	1.09101	0.173062	6.30417	2.89747e-10	1.49745e-09	NA	NA	lncRNA
ENSG00000286046	47.5677	1.49975	0.255846	5.86192	4.57547e-09	2.16079e-08	NA	NA	lncRNA
ENSG00000250039	42.8054	-0.826369	0.256202	-3.22546	0.00125771	0.00337574	NA	NA	lncRNA
ENSG00000248837	844.616	1.09034	0.0609512	17.8886	1.44574e-71	4.73027e-70	LOC105374524	uncharacterized LOC105374524	lncRNA
ENSG00000250137	108.496	1.24586	0.165456	7.52981	5.0814e-14	3.32413e-13	NA	NA	lncRNA
ENSG00000261121	7.11614	1.70405	0.682698	2.49605	0.0125583	0.0282091	LINC02473	long intergenic non-protein coding RNA 2473	lncRNA
ENSG00000283314	8.75384	1.36724	0.550905	2.48181	0.0130716	0.029218	LINC02357	long intergenic non-protein coding RNA 2357	lncRNA
ENSG00000250038	2.73681	-2.69945	1.14824	-2.35095	0.0187258	0.0403665	NA	NA	lncRNA
ENSG00000286596	22.5096	0.851776	0.355381	2.39679	0.0165392	0.0361264	NA	NA	lncRNA
ENSG00000251129	530.026	0.375053	0.073387	5.11062	3.21103e-07	1.29675e-06	NA	NA	lncRNA
ENSG00000288321	8.49823	1.72576	0.609875	2.82969	0.00465936	0.0113617	NA	NA	lncRNA
ENSG00000250954	21.4757	1.54116	0.39186	3.93293	8.39165e-05	0.000264964	LOC101928622	uncharacterized LOC101928622	lncRNA
ENSG00000248685	125.249	0.818775	0.145639	5.62194	1.88828e-08	8.52338e-08	NA	NA	lncRNA
ENSG00000248215	89.6162	0.831133	0.173883	4.77984	1.75438e-06	6.64192e-06	NA	NA	lncRNA
ENSG00000261761	223.914	1.37306	0.114192	12.0241	2.65474e-33	3.73613e-32	LINC02616	long intergenic non-protein coding RNA 2616	lncRNA
ENSG00000249534	23.3966	2.02855	0.376874	5.38257	7.34282e-08	3.14923e-07	LINC01258	long intergenic non-protein coding RNA 1258	lncRNA
ENSG00000249207	164.841	-0.324755	0.131891	-2.46229	0.0138052	0.0306478	NA	NA	lncRNA
ENSG00000249348	316.642	0.868943	0.0983849	8.83208	1.02751e-18	8.58461e-18	UGDH-AS1	UGDH antisense RNA 1	lncRNA
ENSG00000250657	59.6661	-1.08177	0.209035	-5.17504	2.27859e-07	9.33299e-07	NA	NA	lncRNA
ENSG00000286891	6.90348	2.59732	0.714705	3.63412	0.000278935	0.000823392	NA	NA	lncRNA
ENSG00000282917	113.294	0.375744	0.156386	2.40267	0.016276	0.0356049	LOC101927179	uncharacterized LOC101927179	lncRNA
ENSG00000250302	134.561	0.406785	0.144322	2.8186	0.00482342	0.0117225	LINC01618	long intergenic non-protein coding RNA 1618	lncRNA
ENSG00000272969	13.1804	1.18943	0.502945	2.36494	0.0180332	0.0390462	NA	NA	lncRNA
ENSG00000249392	32.7768	1.25666	0.293449	4.28238	1.84906e-05	6.29782e-05	NA	NA	lncRNA
ENSG00000251055	26.9728	2.79077	0.430234	6.48664	8.77718e-11	4.69606e-10	NA	NA	lncRNA
ENSG00000250775	19.2276	2.36911	0.45438	5.21394	1.84869e-07	7.64234e-07	NA	NA	lncRNA
ENSG00000249413	144.325	0.703555	0.141639	4.96723	6.79167e-07	2.66976e-06	NA	NA	lncRNA
ENSG00000287383	26.8701	1.0122	0.349825	2.89345	0.00381039	0.00944217	NA	NA	lncRNA
ENSG00000248049	181.414	0.347102	0.125696	2.76144	0.00575473	0.0138017	UBA6-DT	UBA6 divergent transcript	lncRNA
ENSG00000250220	133.485	0.522426	0.148883	3.50897	0.000449851	0.00129334	NA	NA	lncRNA
ENSG00000286074	24.0596	1.07727	0.341963	3.15025	0.0016313	0.0043034	NA	NA	lncRNA
ENSG00000249307	143.191	2.15985	0.153569	14.0644	6.28919e-45	1.1984e-43	LINC01088	long intergenic non-protein coding RNA 1088	lncRNA
ENSG00000272677	16.5939	1.15375	0.412738	2.79536	0.00518424	0.012527	HNRNPD-DT	HNRNPD divergent transcript	lncRNA
ENSG00000250546	276.038	1.36972	0.104184	13.1472	1.7658e-39	2.93485e-38	LINC02994	long intergenic non-protein coding RNA 2994	lncRNA
ENSG00000180769	68.1635	1.78865	0.213045	8.39562	4.6345e-17	3.55909e-16	WDFY3-AS2	WDFY3 antisense RNA 2	lncRNA
ENSG00000255723	23.2119	1.05719	0.343228	3.08015	0.00206899	0.00536544	NA	NA	lncRNA
ENSG00000286618	116.733	1.94232	0.163215	11.9004	1.17823e-32	1.61857e-31	NA	NA	lncRNA
ENSG00000248019	62.8847	0.74862	0.203692	3.67525	0.000237612	0.000709364	FAM13A-AS1	FAM13A antisense RNA 1	lncRNA
ENSG00000271474	11.2296	2.99924	0.662606	4.52644	5.99864e-06	2.15175e-05	NA	NA	lncRNA
ENSG00000248510	92.0576	-3.19976	0.295083	-10.8436	2.13899e-27	2.47092e-26	NA	NA	lncRNA
ENSG00000214559	28.3414	0.737088	0.322857	2.28302	0.0224294	0.0475602	NA	NA	lncRNA
ENSG00000246090	90.1052	0.734591	0.183251	4.00865	6.10658e-05	0.000195497	LOC100507053	uncharacterized LOC100507053	lncRNA
ENSG00000254531	38.5834	0.676792	0.281922	2.40064	0.0163666	0.035785	FLJ20021	uncharacterized LOC90024	lncRNA
ENSG00000248740	49.2565	-0.891667	0.257353	-3.46476	0.000530703	0.00151147	NA	NA	lncRNA
ENSG00000234492	66.7682	0.980939	0.212886	4.60781	4.06942e-06	1.48681e-05	RPL34-DT	RPL34 divergent transcript	lncRNA
ENSG00000286136	24.6185	-0.958327	0.353294	-2.71254	0.00667689	0.0158327	NA	NA	lncRNA
ENSG00000247950	80.7177	0.520504	0.185976	2.79877	0.00512982	0.0124161	SEC24B-AS1	SEC24B antisense RNA 1	lncRNA
ENSG00000250855	2.15552	3.86028	1.50566	2.56384	0.010352	0.0236592	NA	NA	lncRNA
ENSG00000224932	2.36793	-3.17177	1.34154	-2.36427	0.0180656	0.0391088	LINC02262	long intergenic non-protein coding RNA 2262	lncRNA
ENSG00000269893	2111.58	0.375739	0.0399051	9.4158	4.6949e-21	4.33876e-20	SNHG8	small nucleolar RNA host gene 8	lncRNA
ENSG00000250938	120.461	0.492367	0.155227	3.17193	0.00151432	0.00401418	NA	NA	lncRNA
ENSG00000287692	142.318	0.580928	0.136802	4.24648	2.17159e-05	7.338e-05	NA	NA	lncRNA
ENSG00000250149	20.6408	3.67455	0.493433	7.44691	9.55512e-14	6.12964e-13	NA	NA	lncRNA
ENSG00000287021	10.1229	-1.77074	0.632758	-2.79844	0.00513501	0.0124255	NA	NA	lncRNA
ENSG00000251432	104.021	0.511249	0.166808	3.0649	0.00217742	0.00562659	LINC02615	long intergenic non-protein coding RNA 2615	lncRNA
ENSG00000246876	36.3375	1.74977	0.295341	5.9246	3.13066e-09	1.49921e-08	LINC02466	long intergenic non-protein coding RNA 2466	lncRNA
ENSG00000249618	51.9274	1.35793	0.238138	5.70228	1.18213e-08	5.41761e-08	LINC02465	long intergenic non-protein coding RNA 2465	lncRNA
ENSG00000250102	387.264	0.193084	0.084714	2.27925	0.0226523	0.0479784	NA	NA	lncRNA
ENSG00000251598	60.4948	-0.596482	0.225959	-2.63978	0.00829603	0.0192666	NA	NA	lncRNA
ENSG00000251488	5.39498	1.82429	0.785835	2.32147	0.0202616	0.0433984	NA	NA	lncRNA
ENSG00000250241	74.5384	0.644337	0.203058	3.17317	0.00150785	0.00399995	PCDH10-DT	PCDH10 divergent transcript	lncRNA
ENSG00000251388	304.286	0.861663	0.0975362	8.83429	1.00733e-18	8.41921e-18	NA	NA	lncRNA
ENSG00000251199	294.404	1.69949	0.109759	15.4839	4.45828e-54	1.07907e-52	NA	NA	lncRNA
ENSG00000251291	131.121	1.05781	0.157451	6.71836	1.83785e-11	1.03127e-10	NA	NA	lncRNA
ENSG00000248869	139.328	1.46461	0.144214	10.1558	3.1221e-24	3.24627e-23	LINC02511	long intergenic non-protein coding RNA 2511	lncRNA
ENSG00000251372	6.37802	2.05462	0.801136	2.56463	0.0103287	0.0236084	LINC00499	long intergenic non-protein coding RNA 499	lncRNA
ENSG00000250326	20.4258	0.934778	0.387502	2.41232	0.0158515	0.0347528	LOC105377623	uncharacterized LOC105377623	lncRNA
ENSG00000248346	10.1277	-1.30954	0.531789	-2.46253	0.0137962	0.0306309	NA	NA	lncRNA
ENSG00000287292	5.00117	2.43288	0.913138	2.6643	0.00771479	0.0180317	NA	NA	lncRNA
ENSG00000270265	13.6558	2.01039	0.494663	4.06417	4.82043e-05	0.000156596	NA	NA	lncRNA
ENSG00000248429	8.42552	-4.09731	0.96063	-4.26523	1.99698e-05	6.77978e-05	GASK1B-AS1	GASK1B antisense RNA 1	lncRNA
ENSG00000249425	19.6014	3.71457	0.522752	7.10579	1.19637e-12	7.23915e-12	NA	NA	lncRNA
ENSG00000249500	2.60792	4.06945	1.41677	2.87235	0.00407431	0.0100438	LINC01179	long intergenic non-protein coding RNA 1179	lncRNA
ENSG00000249675	929.663	0.184104	0.0553908	3.32372	0.000888252	0.00244597	NA	NA	lncRNA
ENSG00000245213	204.005	0.601686	0.123629	4.86686	1.13384e-06	4.3606e-06	GALNT7-DT	GALNT7 divergent transcript	lncRNA
ENSG00000248774	101.87	0.47844	0.176775	2.70649	0.00679991	0.0160825	NA	NA	lncRNA
ENSG00000272870	69.9822	1.3275	0.214386	6.19211	5.93659e-10	3e-09	SAP30-DT	SAP30 divergent transcript	lncRNA
ENSG00000250708	37.3714	1.52551	0.281858	5.41231	6.22158e-08	2.68309e-07	LINC02269	long intergenic non-protein coding RNA 2269	lncRNA
ENSG00000248174	264.775	1.23853	0.106697	11.608	3.75382e-31	4.88645e-30	LINC02268	long intergenic non-protein coding RNA 2268	lncRNA
ENSG00000250131	953.258	0.421858	0.0561374	7.51474	5.70232e-14	3.71697e-13	NA	NA	lncRNA
ENSG00000251416	22.1227	0.88135	0.373706	2.3584	0.0183537	0.0396695	NA	NA	lncRNA
ENSG00000231171	37.6978	1.19183	0.269696	4.41916	9.90838e-06	3.46825e-05	LINC01098	long intergenic non-protein coding RNA 1098	lncRNA
ENSG00000250993	282.102	0.814359	0.103946	7.83441	4.71047e-15	3.2756e-14	NA	NA	lncRNA
ENSG00000177822	606.45	0.406712	0.0708094	5.74376	9.25979e-09	4.27507e-08	NA	NA	lncRNA
ENSG00000251359	43.4363	0.824133	0.259719	3.17317	0.00150785	0.00399995	WWC2-AS2	WWC2 antisense RNA 2	lncRNA
ENSG00000180712	19.6982	0.979216	0.382802	2.55803	0.0105268	0.0240161	LINC02363	long intergenic non-protein coding RNA 2363	lncRNA
ENSG00000271646	147.145	0.465956	0.139857	3.33167	0.000863273	0.00238319	NA	NA	lncRNA
ENSG00000251165	362.548	1.00317	0.0937129	10.7047	9.66949e-27	1.08768e-25	F11-AS1	F11 antisense RNA 1	lncRNA
ENSG00000250590	11.7221	-4.90632	1.09247	-4.49102	7.08842e-06	2.52361e-05	LINC02492	long intergenic non-protein coding RNA 2492	lncRNA
ENSG00000249642	12.6589	-6.50464	1.23978	-5.24659	1.54937e-07	6.45134e-07	LOC105377603	uncharacterized LOC105377603	lncRNA
ENSG00000248370	720.364	0.887976	0.0615182	14.4344	3.14571e-47	6.37779e-46	NA	NA	lncRNA
ENSG00000249378	2623.07	0.372044	0.0337201	11.0333	2.64007e-28	3.15308e-27	LINC01060	long intergenic non-protein coding RNA 1060	lncRNA
ENSG00000221990	205.512	0.638846	0.12115	5.2732	1.34068e-07	5.62308e-07	NA	NA	lncRNA
ENSG00000215246	1.91973	-4.24993	1.59497	-2.66458	0.00770853	0.0180209	LINC02982	long intergenic non-protein coding RNA 2982	lncRNA
ENSG00000286388	631.013	0.327264	0.0666466	4.91044	9.08745e-07	3.52593e-06	NA	NA	lncRNA
ENSG00000248973	661.363	-0.267556	0.0735848	-3.63603	0.000276873	0.000817638	LOC107986400	uncharacterized LOC107986400	lncRNA
ENSG00000250056	4.87599	-2.04325	0.868168	-2.35352	0.0185964	0.0401329	LINC01018	long intergenic non-protein coding RNA 1018	lncRNA
ENSG00000251365	108.776	-0.360926	0.158867	-2.27187	0.0230943	0.0488058	LINC02236	long intergenic non-protein coding RNA 2236	lncRNA
ENSG00000250198	26.7389	3.42013	0.428863	7.97488	1.52532e-15	1.09375e-14	NA	NA	lncRNA
ENSG00000259802	74.7653	0.483143	0.199051	2.42724	0.0152142	0.0334898	NA	NA	lncRNA
ENSG00000248783	250.816	0.379975	0.102841	3.69477	0.000220082	0.000659823	NA	NA	lncRNA
ENSG00000248131	406.896	0.434675	0.0829637	5.23934	1.61151e-07	6.69858e-07	NA	NA	lncRNA
ENSG00000248457	99.27	0.905912	0.168118	5.38854	7.10335e-08	3.04891e-07	NA	NA	lncRNA
ENSG00000248693	151.888	1.34514	0.151098	8.90245	5.46255e-19	4.61141e-18	NA	NA	lncRNA
ENSG00000249174	70.7712	3.74411	0.284582	13.1565	1.56121e-39	2.60273e-38	NA	NA	lncRNA
ENSG00000251629	359.616	-0.615588	0.0923251	-6.66761	2.59995e-11	1.44518e-10	LINC02241	long intergenic non-protein coding RNA 2241	lncRNA
ENSG00000253766	52.8041	1.53107	0.238985	6.40654	1.48862e-10	7.8263e-10	NA	NA	lncRNA
ENSG00000248874	16.5148	4.3073	0.634006	6.79378	1.09231e-11	6.23331e-11	LINC02899	long intergenic non-protein coding RNA 2899	lncRNA
ENSG00000286134	128.407	9.15091	1.02781	8.90327	5.4227e-19	4.57954e-18	NA	NA	lncRNA
ENSG00000286454	11.7123	5.68145	1.09319	5.19713	2.02394e-07	8.33054e-07	NA	NA	lncRNA
ENSG00000286238	30.4016	5.43684	0.641022	8.48153	2.22255e-17	1.73734e-16	NA	NA	lncRNA
ENSG00000251273	80.3736	0.796773	0.183289	4.34707	1.37966e-05	4.75988e-05	NA	NA	lncRNA
ENSG00000248605	27.5052	1.04903	0.323039	3.24738	0.00116474	0.00314511	NA	NA	lncRNA
ENSG00000250337	1005.98	-0.797669	0.0552925	-14.4263	3.53343e-47	7.15723e-46	PURPL	p53 upregulated regulator of p53 levels	lncRNA
ENSG00000250453	700.108	0.267221	0.0653611	4.08838	4.34397e-05	0.000141704	NA	NA	lncRNA
ENSG00000286182	59.0457	0.596521	0.223666	2.66702	0.00765279	0.0179155	NA	NA	lncRNA
ENSG00000248391	33.3388	1.25943	0.312543	4.0296	5.58708e-05	0.000179872	LINC02064	long intergenic non-protein coding RNA 2064	lncRNA
ENSG00000287176	19.4614	1.33775	0.40937	3.26784	0.00108373	0.0029431	NA	NA	lncRNA
ENSG00000249572	358.228	0.24567	0.0914403	2.68667	0.00721692	0.016977	NA	NA	lncRNA
ENSG00000248587	1052.55	0.138957	0.0589619	2.35672	0.0184372	0.0398264	NA	NA	lncRNA
ENSG00000248461	335.246	0.549004	0.0899659	6.10236	1.04511e-09	5.17607e-09	LINC02119	long intergenic non-protein coding RNA 2119	lncRNA
ENSG00000244968	6.95405	2.20719	0.752002	2.93508	0.00333458	0.0083358	LIFR-AS1	LIFR antisense RNA 1	lncRNA
ENSG00000249740	334.691	0.576738	0.0931236	6.19325	5.8936e-10	2.97897e-09	LINC01265	long intergenic non-protein coding RNA 1265	lncRNA
ENSG00000287263	397.655	0.509986	0.0887171	5.74846	9.00601e-09	4.16231e-08	FLJ32255	uncharacterized LOC643977	lncRNA
ENSG00000177738	828.905	0.384756	0.0610352	6.30384	2.90368e-10	1.5003e-09	ANXA2R-OT1	ANXA2R overlapping transcript	lncRNA
ENSG00000248092	1050.05	0.29529	0.0524094	5.6343	1.75771e-08	7.9488e-08	NA	NA	lncRNA
ENSG00000251141	1850.19	1.33916	0.0515266	25.9896	6.49639e-149	5.72521e-147	NA	NA	lncRNA
ENSG00000272335	376.037	0.755695	0.0868715	8.69901	3.34804e-18	2.71621e-17	NA	NA	lncRNA
ENSG00000248898	22.8218	1.05964	0.360899	2.93611	0.00332352	0.00831013	NA	NA	lncRNA
ENSG00000248727	135.82	0.681297	0.142954	4.76584	1.88068e-06	7.10406e-06	LINC01948	long intergenic non-protein coding RNA 1948	lncRNA
ENSG00000250961	13036.9	0.306406	0.0247532	12.3784	3.42076e-35	5.07219e-34	NA	NA	lncRNA
ENSG00000249436	2330.84	0.115257	0.0386819	2.9796	0.00288621	0.00729261	LNCBRM	lncRNA SMARCA2 (BRM) associated	lncRNA
ENSG00000251279	140.164	0.447857	0.138623	3.23075	0.00123464	0.00331935	NA	NA	lncRNA
ENSG00000178722	51.4189	1.16	0.231099	5.01949	5.18078e-07	2.05464e-06	C5orf64	chromosome 5 putative open reading frame 64	lncRNA
ENSG00000250081	36.1434	-0.847701	0.280757	-3.01934	0.00253328	0.00647419	NA	NA	lncRNA
ENSG00000285999	27.6177	-1.2878	0.329994	-3.9025	9.52045e-05	0.000298749	NA	NA	lncRNA
ENSG00000248846	15.5262	-1.22406	0.427974	-2.86012	0.00423482	0.0104043	NA	NA	lncRNA
ENSG00000251391	30.6428	-1.18368	0.314455	-3.76424	0.000167058	0.000509165	NA	NA	lncRNA
ENSG00000249364	14.9765	2.40713	0.49198	4.89274	9.94427e-07	3.842e-06	LINC02997	long intergenic non-protein coding RNA 2997	lncRNA
ENSG00000285804	100.641	0.983348	0.174498	5.6353	1.74758e-08	7.9046e-08	NA	NA	lncRNA
ENSG00000249042	72.5235	0.435667	0.190008	2.29289	0.0218542	0.0464636	NA	NA	lncRNA
ENSG00000251221	30.6807	-1.07038	0.323342	-3.31037	0.000931737	0.00255733	LINC01337	long intergenic non-protein coding RNA 1337	lncRNA
ENSG00000287862	8.61983	1.578	0.599536	2.63204	0.00848741	0.0196839	NA	NA	lncRNA
ENSG00000247828	1225.49	0.19028	0.0521153	3.65114	0.000261077	0.00077476	TMEM161B-DT	TMEM161B divergent transcript	lncRNA
ENSG00000248309	85.6302	1.0307	0.189795	5.43059	5.61673e-08	2.43473e-07	MEF2C-AS1	MEF2C antisense RNA 1	lncRNA
ENSG00000214942	15.5406	1.30921	0.463272	2.826	0.00471334	0.0114844	NA	NA	lncRNA
ENSG00000248323	591.541	-0.345958	0.0773271	-4.47395	7.67864e-06	2.71913e-05	LUCAT1	lung cancer associated transcript 1	lncRNA
ENSG00000281357	90.4149	0.407427	0.173884	2.3431	0.0191244	0.04114	ARRDC3-AS1	ARRDC3 antisense RNA 1	lncRNA
ENSG00000237187	143.062	0.527473	0.141162	3.73665	0.000186489	0.000565078	NR2F1-AS1	NR2F1 antisense RNA 1	lncRNA
ENSG00000251513	51.3546	0.995377	0.240864	4.13253	3.5879e-05	0.000118419	NA	NA	lncRNA
ENSG00000250331	53.7681	1.20667	0.239807	5.03182	4.85856e-07	1.93105e-06	LINC01340	long intergenic non-protein coding RNA 1340	lncRNA
ENSG00000248489	176.484	0.525407	0.128333	4.09408	4.23851e-05	0.000138512	LOC100289230	uncharacterized LOC100289230	lncRNA
ENSG00000249787	5.44672	2.20433	0.863113	2.55394	0.0106513	0.0242671	NA	NA	lncRNA
ENSG00000251026	768.091	0.717724	0.0713906	10.0535	8.86773e-24	9.09068e-23	NA	NA	lncRNA
ENSG00000251574	360.125	0.330274	0.0860286	3.83912	0.000123474	0.000382137	LOC105379109	uncharacterized LOC105379109	lncRNA
ENSG00000286503	120.225	0.724728	0.15567	4.65555	3.23124e-06	1.19254e-05	NA	NA	lncRNA
ENSG00000249476	19.8485	-1.0794	0.395076	-2.73212	0.00629274	0.0149999	LOC285638	uncharacterized LOC285638	lncRNA
ENSG00000286839	5.35998	1.95268	0.762242	2.56176	0.0104143	0.0237793	LOC105379127	uncharacterized LOC105379127	lncRNA
ENSG00000248663	60.4919	0.876308	0.221306	3.95972	7.50387e-05	0.000238206	NA	NA	lncRNA
ENSG00000248752	26.1286	1.38116	0.367954	3.75363	0.000174293	0.000530034	NA	NA	lncRNA
ENSG00000251072	23.042	1.10939	0.358484	3.09468	0.00197027	0.00512462	LMNB1-DT	LMNB1 divergent transcript	lncRNA
ENSG00000245937	1206.02	0.196879	0.0533928	3.68737	0.00022658	0.000678466	SLC12A2-DT	SLC12A2 divergent transcript	lncRNA
ENSG00000237714	66.5236	0.630119	0.218649	2.88188	0.00395313	0.0097726	P4HA2-AS1	P4HA2 antisense RNA 1	lncRNA
ENSG00000233006	216.785	0.530049	0.123037	4.30803	1.64713e-05	5.63288e-05	MIR3936HG	MIR3936 host gene	lncRNA
ENSG00000272203	2.26669	-3.94249	1.45452	-2.71051	0.00671802	0.0159078	NA	NA	lncRNA
ENSG00000224186	95.2277	-0.708445	0.180936	-3.91544	9.02388e-05	0.000283942	PITX1-AS1	PITX1 antisense RNA 1	lncRNA
ENSG00000286403	24.4986	2.01597	0.35683	5.64967	1.60757e-08	7.29246e-08	NA	NA	lncRNA
ENSG00000249526	25.7573	0.965389	0.330952	2.91701	0.00353406	0.00879932	NA	NA	lncRNA
ENSG00000249637	73.1747	-0.664467	0.204719	-3.24574	0.00117144	0.00316205	NA	NA	lncRNA
ENSG00000279047	99.8446	1.24213	0.172715	7.19178	6.39527e-13	3.91966e-12	NA	NA	lncRNA
ENSG00000272154	175.046	0.932439	0.132735	7.02481	2.14363e-12	1.27869e-11	NA	NA	lncRNA
ENSG00000280029	212.967	0.771359	0.114754	6.72183	1.7946e-11	1.00882e-10	NA	NA	lncRNA
ENSG00000288095	20.2474	0.894316	0.365636	2.44591	0.0144485	0.0319493	NA	NA	lncRNA
ENSG00000272070	47.8736	0.830107	0.244767	3.39142	0.000695304	0.00194529	NA	NA	lncRNA
ENSG00000286736	6.81777	4.62735	1.12928	4.09761	4.17437e-05	0.000136539	NA	NA	lncRNA
ENSG00000287527	16.3517	2.79795	0.506993	5.5187	3.41514e-08	1.50851e-07	NA	NA	lncRNA
ENSG00000278925	6.44068	2.34483	0.757346	3.09612	0.00196073	0.00510467	NA	NA	lncRNA
ENSG00000287726	318.717	-0.440786	0.0976496	-4.51396	6.3628e-06	2.27603e-05	NA	NA	lncRNA
ENSG00000231185	712.008	1.58659	0.070135	22.622	2.63251e-113	1.56348e-111	SPRY4-AS1	SPRY4 antisense RNA 1	lncRNA
ENSG00000261757	9.28863	2.40564	0.604929	3.97672	6.98716e-05	0.000222352	NA	NA	lncRNA
ENSG00000236714	60.9911	2.45753	0.245752	10	1.52345e-23	1.54508e-22	LINC01844	long intergenic non-protein coding RNA 1844	lncRNA
ENSG00000249881	3.93361	2.32545	0.977928	2.37794	0.0174098	0.0378428	NA	NA	lncRNA
ENSG00000250343	8.03964	2.51601	0.758328	3.31784	0.000907172	0.00249538	NA	NA	lncRNA
ENSG00000250072	1638.38	0.971461	0.0474904	20.456	5.31738e-93	2.43131e-91	SH3TC2-DT	SH3TC2 divergent transcript	lncRNA
ENSG00000249035	65.438	-1.18375	0.244112	-4.84919	1.23965e-06	4.75162e-06	CLMAT3	colorectal liver metastasis associated transcript 3	lncRNA
ENSG00000254226	26.2035	-0.762103	0.329579	-2.31235	0.0207583	0.0443493	LINC01933	long intergenic non-protein coding RNA 1933	lncRNA
ENSG00000249738	2.49967	-3.1776	1.32068	-2.40603	0.0161268	0.0352891	LOC285626	uncharacterized LOC285626	lncRNA
ENSG00000280776	6.60343	-1.89468	0.813859	-2.32802	0.019911	0.0426976	NA	NA	lncRNA
ENSG00000235172	115.175	1.39687	0.161107	8.67042	4.30516e-18	3.47722e-17	LINC01366	long intergenic non-protein coding RNA 1366	lncRNA
ENSG00000249306	31.5066	0.777485	0.318767	2.43904	0.0147263	0.0325076	LINC01411	long intergenic non-protein coding RNA 1411	lncRNA
ENSG00000250820	15.5452	-1.22532	0.479294	-2.55651	0.0105728	0.0241084	NA	NA	lncRNA
ENSG00000254035	3.25796	-3.28467	1.33204	-2.4659	0.0136668	0.0303683	NA	NA	lncRNA
ENSG00000278970	163.941	0.63937	0.130443	4.90151	9.51045e-07	3.6822e-06	HEIH	hepatocellular carcinoma up-regulated EZH2-associated long non-coding RNA	lncRNA
ENSG00000245060	56.8797	0.655926	0.228325	2.87278	0.00406884	0.0100314	LINC00847	long intergenic non-protein coding RNA 847	lncRNA
ENSG00000250222	32.4816	0.724241	0.301835	2.39946	0.0164193	0.0358895	NA	NA	lncRNA
ENSG00000233937	619.332	0.196116	0.0694026	2.82578	0.00471663	0.0114911	CTC-338M12.4	uncharacterized LOC101928649	lncRNA
ENSG00000286364	5.10501	-3.35489	1.03099	-3.25406	0.0011377	0.00307589	NA	NA	lncRNA
ENSG00000261730	20.7822	-1.1649	0.377641	-3.08468	0.00203774	0.00528878	NA	NA	lncRNA
ENSG00000280916	41.1736	1.14107	0.259901	4.39039	1.13147e-05	3.93405e-05	NA	NA	lncRNA
ENSG00000250903	247.123	1.10124	0.112369	9.80023	1.12329e-22	1.10291e-21	GMDS-DT	GMDS divergent transcript	lncRNA
ENSG00000260604	453.433	1.03592	0.0843007	12.2884	1.04492e-34	1.52658e-33	NA	NA	lncRNA
ENSG00000261211	32.2419	1.58607	0.310136	5.11411	3.15232e-07	1.27375e-06	NA	NA	lncRNA
ENSG00000285219	29.7699	0.782894	0.311508	2.51324	0.011963	0.0269771	LOC100506207	uncharacterized LOC100506207	lncRNA
ENSG00000234261	132.921	-0.644754	0.151897	-4.24469	2.18897e-05	7.39444e-05	NA	NA	lncRNA
ENSG00000271888	23.8631	1.42759	0.363447	3.92792	8.56849e-05	0.000270235	NA	NA	lncRNA
ENSG00000229931	26.7081	0.898857	0.326394	2.7539	0.00588891	0.0141065	NA	NA	lncRNA
ENSG00000283408	24.7195	2.97766	0.455152	6.54213	6.06481e-11	3.28914e-10	NA	NA	lncRNA
ENSG00000272168	105.532	2.33958	0.198479	11.7876	4.52275e-32	6.08677e-31	NA	NA	lncRNA
ENSG00000228223	1068.46	0.385771	0.0551144	6.99946	2.56949e-12	1.52647e-11	HCG11	HLA complex group 11	lncRNA
ENSG00000271755	8.1561	1.73928	0.621892	2.79676	0.00516178	0.0124796	NA	NA	lncRNA
ENSG00000286652	45.8644	0.708578	0.267623	2.64768	0.00810465	0.0188582	NA	NA	lncRNA
ENSG00000269293	178.406	0.560531	0.127658	4.39087	1.12896e-05	3.92657e-05	ZSCAN16-AS1	ZSCAN16 antisense RNA 1	lncRNA
ENSG00000272501	16.6996	1.38402	0.433381	3.19354	0.0014054	0.00374774	NA	NA	lncRNA
ENSG00000206344	69.8809	1.25599	0.199158	6.30651	2.85403e-10	1.4757e-09	HCG27	HLA complex group 27	lncRNA
ENSG00000206337	79.0837	1.86567	0.191983	9.7179	2.5295e-22	2.456e-21	HCP5	HLA complex P5	lncRNA
ENSG00000225914	271.622	0.675753	0.106055	6.3717	1.86948e-10	9.77264e-10	HCG23	HLA complex group 23	lncRNA
ENSG00000246982	39.7265	0.947894	0.267535	3.54306	0.000395512	0.00114631	NA	NA	lncRNA
ENSG00000234753	88.7331	0.443378	0.178178	2.4884	0.0128321	0.0287413	FOXP4-AS1	FOXP4 antisense RNA 1	lncRNA
ENSG00000237686	264.235	0.515603	0.104951	4.91279	8.97889e-07	3.48628e-06	SCIRT	stem cell inhibitory RNA transcript	lncRNA
ENSG00000225791	258.78	0.676521	0.109062	6.20306	5.53755e-10	2.80549e-09	TRAM2-AS1	TRAM2 antisense RNA 1 (head to head)	lncRNA
ENSG00000227885	46.5526	1.00623	0.244896	4.10881	3.97696e-05	0.000130452	NA	NA	lncRNA
ENSG00000288088	12.6833	3.50118	0.649987	5.38653	7.1829e-08	3.08246e-07	NA	NA	lncRNA
ENSG00000232295	39.2416	-0.678059	0.274514	-2.47003	0.0135101	0.0300715	NA	NA	lncRNA
ENSG00000233237	44.348	-0.830005	0.282329	-2.93985	0.00328371	0.00822376	LINC00472	long intergenic non-protein coding RNA 472	lncRNA
ENSG00000271945	347.53	1.28842	0.0938111	13.7342	6.33785e-43	1.15626e-41	NA	NA	lncRNA
ENSG00000288085	1.39952	3.71827	1.62962	2.28168	0.0225081	0.0477007	NA	NA	lncRNA
ENSG00000233797	40.8541	0.827613	0.266747	3.10262	0.00191817	0.0050022	NA	NA	lncRNA
ENSG00000271860	24.9873	2.0799	0.357228	5.82233	5.80313e-09	2.72525e-08	LOC101927314	uncharacterized LOC101927314	lncRNA
ENSG00000283010	18.8667	1.02315	0.413707	2.47314	0.0133933	0.0298424	NA	NA	lncRNA
ENSG00000228506	338.46	0.309613	0.0922446	3.35643	0.000789545	0.00219128	NA	NA	lncRNA
ENSG00000287499	6.6671	6.70926	1.28267	5.23071	1.68857e-07	7.00955e-07	NA	NA	lncRNA
ENSG00000286084	10.885	1.70876	0.555499	3.07608	0.00209744	0.00543147	NA	NA	lncRNA
ENSG00000272476	58.0647	0.541328	0.225892	2.3964	0.0165571	0.036162	NA	NA	lncRNA
ENSG00000287044	54.3857	0.591361	0.228374	2.58944	0.00961322	0.0220909	NA	NA	lncRNA
ENSG00000287097	18.7533	1.49936	0.389226	3.85215	0.000117087	0.000363398	LOC107986639	uncharacterized LOC107986639	lncRNA
ENSG00000287100	40.8752	0.816449	0.26946	3.02995	0.00244594	0.00627225	NA	NA	lncRNA
ENSG00000286540	23.5782	0.876346	0.358466	2.44471	0.0144968	0.0320467	NA	NA	lncRNA
ENSG00000237742	15.3157	1.79945	0.557016	3.23052	0.00123566	0.00332144	NA	NA	lncRNA
ENSG00000227220	42.8589	1.86206	0.280367	6.64152	3.10463e-11	1.71785e-10	NA	NA	lncRNA
ENSG00000231023	174.344	1.9412	0.132879	14.6088	2.46796e-48	5.16664e-47	LINC00326	long intergenic non-protein coding RNA 326	lncRNA
ENSG00000227954	253.39	0.759019	0.106741	7.11087	1.15313e-12	6.98139e-12	TARID	TCF21 antisense RNA inducing promoter demethylation	lncRNA
ENSG00000236700	25.3497	1.21078	0.323778	3.73955	0.00018435	0.000558907	LINC01010	long intergenic non-protein coding RNA 1010	lncRNA
ENSG00000231028	74.5036	1.09093	0.208765	5.22566	1.73532e-07	7.18997e-07	AHI1-DT	AHI1 divergent transcript	lncRNA
ENSG00000230533	7.10023	-1.53532	0.662649	-2.31695	0.0205065	0.0438586	LINC03004	long intergenic non-protein coding RNA 3004	lncRNA
ENSG00000237499	100.217	0.481837	0.166258	2.89812	0.00375402	0.00931197	WAKMAR2	wound and keratinocyte migration associated lncRNA 2	lncRNA
ENSG00000225177	2697.05	0.909768	0.0380654	23.9001	3.05545e-126	2.14038e-124	NA	NA	lncRNA
ENSG00000259828	13.6102	-2.6596	0.561314	-4.73817	2.15657e-06	8.08194e-06	NA	NA	lncRNA
ENSG00000236366	4.3222	2.62043	0.966106	2.71236	0.00668062	0.0158398	LOC153910	uncharacterized LOC153910	lncRNA
ENSG00000235652	57.1887	0.884706	0.230391	3.84002	0.000123024	0.000380907	EPM2A-DT	EPM2A divergent transcript	lncRNA
ENSG00000213121	3.86814	3.03796	1.06744	2.84603	0.00442677	0.0108381	NA	NA	lncRNA
ENSG00000237312	20.8031	3.62762	0.506059	7.16838	7.58907e-13	4.63574e-12	LOC105378066	uncharacterized LOC105378066	lncRNA
ENSG00000287092	13.2147	1.75817	0.502847	3.49642	0.00047154	0.00135231	NA	NA	lncRNA
ENSG00000286482	30.0966	1.54171	0.331655	4.64855	3.34276e-06	1.2312e-05	NA	NA	lncRNA
ENSG00000281692	11.8832	-1.51155	0.503534	-3.00188	0.00268318	0.00682221	PACRG-AS1	PACRG antisense RNA 1	lncRNA
ENSG00000285564	4.34867	-3.61742	1.21118	-2.9867	0.0028201	0.00714043	DKFZp451B082	uncharacterized LOC401282	lncRNA
ENSG00000287877	78.5994	1.45399	0.1968	7.38815	1.48883e-13	9.41822e-13	NA	NA	lncRNA
ENSG00000227598	478.436	-0.508631	0.0808321	-6.29244	3.12508e-10	1.61165e-09	NA	NA	lncRNA
ENSG00000203688	12.8099	-3.06649	0.678664	-4.51841	6.23045e-06	2.23088e-05	LINC02487	long intergenic non-protein coding RNA 2487	lncRNA
ENSG00000223485	55.0214	1.37239	0.239993	5.71844	1.07504e-08	4.94237e-08	LINC01615	long intergenic non-protein coding RNA 1615	lncRNA
ENSG00000261039	64.4026	1.02294	0.216068	4.73434	2.19771e-06	8.2291e-06	LINC02544	long intergenic non-protein coding RNA 2544	lncRNA
ENSG00000242474	271.783	0.420848	0.102755	4.09564	4.20999e-05	0.000137662	NA	NA	lncRNA
ENSG00000223855	72.4459	0.454046	0.188013	2.41497	0.0157365	0.0345353	PDGFA-DT	PDGFA divergent transcript	lncRNA
ENSG00000229043	412.201	0.20673	0.0850621	2.43034	0.0150847	0.0332317	ZFAND2A-DT	ZFAND2A divergent transcript	lncRNA
ENSG00000217455	5.13866	3.86959	1.17497	3.29337	0.000989947	0.00270284	NA	NA	lncRNA
ENSG00000287860	18.5687	1.79559	0.418302	4.29257	1.7662e-05	6.01936e-05	NA	NA	lncRNA
ENSG00000229970	101.699	0.499033	0.171453	2.91062	0.00360715	0.00896906	NA	NA	lncRNA
ENSG00000234710	152.133	0.667676	0.132466	5.04037	4.64631e-07	1.85006e-06	NA	NA	lncRNA
ENSG00000229618	379.121	3.64175	0.123954	29.3798	9.93785e-190	1.34908e-187	NA	NA	lncRNA
ENSG00000227489	6.3667	1.91506	0.748664	2.55797	0.0105284	0.0240173	NA	NA	lncRNA
ENSG00000229108	154.465	0.565336	0.133874	4.22289	2.41187e-05	8.10484e-05	NA	NA	lncRNA
ENSG00000223561	19.0145	1.20229	0.41261	2.91386	0.00356988	0.00888141	LINC03007	long intergenic non-protein coding RNA 3007	lncRNA
ENSG00000214870	131.661	1.01076	0.149623	6.75539	1.42456e-11	8.05983e-11	LINC02981	long intergenic non-protein coding RNA 2981	lncRNA
ENSG00000233429	320.054	0.298176	0.094643	3.15053	0.00162973	0.00429978	HOTAIRM1	HOXA transcript antisense RNA, myeloid-specific 1	lncRNA
ENSG00000253508	6.22039	2.16038	0.7554	2.85991	0.00423763	0.01041	NA	NA	lncRNA
ENSG00000243766	4.26315	4.00776	1.36191	2.94276	0.00325299	0.00815364	NA	NA	lncRNA
ENSG00000281332	103.67	0.630099	0.162325	3.88171	0.000103725	0.000323905	NA	NA	lncRNA
ENSG00000271122	590.091	0.287466	0.0690166	4.16517	3.11125e-05	0.000103453	HERPUD2-AS1	HERPUD2 antisense RNA 1	lncRNA
ENSG00000232956	1263.27	-0.567243	0.0488697	-11.6073	3.7859e-31	4.92528e-30	SNHG15	small nucleolar RNA host gene 15	lncRNA
ENSG00000237471	14.1105	1.61819	0.493213	3.28091	0.00103471	0.00281978	NA	NA	lncRNA
ENSG00000229628	17.4999	1.70295	0.446904	3.81056	0.000138653	0.000426999	NA	NA	lncRNA
ENSG00000286315	21.5385	0.989356	0.359517	2.7519	0.00592506	0.0141869	NA	NA	lncRNA
ENSG00000228204	36.491	1.09681	0.281942	3.89018	0.00010017	0.000313701	NA	NA	lncRNA
ENSG00000285741	153.316	0.441005	0.148595	2.96782	0.0029992	0.0075606	NA	NA	lncRNA
ENSG00000205628	1015.27	0.355164	0.0577259	6.15259	7.62283e-10	3.81334e-09	LINC01446	long intergenic non-protein coding RNA 1446	lncRNA
ENSG00000233288	6.84551	-3.19193	1.00876	-3.16421	0.00155502	0.00411459	LOC101928401	uncharacterized LOC101928401	lncRNA
ENSG00000226581	13.3465	-6.58093	1.24206	-5.29838	1.16837e-07	4.92781e-07	NA	NA	lncRNA
ENSG00000234185	231.704	-0.557439	0.114546	-4.86652	1.13582e-06	4.36743e-06	NA	NA	lncRNA
ENSG00000273142	399.353	0.331321	0.0901491	3.67526	0.000237607	0.000709364	NA	NA	lncRNA
ENSG00000214293	279.621	-0.28726	0.107651	-2.66843	0.0076206	0.017844	APTR	Alu-mediated CDKN1A/p21 transcriptional regulator	lncRNA
ENSG00000234456	1026.34	-1.88117	0.0634941	-29.6274	6.6284e-193	9.34648e-191	MAGI2-AS3	MAGI2 antisense RNA 3	lncRNA
ENSG00000182165	107.11	0.799625	0.159191	5.02307	5.08518e-07	2.01782e-06	TP53TG1	TP53 target 1	lncRNA
ENSG00000233420	25.2675	1.01641	0.343895	2.95559	0.00312068	0.00784783	NA	NA	lncRNA
ENSG00000243144	15.6185	1.32495	0.444818	2.97863	0.00289545	0.00731341	NA	NA	lncRNA
ENSG00000287672	63.3904	0.732119	0.216811	3.37676	0.000733458	0.00204444	LOC112267986	uncharacterized LOC112267986	lncRNA
ENSG00000244055	43.0838	-0.890776	0.257567	-3.45843	0.000543335	0.00154584	NA	NA	lncRNA
ENSG00000237819	20.6054	-0.950641	0.401373	-2.36847	0.0178619	0.038729	CDK6-AS1	CDK6 antisense RNA 1	lncRNA
ENSG00000236453	17.1722	-1.35475	0.420069	-3.22507	0.0012594	0.00337925	NA	NA	lncRNA
ENSG00000231170	30.9986	1.58112	0.318559	4.96337	6.92807e-07	2.72044e-06	NA	NA	lncRNA
ENSG00000232445	235.39	-0.982653	0.115622	-8.49886	1.91461e-17	1.50416e-16	NA	NA	lncRNA
ENSG00000234715	1.92007	3.78223	1.54725	2.44448	0.014506	0.0320536	SLC26A5-AS1	SLC26A5 antisense RNA 1	lncRNA
ENSG00000228742	65.2878	2.42311	0.233187	10.3913	2.71734e-25	2.91271e-24	LINC02577	long intergenic non-protein coding RNA 2577	lncRNA
ENSG00000226965	27.4168	1.29636	0.337612	3.8398	0.000123136	0.000381143	NA	NA	lncRNA
ENSG00000287186	2.78659	4.19613	1.42966	2.93505	0.00333493	0.0083358	NA	NA	lncRNA
ENSG00000226851	660.231	-0.454986	0.067364	-6.75414	1.43685e-11	8.12531e-11	NA	NA	lncRNA
ENSG00000223646	43.3415	0.818148	0.263144	3.10913	0.00187642	0.0049021	LOC101928012	uncharacterized LOC101928012	lncRNA
ENSG00000234418	17.8984	1.07406	0.43311	2.47988	0.0131425	0.0293434	NA	NA	lncRNA
ENSG00000224897	293.546	1.49697	0.104729	14.2937	2.39466e-46	4.71936e-45	POT1-AS1	POT1 antisense RNA 1	lncRNA
ENSG00000273270	128.293	0.447587	0.15385	2.90924	0.00362309	0.0090056	NA	NA	lncRNA
ENSG00000273329	403.01	-0.298005	0.083745	-3.55849	0.000372996	0.00108465	NA	NA	lncRNA
ENSG00000285106	32.3935	-1.10004	0.31356	-3.50822	0.00045112	0.00129667	NA	NA	lncRNA
ENSG00000287733	21.4822	0.822878	0.36272	2.26863	0.0232907	0.0491685	NA	NA	lncRNA
ENSG00000234352	58.0292	0.699492	0.225663	3.09971	0.00193707	0.0050491	LOC349160	uncharacterized LOC349160	lncRNA
ENSG00000231840	94.7576	-0.71758	0.172993	-4.14804	3.35334e-05	0.00011108	NA	NA	lncRNA
ENSG00000232533	146.166	0.479111	0.145184	3.30003	0.000966731	0.00264475	NA	NA	lncRNA
ENSG00000244198	15.454	3.43108	0.560256	6.12413	9.11789e-10	4.53632e-09	NA	NA	lncRNA
ENSG00000204934	110.585	0.504383	0.157256	3.20741	0.00133937	0.00358126	ATP6V0E2-AS1	ATP6V0E2 antisense RNA 1	lncRNA
ENSG00000261455	240.78	0.735374	0.111699	6.58353	4.59415e-11	2.51339e-10	LINC01003	long intergenic non-protein coding RNA 1003	lncRNA
ENSG00000273344	193.288	0.51841	0.122041	4.24782	2.15862e-05	7.2987e-05	PAXIP1-DT	PAXIP1 divergent transcript	lncRNA
ENSG00000273117	159.062	1.76616	0.148777	11.8712	1.67023e-32	2.28011e-31	NA	NA	lncRNA
ENSG00000204876	72.1491	-1.26834	0.200145	-6.33712	2.34092e-10	1.21672e-09	LOC389602	uncharacterized LOC389602	lncRNA
ENSG00000182648	109.497	0.63337	0.167568	3.77977	0.000156972	0.000480232	RNF32-DT	RNF32 divergent transcript	lncRNA
ENSG00000243479	57.2909	0.765699	0.2377	3.22129	0.00127616	0.00342229	MNX1-AS1	MNX1 antisense RNA 1 (head to head)	lncRNA
ENSG00000234210	13.7531	-2.74157	0.68048	-4.02888	5.60427e-05	0.000180393	LOC101927914	uncharacterized LOC101927914	lncRNA
ENSG00000223511	3.15803	-3.03107	1.2779	-2.37192	0.0176958	0.0383995	NA	NA	lncRNA
ENSG00000228459	205.151	-0.466015	0.120751	-3.85932	0.000113705	0.000353403	NA	NA	lncRNA
ENSG00000285679	7.69262	-3.72498	1.22779	-3.03388	0.00241429	0.00619618	NA	NA	lncRNA
ENSG00000234129	215.176	0.292973	0.120529	2.43073	0.0150684	0.0332057	NA	NA	lncRNA
ENSG00000231216	1416.51	-0.273511	0.0514371	-5.31739	1.05269e-07	4.46489e-07	GS1-600G8.3	unknown transcript	lncRNA
ENSG00000226985	5273.03	0.1097	0.0267294	4.10411	4.0588e-05	0.000132937	LINC01203	long intergenic non-protein coding RNA 1203	lncRNA
ENSG00000283380	35.2974	2.91088	0.349856	8.32023	8.77949e-17	6.66035e-16	NA	NA	lncRNA
ENSG00000233403	330.16	-0.251619	0.09442	-2.66489	0.00770142	0.0180101	NA	NA	lncRNA
ENSG00000242021	122.087	0.725041	0.147455	4.91702	8.78716e-07	3.41669e-06	NA	NA	lncRNA
ENSG00000228933	279.238	0.370463	0.0985955	3.7574	0.000171689	0.000522623	NA	NA	lncRNA
ENSG00000233571	1.47069	4.3082	1.60457	2.68495	0.00725413	0.017059	NA	NA	lncRNA
ENSG00000285709	2.81805	-3.79937	1.48742	-2.55433	0.0106394	0.0242425	NA	NA	lncRNA
ENSG00000236393	14.8073	-1.33092	0.476798	-2.79137	0.00524853	0.0126711	LOC101927476	uncharacterized LOC101927476	lncRNA
ENSG00000224294	17.4539	-3.21746	0.546486	-5.88754	3.91986e-09	1.86407e-08	PINCR	p53-induced noncoding RNA	lncRNA
ENSG00000229563	22.3961	-0.90158	0.339493	-2.65567	0.00791517	0.0184527	LINC01204	long intergenic non-protein coding RNA 1204	lncRNA
ENSG00000270069	1022.07	-0.485367	0.0573536	-8.46271	2.61225e-17	2.03324e-16	NA	NA	lncRNA
ENSG00000236751	29.5484	-1.55896	0.328085	-4.7517	2.0171e-06	7.59577e-06	NA	NA	lncRNA
ENSG00000286977	36.4132	1.01695	0.292629	3.47521	0.000510458	0.0014578	NA	NA	lncRNA
ENSG00000229807	16680.3	0.235436	0.0530803	4.43546	9.18754e-06	3.22782e-05	XIST	X inactive specific transcript	lncRNA
ENSG00000230590	1668.91	-0.282145	0.0435238	-6.48256	9.01797e-11	4.81899e-10	FTX	FTX transcript, XIST regulator	lncRNA
ENSG00000282914	291.332	0.748228	0.0978067	7.65008	2.00861e-14	1.34416e-13	NA	NA	lncRNA
ENSG00000286523	231.41	1.31926	0.1191	11.0769	1.62394e-28	1.95129e-27	NA	NA	lncRNA
ENSG00000236256	17.2014	1.16335	0.409156	2.8433	0.00446491	0.0109246	DIAPH2-AS1	DIAPH2 antisense RNA 1	lncRNA
ENSG00000281566	189.93	1.16613	0.122965	9.48341	2.46105e-21	2.29474e-20	NA	NA	lncRNA
ENSG00000271147	33.3514	1.47768	0.314347	4.70079	2.59158e-06	9.6559e-06	NA	NA	lncRNA
ENSG00000236064	56.1735	-0.532058	0.234813	-2.26588	0.023459	0.0494664	LOC101928335	uncharacterized LOC101928335	lncRNA
ENSG00000235244	305.71	0.785436	0.100738	7.79683	6.34799e-15	4.38085e-14	DANT2	DXZ4 associated non-coding transcript 2, distal	lncRNA
ENSG00000203650	44.3253	1.50086	0.274275	5.47209	4.44754e-08	1.94684e-07	LINC01285	long intergenic non-protein coding RNA 1285	lncRNA
ENSG00000237208	1.86191	4.59845	1.56711	2.93435	0.00334245	0.00835172	LOC101928495	uncharacterized LOC101928495	lncRNA
ENSG00000225689	95.4925	1.28543	0.180781	7.1104	1.15705e-12	7.00316e-12	NA	NA	lncRNA
ENSG00000286060	10.3266	2.17568	0.578789	3.75902	0.000170577	0.000519601	NA	NA	lncRNA
ENSG00000223749	188.197	-0.763163	0.129313	-5.90168	3.59818e-09	1.71408e-08	NA	NA	lncRNA
ENSG00000286964	68.5645	-1.38101	0.217624	-6.34583	2.21234e-10	1.15181e-09	NA	NA	lncRNA
ENSG00000203930	230.955	1.55216	0.115567	13.4309	3.98743e-41	6.9497e-40	LINC00632	long intergenic non-protein coding RNA 632	lncRNA
ENSG00000288098	69.3652	0.450306	0.188609	2.38751	0.0169631	0.03696	NA	NA	lncRNA
ENSG00000235703	409.034	-0.216765	0.085778	-2.52705	0.0115026	0.0260357	EOLA2-DT	EOLA2 divergent transcript	lncRNA
ENSG00000229967	1453.04	-0.255101	0.0453451	-5.62577	1.84681e-08	8.34135e-08	NA	NA	lncRNA
ENSG00000287394	353.145	-0.219246	0.0912544	-2.40258	0.01628	0.0356101	NA	NA	lncRNA
ENSG00000232725	411.407	0.380038	0.0842415	4.51129	6.44346e-06	2.303e-05	NA	NA	lncRNA
ENSG00000254319	4.39362	2.59823	0.91466	2.84065	0.00450213	0.0110102	LINC03021	long intergenic non-protein coding RNA 3021	lncRNA
ENSG00000253853	16.3143	1.07998	0.407089	2.65293	0.00797963	0.0185891	NA	NA	lncRNA
ENSG00000246089	116.893	0.421782	0.160613	2.62608	0.00863745	0.0200147	MCPH1-DT	MCPH1 divergent transcript	lncRNA
ENSG00000284606	14.4828	-1.2036	0.503644	-2.38979	0.0168581	0.0367569	NA	NA	lncRNA
ENSG00000283674	219.056	-1.24883	0.136384	-9.15671	5.35052e-20	4.73253e-19	LOC729732	uncharacterized LOC729732	lncRNA
ENSG00000245281	23.1968	-1.02537	0.347198	-2.95327	0.00314426	0.0079026	ASAH1-AS1	ASAH1 antisense RNA 1	lncRNA
ENSG00000254064	318.529	0.518788	0.0945501	5.4869	4.09038e-08	1.79445e-07	PIWIL2-DT	PIWIL2 divergent transcript	lncRNA
ENSG00000253535	33.3848	1.52841	0.305346	5.00551	5.57154e-07	2.20282e-06	NA	NA	lncRNA
ENSG00000285601	57.8486	1.02927	0.224409	4.58656	4.50612e-06	1.64061e-05	NA	NA	lncRNA
ENSG00000253377	9.16763	7.15653	1.2523	5.71473	1.0988e-08	5.04736e-08	NA	NA	lncRNA
ENSG00000247134	341.944	-0.316686	0.0925202	-3.42289	0.000619603	0.00174826	NA	NA	lncRNA
ENSG00000253108	56.4631	0.681123	0.241582	2.81943	0.0048109	0.0116986	NA	NA	lncRNA
ENSG00000253363	518.347	0.186797	0.0731039	2.55523	0.0106118	0.0241864	NA	NA	lncRNA
ENSG00000286677	305.124	-0.251791	0.0992425	-2.53713	0.0111765	0.0253632	NA	NA	lncRNA
ENSG00000253133	121.244	-0.459623	0.159418	-2.88312	0.00393752	0.00973842	NA	NA	lncRNA
ENSG00000286484	5.07455	2.56903	1.0307	2.4925	0.0126848	0.0284522	NA	NA	lncRNA
ENSG00000253314	12.8989	1.89887	0.505138	3.75911	0.00017052	0.000519498	LINC00293	long intergenic non-protein coding RNA 293	lncRNA
ENSG00000286701	1.87837	3.55578	1.53588	2.31513	0.0206056	0.0440402	NA	NA	lncRNA
ENSG00000228801	136.203	0.901921	0.143344	6.292	3.13395e-10	1.61584e-09	PCMTD1-DT	PCMTD1 divergent transcript	lncRNA
ENSG00000237807	36.278	-1.18141	0.29421	-4.01552	5.93143e-05	0.000190363	LINC02984	long intergenic non-protein coding RNA 2984	lncRNA
ENSG00000260955	13.3073	-1.2675	0.484221	-2.61762	0.00885463	0.0204695	NA	NA	lncRNA
ENSG00000253301	34.9772	1.36914	0.294494	4.64912	3.33359e-06	1.22803e-05	LINC01606	long intergenic non-protein coding RNA 1606	lncRNA
ENSG00000205293	3.06076	-3.22145	1.2589	-2.55894	0.0104992	0.0239605	LINC01602	long intergenic non-protein coding RNA 1602	lncRNA
ENSG00000251396	161.403	-1.06812	0.143682	-7.4339	1.05443e-13	6.74439e-13	NA	NA	lncRNA
ENSG00000228862	54.0971	0.628323	0.246994	2.54388	0.0109628	0.0249276	NA	NA	lncRNA
ENSG00000287998	41.6068	2.37147	0.317644	7.46581	8.27891e-14	5.32976e-13	NA	NA	lncRNA
ENSG00000245910	3438.06	0.179209	0.0355707	5.03813	4.70111e-07	1.87052e-06	NA	NA	lncRNA
ENSG00000253658	127.783	3.33636	0.192592	17.3234	3.13161e-67	9.38882e-66	LINC01592	long intergenic non-protein coding RNA 1592	lncRNA
ENSG00000246528	119.857	0.402145	0.160668	2.50296	0.0123161	0.0277162	LOC101929759	uncharacterized LOC101929759	lncRNA
ENSG00000253287	56.5806	1.33091	0.247684	5.37344	7.72489e-08	3.30855e-07	NA	NA	lncRNA
ENSG00000235531	417.324	0.912808	0.0859296	10.6227	2.33586e-26	2.60207e-25	MSC-AS1	MSC antisense RNA 1	lncRNA
ENSG00000253317	10.2767	1.80245	0.607103	2.96894	0.00298828	0.00753482	NA	NA	lncRNA
ENSG00000253636	309.018	0.211633	0.0931953	2.27085	0.0231559	0.0489217	NA	NA	lncRNA
ENSG00000249395	238.408	1.14178	0.108461	10.5271	6.48225e-26	7.10156e-25	CASC9	cancer susceptibility 9	lncRNA
ENSG00000287352	161.199	0.807083	0.133083	6.06451	1.32361e-09	6.51401e-09	NA	NA	lncRNA
ENSG00000285744	194.381	0.786927	0.118488	6.64143	3.10646e-11	1.71842e-10	NA	NA	lncRNA
ENSG00000253659	38.5857	0.900557	0.268179	3.35804	0.000784975	0.00217915	NA	NA	lncRNA
ENSG00000253859	10.5319	1.39873	0.543665	2.57277	0.0100887	0.0230938	NA	NA	lncRNA
ENSG00000253898	1437.11	0.980107	0.0476235	20.5803	4.11804e-94	1.93557e-92	LINC01419	long intergenic non-protein coding RNA 1419	lncRNA
ENSG00000260493	15.5401	1.6551	0.447693	3.69695	0.000218208	0.000654925	E2F5-DT	E2F5 divergent transcript	lncRNA
ENSG00000253500	377.297	2.45572	0.104091	23.592	4.65242e-123	3.16771e-121	NA	NA	lncRNA
ENSG00000253171	643.822	0.62619	0.0703419	8.90208	5.48076e-19	4.625e-18	NA	NA	lncRNA
ENSG00000253553	413.97	0.435473	0.0833595	5.22403	1.75068e-07	7.25225e-07	NA	NA	lncRNA
ENSG00000251136	2905.23	0.775818	0.0375854	20.6415	1.16508e-94	5.53564e-93	RIPK2-DT	RIPK2 divergent transcript	lncRNA
ENSG00000253901	11.662	1.29618	0.527364	2.45785	0.013977	0.0309851	NA	NA	lncRNA
ENSG00000248858	20.391	1.05212	0.368097	2.85827	0.00425958	0.0104627	FLJ46284	uncharacterized LOC441369	lncRNA
ENSG00000246662	16.6573	1.45474	0.44822	3.2456	0.00117202	0.00316321	CIBAR1-DT	CIBAR1 divergent transcript	lncRNA
ENSG00000253704	47.5848	0.725014	0.248118	2.92205	0.00347732	0.00866694	VIRMA-DT	VIRMA divergent transcript	lncRNA
ENSG00000253773	77.1852	0.910829	0.191751	4.75007	2.0335e-06	7.6509e-06	CFAP418-AS1	CFAP418 antisense RNA 1	lncRNA
ENSG00000253948	330.632	0.284484	0.092008	3.09195	0.00198848	0.00516953	VPS13B-DT	VPS13B divergent transcript	lncRNA
ENSG00000253395	118.736	0.80277	0.157766	5.08837	3.61148e-07	1.4515e-06	NA	NA	lncRNA
ENSG00000261087	61.8515	1.09686	0.20677	5.30475	1.12828e-07	4.76701e-07	ZNNT1	ZNF706 neighboring transcript 1	lncRNA
ENSG00000253633	37.759	1.13015	0.346696	3.25978	0.00111497	0.00301917	LOC107986898	uncharacterized LOC107986898	lncRNA
ENSG00000283959	66.2597	1.18712	0.214177	5.54273	2.97796e-08	1.32182e-07	LOC101927245	uncharacterized LOC101927245	lncRNA
ENSG00000247081	279.903	0.77715	0.101429	7.66203	1.83018e-14	1.22851e-13	LOC105369147	uncharacterized LOC105369147	lncRNA
ENSG00000251003	599.537	-0.381672	0.0752446	-5.07241	3.92805e-07	1.57352e-06	NA	NA	lncRNA
ENSG00000253796	25.9887	1.2387	0.325785	3.80219	0.000143425	0.000441196	LOC101927413	uncharacterized LOC101927413	lncRNA
ENSG00000253877	94.4303	4.12481	0.307132	13.4301	4.02951e-41	7.01745e-40	LINC01608	long intergenic non-protein coding RNA 1608	lncRNA
ENSG00000253103	49.101	2.05009	0.256887	7.98051	1.45728e-15	1.04711e-14	LINC01609	long intergenic non-protein coding RNA 1609	lncRNA
ENSG00000253434	61.4552	3.39707	0.285102	11.9153	9.85454e-33	1.35801e-31	LINC02237	long intergenic non-protein coding RNA 2237	lncRNA
ENSG00000286937	4.99239	5.28348	1.32016	4.00215	6.27697e-05	0.000200599	NA	NA	lncRNA
ENSG00000254339	15.5234	3.02016	0.522115	5.78447	7.27418e-09	3.38986e-08	NA	NA	lncRNA
ENSG00000254343	67.1751	0.643332	0.2124	3.02887	0.00245466	0.00629094	NA	NA	lncRNA
ENSG00000248690	54.3919	1.15004	0.225497	5.10001	3.3964e-07	1.36883e-06	NA	NA	lncRNA
ENSG00000255364	4.76435	-2.86385	0.940439	-3.04523	0.00232503	0.00598468	NA	NA	lncRNA
ENSG00000253819	60.8751	-3.85959	0.302007	-12.7798	2.12551e-37	3.3349e-36	NA	NA	lncRNA
ENSG00000253227	6.50205	-3.60218	0.989752	-3.63947	0.000273196	0.000807543	NA	NA	lncRNA
ENSG00000246228	19.5662	1.6319	0.408954	3.99043	6.59531e-05	0.000210342	CASC8	cancer susceptibility 8	lncRNA
ENSG00000261220	41.2992	-0.759313	0.269423	-2.81829	0.004828	0.0117324	NA	NA	lncRNA
ENSG00000259820	812.296	-0.420348	0.0614771	-6.83747	8.06037e-12	4.63965e-11	NA	NA	lncRNA
ENSG00000254101	436.131	-0.214094	0.0788995	-2.7135	0.00665766	0.0157905	LINC02055	long intergenic non-protein coding RNA 2055	lncRNA
ENSG00000285817	9.02426	3.03163	0.665626	4.55455	5.24986e-06	1.89748e-05	NA	NA	lncRNA
ENSG00000177335	293.462	-0.664591	0.100449	-6.61619	3.68583e-11	2.02864e-10	LINC02904	long intergenic non-protein coding RNA 2904	lncRNA
ENSG00000254389	134.889	0.379609	0.14336	2.64795	0.00809821	0.0188492	RHPN1-AS1	RHPN1 antisense RNA 1 (head to head)	lncRNA
ENSG00000255050	259.679	-1.25622	0.107824	-11.6506	2.27806e-31	2.98497e-30	NA	NA	lncRNA
ENSG00000288096	221.764	-2.12401	0.124606	-17.0458	3.75512e-65	1.08704e-63	NA	NA	lncRNA
ENSG00000232104	778.596	1.22938	0.0639783	19.2156	2.74055e-82	1.06013e-80	RFX3-DT	RFX3 divergent transcript	lncRNA
ENSG00000236924	58.2243	1.77082	0.230372	7.68677	1.50891e-14	1.01818e-13	NA	NA	lncRNA
ENSG00000225489	13.3087	2.7009	0.524587	5.14862	2.62404e-07	1.06998e-06	NA	NA	lncRNA
ENSG00000270372	13.8556	2.78143	0.551018	5.0478	4.46932e-07	1.78251e-06	NA	NA	lncRNA
ENSG00000285637	403.293	1.2724	0.0845463	15.0497	3.46846e-51	7.79102e-50	NA	NA	lncRNA
ENSG00000237153	381.426	1.59312	0.09393	16.9607	1.60287e-64	4.5734e-63	NA	NA	lncRNA
ENSG00000286685	118.399	1.01321	0.167982	6.03164	1.62301e-09	7.94815e-09	NA	NA	lncRNA
ENSG00000171889	926.369	-0.246983	0.0574038	-4.30256	1.68833e-05	5.76745e-05	MIR31HG	MIR31 host gene	lncRNA
ENSG00000240498	210.239	1.72137	0.125985	13.6634	1.68051e-42	3.03297e-41	CDKN2B-AS1	CDKN2B antisense RNA 1	lncRNA
ENSG00000236921	562.77	1.07992	0.0701572	15.3928	1.82983e-53	4.34565e-52	NA	NA	lncRNA
ENSG00000234840	521.102	1.23483	0.0842329	14.6597	1.16716e-48	2.45756e-47	LINC01239	long intergenic non-protein coding RNA 1239	lncRNA
ENSG00000284418	482.712	1.53508	0.0822034	18.6742	8.0289e-78	2.89571e-76	NA	NA	lncRNA
ENSG00000254396	16.7418	-1.20168	0.444383	-2.70416	0.00684772	0.0161834	NA	NA	lncRNA
ENSG00000260412	5.31294	2.3174	0.813499	2.84868	0.00439014	0.0107544	NA	NA	lncRNA
ENSG00000287038	23.9946	0.981076	0.359643	2.72792	0.00637354	0.0151722	NA	NA	lncRNA
ENSG00000280683	49.2598	-1.35892	0.264684	-5.13411	2.83479e-07	1.15098e-06	NA	NA	lncRNA
ENSG00000226562	1700.13	-0.24486	0.0404345	-6.05572	1.39788e-09	6.87798e-09	CYP4F26P	cytochrome P450 family 4 subfamily F member 26, pseudogene	lncRNA
ENSG00000281128	52.4751	1.06161	0.235813	4.50193	6.73391e-06	2.40131e-05	PTENP1-AS	PTENP1 antisense RNA	lncRNA
ENSG00000260947	31.9805	1.37519	0.316766	4.34135	1.4161e-05	4.88097e-05	NA	NA	lncRNA
ENSG00000287063	8.55404	2.04889	0.665765	3.0775	0.00208742	0.00540988	NA	NA	lncRNA
ENSG00000230074	94.3933	0.41546	0.16944	2.45197	0.0142078	0.0314616	NA	NA	lncRNA
ENSG00000234160	419.512	-0.216567	0.0823215	-2.63075	0.00851965	0.0197503	NA	NA	lncRNA
ENSG00000275649	27.9984	-4.13775	0.572737	-7.22452	5.02867e-13	3.10264e-12	NA	NA	lncRNA
ENSG00000232827	30.994	-0.707526	0.305364	-2.31699	0.0205042	0.0438579	NA	NA	lncRNA
ENSG00000238113	232.381	-0.47691	0.110321	-4.32292	1.53976e-05	5.2847e-05	LINC01410	long intergenic non-protein coding RNA 1410	lncRNA
ENSG00000234665	132.566	-0.454147	0.14355	-3.16368	0.00155787	0.00412112	NA	NA	lncRNA
ENSG00000170161	73.1397	-0.471811	0.194314	-2.42809	0.0151784	0.0334179	FAM88B	family with sequence similarity 88 member B	lncRNA
ENSG00000287329	71.8616	-2.44758	0.255933	-9.56335	1.14004e-21	1.07911e-20	NA	NA	lncRNA
ENSG00000278910	15.107	1.85099	0.534468	3.46325	0.000533701	0.00151942	BANCR	BRAF-activated non-protein coding RNA	lncRNA
ENSG00000235523	2.38796	-3.73741	1.46088	-2.55832	0.0105178	0.023998	NA	NA	lncRNA
ENSG00000286840	2.14535	-4.63994	1.53623	-3.02035	0.00252485	0.00645417	NA	NA	lncRNA
ENSG00000224825	11.3435	-2.35945	0.652772	-3.61452	0.00030091	0.000885512	NA	NA	lncRNA
ENSG00000254473	37.3003	-0.71037	0.277239	-2.5623	0.0103982	0.02375	UBQLN1-AS1	UBQLN1 antisense RNA 1	lncRNA
ENSG00000233884	7.90532	-6.12155	1.27018	-4.81942	1.43977e-06	5.48692e-06	NA	NA	lncRNA
ENSG00000286834	89.4446	-0.460272	0.181728	-2.53275	0.011317	0.0256422	NA	NA	lncRNA
ENSG00000286850	11.6057	-1.28292	0.520817	-2.46327	0.0137675	0.0305733	NA	NA	lncRNA
ENSG00000231806	50.8197	-0.550579	0.236632	-2.32673	0.0199798	0.0428284	NA	NA	lncRNA
ENSG00000204250	33.0569	-3.39501	0.431576	-7.86654	3.64588e-15	2.55317e-14	LINC00587	long intergenic non-protein coding RNA 587	lncRNA
ENSG00000234323	152.052	-0.473758	0.135332	-3.5007	0.000464035	0.00133201	LINC01505	long intergenic non-protein coding RNA 1505	lncRNA
ENSG00000230185	347.409	-0.753622	0.0923343	-8.16189	3.29813e-16	2.43527e-15	NA	NA	lncRNA
ENSG00000228714	30.646	-0.713892	0.300407	-2.37641	0.0174818	0.0379728	NA	NA	lncRNA
ENSG00000234156	42.9164	-1.27373	0.280557	-4.54002	5.62479e-06	2.02563e-05	NA	NA	lncRNA
ENSG00000261094	77.8741	-0.64096	0.201949	-3.17387	0.0015042	0.00399123	NA	NA	lncRNA
ENSG00000236643	4.44608	-2.99554	1.08414	-2.76305	0.00572644	0.0137414	NA	NA	lncRNA
ENSG00000227218	12.0798	-1.25185	0.488311	-2.56364	0.0103582	0.023671	NA	NA	lncRNA
ENSG00000234771	242.786	-0.745106	0.112671	-6.6131	3.76356e-11	2.06986e-10	NA	NA	lncRNA
ENSG00000234705	116.517	-0.626805	0.156338	-4.00929	6.09015e-05	0.000195162	NA	NA	lncRNA
ENSG00000223478	56.9014	-0.688247	0.231289	-2.97571	0.00292316	0.00738083	ZDHHC12-DT	ZDHHC12 divergent transcript	lncRNA
ENSG00000204054	682.596	-0.254256	0.0667081	-3.81146	0.000138146	0.000425497	NA	NA	lncRNA
ENSG00000238058	541.842	-0.507904	0.0733099	-6.92818	4.26302e-12	2.49859e-11	NA	NA	lncRNA
ENSG00000260193	28.1724	-0.940396	0.330291	-2.84717	0.00441097	0.0108018	NA	NA	lncRNA
ENSG00000233016	2113.83	-0.397356	0.0394094	-10.0828	6.58464e-24	6.77242e-23	SNHG7	small nucleolar RNA host gene 7	lncRNA
ENSG00000251661	19.9494	1.2965	0.407558	3.18115	0.00146689	0.00389942	NA	NA	lncRNA
ENSG00000254739	1.88479	-3.45815	1.5178	-2.2784	0.022703	0.0480671	NA	NA	lncRNA
ENSG00000247095	192.096	2.2988	0.153821	14.9446	1.68792e-50	3.72638e-49	MIR210HG	MIR210 host gene	lncRNA
ENSG00000230834	67.9708	-0.564207	0.212999	-2.64887	0.00807617	0.0188	NA	NA	lncRNA
ENSG00000238184	30.2973	1.49067	0.336368	4.43167	9.35067e-06	3.28197e-05	CD81-AS1	CD81 antisense RNA 1	lncRNA
ENSG00000282556	155.446	0.979693	0.144158	6.79597	1.07587e-11	6.14108e-11	LOC101927825	uncharacterized LOC101927825	lncRNA
ENSG00000260196	129.852	0.362391	0.148472	2.4408	0.0146549	0.0323609	NA	NA	lncRNA
ENSG00000255470	101.202	-0.430879	0.156282	-2.75706	0.00583239	0.0139757	NA	NA	lncRNA
ENSG00000255308	7.90868	1.59625	0.659467	2.42052	0.0154984	0.0340595	NA	NA	lncRNA
ENSG00000254768	194.563	-0.466926	0.130055	-3.59021	0.000330407	0.000966458	NA	NA	lncRNA
ENSG00000255193	31.975	-8.3803	1.20154	-6.97461	3.06717e-12	1.8113e-11	NA	NA	lncRNA
ENSG00000255496	4.37627	2.40905	0.974418	2.47229	0.013425	0.0299038	NA	NA	lncRNA
ENSG00000255202	880.325	-0.734944	0.0669808	-10.9725	5.18469e-28	6.1186e-27	NA	NA	lncRNA
ENSG00000254516	6.40928	2.31323	0.787027	2.93919	0.00329067	0.0082393	LINC02760	long intergenic non-protein coding RNA 2760	lncRNA
ENSG00000283341	2.02196	3.66813	1.476	2.48517	0.0129488	0.0289908	NA	NA	lncRNA
ENSG00000254639	84.8594	0.63484	0.179272	3.54122	0.000398285	0.00115373	NA	NA	lncRNA
ENSG00000255197	7.57241	-1.41162	0.620945	-2.27335	0.0230052	0.0486456	NA	NA	lncRNA
ENSG00000287538	11.3999	-3.54862	0.764232	-4.64338	3.42763e-06	1.26076e-05	NA	NA	lncRNA
ENSG00000255433	18.8013	-2.53814	0.476729	-5.32406	1.01476e-07	4.31069e-07	LINC02735	long intergenic non-protein coding RNA 2735	lncRNA
ENSG00000254602	25.6505	0.971181	0.330025	2.94275	0.0032531	0.00815364	NA	NA	lncRNA
ENSG00000287264	70.7023	0.851111	0.200437	4.24628	2.1735e-05	7.34333e-05	NA	NA	lncRNA
ENSG00000255717	6170.48	0.0735148	0.0271199	2.71074	0.00671339	0.0159016	SNHG1	small nucleolar RNA host gene 1	lncRNA
ENSG00000256940	1.97943	-5.02496	1.5186	-3.30895	0.000936467	0.00256838	PPP1R14B-AS1	PPP1R14B antisense RNA 1	lncRNA
ENSG00000254614	19.6327	0.977123	0.370003	2.64085	0.00826973	0.0192096	CAPN1-AS1	CAPN1 antisense RNA 1	lncRNA
ENSG00000245532	12796.3	-0.463622	0.0226892	-20.4336	8.40748e-93	3.8362e-91	NEAT1	nuclear paraspeckle assembly transcript 1	lncRNA
ENSG00000251562	16743.1	-0.211705	0.0209863	-10.0878	6.25874e-24	6.45545e-23	MALAT1	metastasis associated lung adenocarcinoma transcript 1	lncRNA
ENSG00000254447	31.0081	1.14527	0.301391	3.79993	0.000144736	0.000444729	NA	NA	lncRNA
ENSG00000255031	252.821	-0.431048	0.107037	-4.0271	5.64687e-05	0.000181657	NA	NA	lncRNA
ENSG00000255980	436.735	-0.192411	0.0780008	-2.46678	0.0136335	0.0303095	LINC02953	long intergenic non-protein coding RNA 2953	lncRNA
ENSG00000254417	162.271	-0.999627	0.133734	-7.47477	7.73411e-14	4.98928e-13	NA	NA	lncRNA
ENSG00000255507	35.9928	0.830534	0.269176	3.08547	0.00203231	0.00527531	UVRAG-DT	UVRAG divergent transcript	lncRNA
ENSG00000246174	154.811	0.371805	0.133377	2.78762	0.00530963	0.0128059	KCTD21-AS1	KCTD21 antisense RNA 1	lncRNA
ENSG00000288018	28.8714	2.49484	0.368426	6.77162	1.27347e-11	7.2331e-11	NA	NA	lncRNA
ENSG00000261645	39.8354	1.38877	0.277983	4.9959	5.85614e-07	2.31116e-06	DISC1FP1	DISC1 fusion partner 1	lncRNA
ENSG00000255929	7.32399	3.12823	0.766217	4.0827	4.45154e-05	0.000145105	PIWIL4-AS1	PIWIL4 antisense RNA 1	lncRNA
ENSG00000256469	470.06	-0.58951	0.0795747	-7.40825	1.27973e-13	8.13076e-13	NA	NA	lncRNA
ENSG00000255502	3.83489	-3.26047	1.24212	-2.62493	0.0086667	0.0200763	LINC02713	long intergenic non-protein coding RNA 2713	lncRNA
ENSG00000254659	4.39703	4.22721	1.21092	3.49091	0.000481381	0.00137879	LINC02715	long intergenic non-protein coding RNA 2715	lncRNA
ENSG00000254416	200.628	-1.28527	0.136297	-9.42995	4.10295e-21	3.80136e-20	NA	NA	lncRNA
ENSG00000254626	152.562	1.00646	0.130159	7.73258	1.05391e-14	7.17581e-14	NA	NA	lncRNA
ENSG00000288070	1.4659	4.29574	1.60186	2.68172	0.00732444	0.0172077	NA	NA	lncRNA
ENSG00000247416	2.8418	4.4738	1.44741	3.0909	0.00199548	0.0051865	LOC101928847	uncharacterized LOC101928847	lncRNA
ENSG00000255129	28.1592	0.8185	0.316621	2.58511	0.00973471	0.0223513	NA	NA	lncRNA
ENSG00000256947	32.419	1.06155	0.3167	3.35191	0.000802575	0.00222518	NA	NA	lncRNA
ENSG00000254873	21.4969	-1.12976	0.383179	-2.94839	0.0031943	0.0080173	NA	NA	lncRNA
ENSG00000255121	362.911	-0.686546	0.0906535	-7.5733	3.63855e-14	2.39747e-13	NA	NA	lncRNA
ENSG00000245248	51.564	-1.0413	0.246682	-4.22121	2.42994e-05	8.16306e-05	NA	NA	lncRNA
ENSG00000285909	32.7287	-0.853487	0.294247	-2.90058	0.00372468	0.00924655	NA	NA	lncRNA
ENSG00000288061	30.9921	-0.704992	0.299954	-2.35033	0.0187567	0.0404207	NA	NA	lncRNA
ENSG00000250073	54.6543	-1.01392	0.238087	-4.2586	2.05708e-05	6.97264e-05	ESAM-AS1	ESAM antisense RNA 1	lncRNA
ENSG00000254833	42.5039	-0.823259	0.275423	-2.98907	0.00279829	0.00708848	NA	NA	lncRNA
ENSG00000255062	130.821	-0.346174	0.142853	-2.42329	0.0153807	0.0338394	NA	NA	lncRNA
ENSG00000280832	440.691	0.54757	0.0809214	6.76669	1.31764e-11	7.47619e-11	NA	NA	lncRNA
ENSG00000273415	14.2211	-1.51943	0.48382	-3.14049	0.00168668	0.00443985	NA	NA	lncRNA
ENSG00000281386	5.92625	1.73565	0.751986	2.30809	0.0209943	0.0447965	NA	NA	lncRNA
ENSG00000254842	37.9252	-2.03129	0.287737	-7.05956	1.67031e-12	1.00292e-11	NA	NA	lncRNA
ENSG00000255455	234.745	0.256446	0.109744	2.33676	0.0194517	0.0417866	NA	NA	lncRNA
ENSG00000204241	46.3944	1.04024	0.248721	4.18236	2.88493e-05	9.62642e-05	LINC02731	long intergenic non-protein coding RNA 2731	lncRNA
ENSG00000205740	166.646	0.585657	0.132733	4.41229	1.02284e-05	3.57567e-05	NA	NA	lncRNA
ENSG00000232656	47.5899	-1.59479	0.260607	-6.11951	9.38641e-10	4.66249e-09	IDI2-AS1	IDI2 antisense RNA 1	lncRNA
ENSG00000234962	5.10022	6.24388	1.31174	4.76002	1.93575e-06	7.30451e-06	NA	NA	lncRNA
ENSG00000235281	3.10259	-4.3699	1.42617	-3.06407	0.00218346	0.00564086	NA	NA	lncRNA
ENSG00000233117	49.3905	-1.26052	0.264944	-4.75766	1.95849e-06	7.38776e-06	NA	NA	lncRNA
ENSG00000231298	152.261	-0.602963	0.141914	-4.24879	2.14928e-05	7.2705e-05	MANCR	mitotically associated long non coding RNA	lncRNA
ENSG00000287023	814.415	-0.590244	0.0654958	-9.01193	2.02453e-19	1.74343e-18	NA	NA	lncRNA
ENSG00000242147	197.526	-0.795662	0.125468	-6.34158	2.27421e-10	1.18289e-09	LINC02677	long intergenic non-protein coding RNA 2677	lncRNA
ENSG00000215244	89.4487	1.01408	0.185427	5.46888	4.52879e-08	1.98002e-07	LINC02649	long intergenic non-protein coding RNA 2649	lncRNA
ENSG00000237943	147.946	-0.431572	0.139421	-3.09546	0.0019651	0.00511362	PRKCQ-AS1	PRKCQ antisense RNA 1	lncRNA
ENSG00000228636	275.187	0.459554	0.105889	4.33997	1.42505e-05	4.90797e-05	NA	NA	lncRNA
ENSG00000231920	3.1809	2.72865	1.17058	2.33102	0.0197524	0.0423909	NEBL-AS1	NEBL antisense RNA 1	lncRNA
ENSG00000286924	21.1822	1.34688	0.499638	2.6957	0.00702401	0.0165606	NA	NA	lncRNA
ENSG00000287124	3.50013	4.19514	1.39041	3.0172	0.00255122	0.00651396	NA	NA	lncRNA
ENSG00000233642	7.81921	-1.75199	0.666453	-2.62882	0.00856806	0.0198583	GPR158-AS1	GPR158 antisense RNA 1	lncRNA
ENSG00000254635	857.342	0.484728	0.062063	7.81026	5.70699e-15	3.95222e-14	NA	NA	lncRNA
ENSG00000232624	28.5263	0.832369	0.319598	2.60443	0.0092028	0.0212057	C10orf126	chromosome 10 open reading frame 126	lncRNA
ENSG00000237036	128.599	0.765443	0.154677	4.94866	7.47274e-07	2.92696e-06	ZEB1-AS1	ZEB1 antisense RNA 1	lncRNA
ENSG00000223834	28.9771	0.779503	0.309426	2.51919	0.0117625	0.0265661	NA	NA	lncRNA
ENSG00000286694	2519.85	0.950611	0.0394624	24.089	3.25679e-128	2.34146e-126	NA	NA	lncRNA
ENSG00000237797	457.93	1.58793	0.0832022	19.0851	3.35592e-81	1.28005e-79	NA	NA	lncRNA
ENSG00000273038	74.1909	-0.694815	0.203079	-3.42141	0.000622985	0.00175712	NA	NA	lncRNA
ENSG00000285884	41.4413	0.662853	0.270451	2.45092	0.0142494	0.0315472	NA	NA	lncRNA
ENSG00000233515	353.854	0.349546	0.0951429	3.6739	0.000238872	0.00071293	LINC01518	long intergenic non-protein coding RNA 1518	lncRNA
ENSG00000273008	18.2511	1.01456	0.391792	2.58954	0.00961038	0.022089	NA	NA	lncRNA
ENSG00000224919	136.734	-0.758199	0.142759	-5.31103	1.09007e-07	4.6136e-07	NA	NA	lncRNA
ENSG00000226200	59.3065	0.967288	0.228042	4.24171	2.21819e-05	7.48739e-05	NA	NA	lncRNA
ENSG00000287221	7.76472	2.08537	0.685042	3.04415	0.00233341	0.00600484	NA	NA	lncRNA
ENSG00000236671	4.63366	-2.97764	1.06199	-2.80383	0.00504999	0.012244	NA	NA	lncRNA
ENSG00000231131	62.9354	-4.07329	0.352714	-11.5484	7.52113e-31	9.71524e-30	LNCAROD	lncRNA activating regulator of DKK1	lncRNA
ENSG00000285837	32.0628	-0.705049	0.306306	-2.30178	0.0213473	0.0454788	NA	NA	lncRNA
ENSG00000238280	45.8592	-0.752456	0.253893	-2.96367	0.00303995	0.00765628	NA	NA	lncRNA
ENSG00000286373	146.785	1.13629	0.147406	7.70856	1.27242e-14	8.62858e-14	NA	NA	lncRNA
ENSG00000260400	49.219	0.902486	0.255166	3.53685	0.000404923	0.00117203	NA	NA	lncRNA
ENSG00000233871	21.5663	0.825685	0.358454	2.30346	0.021253	0.0452955	NA	NA	lncRNA
ENSG00000224596	129.001	0.671991	0.151065	4.44837	8.65252e-06	3.04769e-05	ZMIZ1-AS1	ZMIZ1 antisense RNA 1	lncRNA
ENSG00000225484	1240.46	-0.143137	0.0493713	-2.89919	0.00374132	0.0092847	NUTM2B-AS1	NUTM2B antisense RNA 1	lncRNA
ENSG00000283913	641.233	-0.616991	0.0665547	-9.27044	1.8538e-20	1.6701e-19	NA	NA	lncRNA
ENSG00000237523	196.918	-0.401044	0.117867	-3.40253	0.000667661	0.00187539	LINC00857	long intergenic non-protein coding RNA 857	lncRNA
ENSG00000229404	131.435	-0.364049	0.144326	-2.52241	0.0116555	0.0263462	LINC00858	long intergenic non-protein coding RNA 858	lncRNA
ENSG00000272631	93.7046	0.427042	0.168701	2.53136	0.0113623	0.0257287	NA	NA	lncRNA
ENSG00000235100	113.158	0.434293	0.162222	2.67715	0.0074252	0.0174182	NA	NA	lncRNA
ENSG00000286981	18.8319	1.76584	0.420331	4.20106	2.65663e-05	8.89313e-05	LOC105378429	uncharacterized LOC105378429	lncRNA
ENSG00000235823	1591.42	1.15813	0.0466365	24.8331	3.93675e-136	3.07292e-134	OLMALINC	oligodendrocyte maturation-associated long intergenic non-coding RNA	lncRNA
ENSG00000226009	53.7393	0.534522	0.229662	2.32743	0.0199425	0.0427568	NA	NA	lncRNA
ENSG00000269609	288.24	0.296025	0.0974415	3.03798	0.00238174	0.00612054	C10orf95-AS1	C10orf95 antisense RNA 1	lncRNA
ENSG00000229466	3.4035	-2.21915	0.967984	-2.29254	0.0218743	0.0465019	NA	NA	lncRNA
ENSG00000287732	7.61541	-1.7649	0.647086	-2.72745	0.00638251	0.0151874	NA	NA	lncRNA
ENSG00000273143	115.467	0.412202	0.157617	2.61522	0.0089171	0.020593	NA	NA	lncRNA
ENSG00000287231	26.2953	1.73647	0.344063	5.04694	4.48934e-07	1.79017e-06	NA	NA	lncRNA
ENSG00000236799	2.32596	-3.0954	1.36383	-2.26964	0.0232296	0.0490627	LINC02626	long intergenic non-protein coding RNA 2626	lncRNA
ENSG00000177234	9.25095	-1.67595	0.558668	-2.9999	0.00270065	0.00686183	LINC01561	long intergenic non-protein coding RNA 1561	lncRNA
ENSG00000274461	26.1607	-1.16089	0.341914	-3.39527	0.000685615	0.00192063	LINC02930	long intergenic non-protein coding RNA 2930	lncRNA
ENSG00000285955	30.8369	1.02226	0.309014	3.30814	0.000939192	0.00257521	NA	NA	lncRNA
ENSG00000280953	3.07551	5.56179	1.40365	3.96238	7.42065e-05	0.000235632	LINC01163	long intergenic non-protein coding RNA 1163	lncRNA
ENSG00000283141	34.3476	-2.55683	0.36898	-6.92946	4.22444e-12	2.47664e-11	NA	NA	lncRNA
ENSG00000236303	116.6	-1.58656	0.178687	-8.87898	6.74773e-19	5.67443e-18	NA	NA	lncRNA
ENSG00000273980	8.51316	1.55402	0.630012	2.46665	0.0136384	0.0303144	NA	NA	lncRNA
ENSG00000250899	678.237	-0.327186	0.0642415	-5.09306	3.52321e-07	1.41811e-06	NA	NA	lncRNA
ENSG00000256433	284.48	-0.445194	0.102027	-4.36349	1.28002e-05	4.42689e-05	NA	NA	lncRNA
ENSG00000215039	203.739	0.49058	0.123916	3.95897	7.52732e-05	0.000238915	CD27-AS1	CD27 antisense RNA 1	lncRNA
ENSG00000255966	31.1068	1.25672	0.314448	3.9966	6.42599e-05	0.000205121	NA	NA	lncRNA
ENSG00000288043	171.443	1.79818	0.148466	12.1118	9.14867e-34	1.30178e-32	NA	NA	lncRNA
ENSG00000286895	34.9845	0.643465	0.280058	2.29761	0.0215839	0.0459381	NA	NA	lncRNA
ENSG00000226091	75.2629	-1.26122	0.190871	-6.60771	3.90302e-11	2.14332e-10	LINC00937	long intergenic non-protein coding RNA 937	lncRNA
ENSG00000245105	4.39671	-2.9132	1.0679	-2.72798	0.00637232	0.0151714	A2M-AS1	A2M antisense RNA 1	lncRNA
ENSG00000260423	2869.51	-0.758795	0.0342806	-22.1348	1.4619e-108	8.23485e-107	LINC02367	long intergenic non-protein coding RNA 2367	lncRNA
ENSG00000205791	31.0639	1.26909	0.350197	3.62394	0.000290154	0.00085524	LOH12CR2	loss of heterozygosity on chromosome 12, region 2	lncRNA
ENSG00000247498	64.4112	-1.61396	0.224981	-7.17375	7.29707e-13	4.45862e-12	GPRC5D-AS1	GPRC5D and HEBP1 antisense RNA 1	lncRNA
ENSG00000255910	180.057	0.352112	0.126446	2.78469	0.00535781	0.0129136	NA	NA	lncRNA
ENSG00000256287	156.983	0.710754	0.137235	5.17911	2.22941e-07	9.14012e-07	LINC02398	long intergenic non-protein coding RNA 2398	lncRNA
ENSG00000256499	47.1721	1.13912	0.263011	4.33107	1.4839e-05	5.09938e-05	NA	NA	lncRNA
ENSG00000255745	1253.15	0.515794	0.0531157	9.71076	2.71304e-22	2.63071e-21	NA	NA	lncRNA
ENSG00000255921	21.5627	-1.24488	0.382082	-3.25815	0.00112141	0.00303485	NA	NA	lncRNA
ENSG00000246695	1282.75	0.501596	0.0494035	10.153	3.21202e-24	3.33659e-23	NA	NA	lncRNA
ENSG00000256377	146.971	-0.747446	0.144751	-5.16367	2.42151e-07	9.90169e-07	NA	NA	lncRNA
ENSG00000235884	101.055	0.454336	0.170006	2.67247	0.0075296	0.0176423	NA	NA	lncRNA
ENSG00000276900	103.36	0.49139	0.164514	2.98691	0.00281813	0.00713625	NA	NA	lncRNA
ENSG00000245482	363.125	0.297464	0.0894158	3.32675	0.000878653	0.00242228	NA	NA	lncRNA
ENSG00000273015	475.34	0.298788	0.077391	3.86076	0.000113035	0.000351372	NA	NA	lncRNA
ENSG00000257261	802.488	-0.99354	0.0673987	-14.7412	3.50265e-49	7.46868e-48	NA	NA	lncRNA
ENSG00000257925	23.7072	-1.08222	0.356512	-3.03557	0.00240079	0.00616662	NA	NA	lncRNA
ENSG00000258203	211.24	1.00963	0.120564	8.37428	5.5564e-17	4.24618e-16	NA	NA	lncRNA
ENSG00000269514	21.8059	-0.914151	0.368773	-2.4789	0.0131788	0.0294184	NA	NA	lncRNA
ENSG00000257337	408.022	0.690576	0.0823886	8.38193	5.20659e-17	3.98862e-16	TNS2-AS1	TNS2 antisense RNA 1	lncRNA
ENSG00000249641	59.1223	-1.46356	0.236117	-6.19847	5.70144e-10	2.88384e-09	HOXC13-AS	HOXC13 antisense RNA	lncRNA
ENSG00000228630	213.802	0.461974	0.123759	3.73284	0.000189333	0.00057282	HOTAIR	HOX transcript antisense RNA	lncRNA
ENSG00000258056	249.039	0.468253	0.105727	4.42887	9.4729e-06	3.32274e-05	CD63-AS1	CD63 antisense RNA 1	lncRNA
ENSG00000245651	42.5735	0.857368	0.252491	3.39564	0.000684686	0.00191853	LOC283387	uncharacterized LOC283387	lncRNA
ENSG00000257443	26.034	1.01895	0.337095	3.02274	0.00250496	0.00641156	NA	NA	lncRNA
ENSG00000250748	1864.82	3.06454	0.0502273	61.0134	0	0	LOC105369187	uncharacterized LOC105369187	lncRNA
ENSG00000256915	299.495	0.590942	0.0946553	6.2431	4.28992e-10	2.19169e-09	NA	NA	lncRNA
ENSG00000257815	109.612	0.738356	0.16392	4.50437	6.65705e-06	2.37507e-05	PRANCR	progenitor renewal associated non-coding RNA	lncRNA
ENSG00000258168	8.82578	-1.84997	0.670635	-2.75854	0.0058061	0.0139173	NA	NA	lncRNA
ENSG00000258053	51.3371	1.21506	0.234686	5.17736	2.25047e-07	9.22127e-07	NA	NA	lncRNA
ENSG00000258123	7.00455	1.78004	0.668342	2.66336	0.00773638	0.0180744	LINC02444	long intergenic non-protein coding RNA 2444	lncRNA
ENSG00000251138	32.4173	1.55295	0.307744	5.04624	4.50586e-07	1.79643e-06	LINC02882	long intergenic non-protein coding RNA 2882	lncRNA
ENSG00000246363	36.0983	1.20799	0.273281	4.42034	9.85459e-06	3.44998e-05	LINC02458	long intergenic non-protein coding RNA 2458	lncRNA
ENSG00000286608	344.996	1.22554	0.0928324	13.2017	8.57998e-40	1.44249e-38	NA	NA	lncRNA
ENSG00000270344	80.3221	0.625726	0.184017	3.40038	0.000672934	0.00188802	NA	NA	lncRNA
ENSG00000271614	24.6984	1.02406	0.334305	3.06324	0.00218952	0.00565464	ATP2B1-AS1	ATP2B1 antisense RNA 1	lncRNA
ENSG00000258216	7.27788	2.18088	0.686669	3.17603	0.00149305	0.00396309	NA	NA	lncRNA
ENSG00000257194	8.53191	3.85864	0.84418	4.57087	4.85698e-06	1.7616e-05	NA	NA	lncRNA
ENSG00000257242	797.964	-1.04003	0.0619185	-16.7968	2.57727e-63	7.24022e-62	LINC01619	long intergenic non-protein coding RNA 1619	lncRNA
ENSG00000245904	79.1429	0.463643	0.195702	2.36913	0.0178301	0.0386678	NA	NA	lncRNA
ENSG00000283422	12.2457	-2.81317	0.559331	-5.02953	4.91679e-07	1.95278e-06	NA	NA	lncRNA
ENSG00000257167	229.386	0.464542	0.108234	4.29202	1.77055e-05	6.03323e-05	TMPO-AS1	TMPO antisense RNA 1	lncRNA
ENSG00000281344	327.299	-0.385396	0.0961299	-4.00911	6.09477e-05	0.000195224	NA	NA	lncRNA
ENSG00000257681	13.9959	-1.1794	0.501846	-2.35012	0.0187673	0.0404316	NA	NA	lncRNA
ENSG00000257545	84.428	-0.581575	0.181883	-3.19753	0.0013861	0.00369988	LOC100287944	uncharacterized LOC100287944	lncRNA
ENSG00000255650	22.8806	-1.28633	0.384116	-3.34881	0.000811604	0.00224935	FAM222A-AS1	FAM222A antisense RNA 1	lncRNA
ENSG00000185847	56.926	1.26575	0.23306	5.43098	5.60441e-08	2.43036e-07	LINC01405	long intergenic non-protein coding RNA 1405	lncRNA
ENSG00000249550	1373.18	-0.787598	0.0474816	-16.5874	8.58942e-62	2.34663e-60	LINC01234	long intergenic non-protein coding RNA 1234	lncRNA
ENSG00000276972	3.76494	-3.87838	1.3998	-2.77067	0.00559409	0.013443	NA	NA	lncRNA
ENSG00000196668	48.903	1.11364	0.250452	4.44652	8.72732e-06	3.07206e-05	LINC00173	long intergenic non-protein coding RNA 173	lncRNA
ENSG00000258285	12.2277	1.81022	0.512116	3.53479	0.000408105	0.00118034	NA	NA	lncRNA
ENSG00000255595	12.6242	2.18551	0.498183	4.38695	1.14949e-05	3.99225e-05	LOC101927531	uncharacterized LOC101927531	lncRNA
ENSG00000249345	452.144	0.332475	0.0772	4.30667	1.65729e-05	5.66496e-05	LINC02405	long intergenic non-protein coding RNA 2405	lncRNA
ENSG00000286016	91.3452	0.618145	0.179717	3.43956	0.000582667	0.00165022	NA	NA	lncRNA
ENSG00000286922	26.2188	2.57417	0.384636	6.69248	2.19419e-11	1.22626e-10	NA	NA	lncRNA
ENSG00000287622	14.8291	1.93961	0.451192	4.29885	1.71684e-05	5.86027e-05	NA	NA	lncRNA
ENSG00000288523	2.36973	5.17179	1.45817	3.54678	0.000389974	0.00113131	NA	NA	lncRNA
ENSG00000286662	46.0928	4.5655	0.418432	10.911	1.02181e-27	1.19172e-26	NA	NA	lncRNA
ENSG00000256597	85.2941	4.2079	0.281829	14.9307	2.08083e-50	4.57072e-49	LINC02393	long intergenic non-protein coding RNA 2393	lncRNA
ENSG00000256193	6.93019	5.56185	1.27241	4.37111	1.23615e-05	4.28167e-05	LINC00507	long intergenic non-protein coding RNA 507	lncRNA
ENSG00000256971	21.0512	4.99075	0.704966	7.07942	1.44755e-12	8.71081e-12	NA	NA	lncRNA
ENSG00000256955	47.6425	-1.10104	0.251314	-4.38114	1.1806e-05	4.09444e-05	NA	NA	lncRNA
ENSG00000255992	59.8998	-0.549404	0.21332	-2.5755	0.0100096	0.022939	NA	NA	lncRNA
ENSG00000256632	94.109	0.489668	0.183524	2.66814	0.00762732	0.0178578	NA	NA	lncRNA
ENSG00000287861	301.502	0.253896	0.0980375	2.58979	0.0096035	0.0220755	LOC107984132	uncharacterized LOC107984132	lncRNA
ENSG00000275964	100.381	0.517503	0.162811	3.17856	0.0014801	0.00393151	NA	NA	lncRNA
ENSG00000232977	338.012	0.223604	0.0932051	2.39905	0.0164377	0.035923	LINC00327	long intergenic non-protein coding RNA 327	lncRNA
ENSG00000230490	3311.62	0.38034	0.031451	12.0931	1.14917e-33	1.63092e-32	NA	NA	lncRNA
ENSG00000271850	377.301	1.90898	0.0917823	20.799	4.42025e-96	2.14686e-94	LINC02343	long intergenic non-protein coding RNA 2343	lncRNA
ENSG00000274317	15.0034	-1.32343	0.438582	-3.01753	0.00254848	0.00650772	NA	NA	lncRNA
ENSG00000288542	64.9296	1.11351	0.211436	5.26642	1.39109e-07	5.82667e-07	NA	NA	lncRNA
ENSG00000170919	1332.1	0.882256	0.0491875	17.9366	6.10914e-72	2.00483e-70	NA	NA	lncRNA
ENSG00000231817	278.539	0.41801	0.108158	3.86481	0.000111177	0.000345891	LINC01198	long intergenic non-protein coding RNA 1198	lncRNA
ENSG00000231473	23.1303	0.920094	0.349038	2.63608	0.00838694	0.0194591	RB1-DT	RB1 divergent transcript	lncRNA
ENSG00000231607	1111.46	-0.369969	0.0510797	-7.24297	4.38955e-13	2.71394e-12	DLEU2	deleted in lymphocytic leukemia 2	lncRNA
ENSG00000236778	49.4969	0.79889	0.260434	3.06754	0.00215831	0.00558249	INTS6-AS1	INTS6 antisense RNA 1	lncRNA
ENSG00000277047	6.34072	4.00113	0.99338	4.0278	5.63017e-05	0.000181147	NA	NA	lncRNA
ENSG00000274090	14.0775	1.79844	0.498439	3.60814	0.000308396	0.000905727	NA	NA	lncRNA
ENSG00000273550	5.99225	4.60662	1.15056	4.0038	6.23333e-05	0.000199321	NA	NA	lncRNA
ENSG00000231061	94.1933	1.31269	0.17297	7.58912	3.22081e-14	2.13057e-13	LINC00395	long intergenic non-protein coding RNA 395	lncRNA
ENSG00000227674	1846.04	0.64114	0.0483824	13.2515	4.423e-40	7.47056e-39	LINC00355	long intergenic non-protein coding RNA 355	lncRNA
ENSG00000287876	102.915	1.65439	0.180178	9.18199	4.2319e-20	3.75986e-19	NA	NA	lncRNA
ENSG00000224853	219.127	0.697251	0.124233	5.61242	1.99516e-08	8.98543e-08	NA	NA	lncRNA
ENSG00000229309	64.5742	-1.04058	0.215529	-4.82806	1.37869e-06	5.26151e-06	NA	NA	lncRNA
ENSG00000286385	594.879	0.510463	0.0714067	7.14867	8.76221e-13	5.3419e-12	NA	NA	lncRNA
ENSG00000285742	8.13794	2.51201	0.700457	3.58624	0.000335481	0.000979988	NA	NA	lncRNA
ENSG00000288016	268.141	1.18806	0.112581	10.5529	4.92313e-26	5.40975e-25	NA	NA	lncRNA
ENSG00000226317	28.5048	-1.95031	0.339611	-5.7428	9.31254e-09	4.29761e-08	LINC00351	long intergenic non-protein coding RNA 351	lncRNA
ENSG00000228824	399.749	0.598134	0.0831681	7.19187	6.39117e-13	3.91824e-12	MIR4500HG	MIR4500 host gene	lncRNA
ENSG00000261446	4.55187	3.91828	1.20221	3.25924	0.00111712	0.00302364	LINC00559	long intergenic non-protein coding RNA 559	lncRNA
ENSG00000215417	580.253	-0.577825	0.0747386	-7.73127	1.06477e-14	7.24746e-14	MIR17HG	miR-17-92a-1 cluster host gene	lncRNA
ENSG00000288001	4.65433	-1.80587	0.77847	-2.31977	0.0203531	0.0435787	NA	NA	lncRNA
ENSG00000247400	197.106	0.437272	0.11561	3.78231	0.000155382	0.000475633	DNAJC3-DT	DNAJC3 divergent transcript	lncRNA
ENSG00000286416	70.1241	0.993746	0.207274	4.79435	1.63203e-06	6.19589e-06	NA	NA	lncRNA
ENSG00000274605	391.081	-0.277296	0.0863351	-3.21185	0.00131883	0.0035298	PCCA-DT	PCCA divergent transcript	lncRNA
ENSG00000287923	377.438	1.47915	0.0914363	16.1769	7.34424e-59	1.90863e-57	NA	NA	lncRNA
ENSG00000233532	1258.15	1.49109	0.0520261	28.6604	1.19092e-180	1.42234e-178	LINC00460	long intergenic non-protein coding RNA 460	lncRNA
ENSG00000275216	1272.02	-0.656082	0.0474135	-13.8374	1.51508e-43	2.80624e-42	NA	NA	lncRNA
ENSG00000275741	173.413	0.301123	0.120658	2.49567	0.0125719	0.0282367	NA	NA	lncRNA
ENSG00000274331	14.1783	-1.47177	0.48425	-3.03927	0.00237149	0.00609564	NA	NA	lncRNA
ENSG00000275830	281.158	-1.47122	0.111549	-13.189	1.01544e-39	1.70195e-38	NA	NA	lncRNA
ENSG00000255874	338.404	0.433093	0.0967191	4.47784	7.54004e-06	2.67308e-05	PRECSIT	p53 regulated carcinoma associated Stat3 activating long intergenic non-protein coding transcript	lncRNA
ENSG00000272695	8.97363	-1.72277	0.621849	-2.7704	0.00559878	0.0134528	GAS6-DT	GAS6 divergent transcript	lncRNA
ENSG00000229373	138.766	-1.38806	0.148495	-9.34757	8.96872e-21	8.19483e-20	LINC00452	long intergenic non-protein coding RNA 452	lncRNA
ENSG00000260910	908.364	-0.510866	0.0579761	-8.81166	1.23303e-18	1.02624e-17	NA	NA	lncRNA
ENSG00000258441	300.894	-0.294832	0.10321	-2.85661	0.00428191	0.0105093	LINC00641	long intergenic non-protein coding RNA 641	lncRNA
ENSG00000251002	4.51403	2.4777	0.876336	2.82734	0.00469357	0.01144	TRD-AS1	TRD antisense RNA 1	lncRNA
ENSG00000215256	417.515	0.450354	0.0826113	5.45148	4.99519e-08	2.17436e-07	DHRS4-AS1	DHRS4 antisense RNA 1	lncRNA
ENSG00000258744	214.912	0.407987	0.112657	3.62151	0.000292889	0.000862721	NA	NA	lncRNA
ENSG00000258657	3082.75	-0.357888	0.0433344	-8.25874	1.47222e-16	1.1084e-15	NA	NA	lncRNA
ENSG00000258081	22.1723	1.57241	0.385595	4.07788	4.54483e-05	0.000147992	NA	NA	lncRNA
ENSG00000257869	60.3445	1.26118	0.216525	5.82466	5.723e-09	2.68935e-08	NA	NA	lncRNA
ENSG00000258038	267.415	-0.703677	0.104638	-6.7249	1.75711e-11	9.87993e-11	NA	NA	lncRNA
ENSG00000258028	197.235	0.354175	0.123711	2.86291	0.00419764	0.0103258	NA	NA	lncRNA
ENSG00000248975	4.51361	3.58987	1.20297	2.98416	0.00284354	0.00719393	NA	NA	lncRNA
ENSG00000258738	36.8241	0.787451	0.282733	2.78514	0.0053504	0.0128986	BAZ1A-AS1	BAZ1A antisense RNA 1	lncRNA
ENSG00000259070	6.11828	3.13384	0.897572	3.49146	0.000480381	0.0013764	LINC00639	long intergenic non-protein coding RNA 639	lncRNA
ENSG00000258526	174.707	1.23661	0.130533	9.47352	2.70569e-21	2.51641e-20	NA	NA	lncRNA
ENSG00000286099	367.404	1.13411	0.0941333	12.0479	1.98969e-33	2.8074e-32	NA	NA	lncRNA
ENSG00000251363	460.161	0.944658	0.0830718	11.3716	5.79217e-30	7.26298e-29	NA	NA	lncRNA
ENSG00000258636	53.6199	5.00955	0.425631	11.7697	5.5915e-32	7.48823e-31	NA	NA	lncRNA
ENSG00000258394	2.81917	2.69732	1.14299	2.35988	0.018281	0.0395242	NA	NA	lncRNA
ENSG00000258969	331.47	1.12922	0.0948858	11.9009	1.17134e-32	1.61011e-31	NA	NA	lncRNA
ENSG00000259126	23.5976	1.61657	0.377629	4.28083	1.86194e-05	6.3407e-05	NA	NA	lncRNA
ENSG00000259129	710.298	1.58636	0.0678296	23.3875	5.72997e-121	3.73833e-119	LINC00648	long intergenic non-protein coding RNA 648	lncRNA
ENSG00000286595	38.3443	1.77419	0.288129	6.15762	7.38465e-10	3.70011e-09	LOC101927483	uncharacterized LOC101927483	lncRNA
ENSG00000214900	822.615	-0.234607	0.0609744	-3.84763	0.000119265	0.000369948	LINC01599	long intergenic non-protein coding RNA 1599	lncRNA
ENSG00000258711	170.11	0.862912	0.141058	6.11741	9.51103e-10	4.7201e-09	NA	NA	lncRNA
ENSG00000237356	54.706	0.553818	0.235253	2.35414	0.0185658	0.0400764	NA	NA	lncRNA
ENSG00000186615	234.491	0.412466	0.110191	3.7432	0.000181692	0.000551459	KTN1-AS1	KTN1 antisense RNA 1	lncRNA
ENSG00000258777	51.9516	-1.6154	0.252466	-6.39848	1.56928e-10	8.22893e-10	NA	NA	lncRNA
ENSG00000258760	63.3993	1.03335	0.2012	5.13594	2.80744e-07	1.14094e-06	NA	NA	lncRNA
ENSG00000259153	498.78	1.44903	0.0801196	18.0859	4.11634e-73	1.38624e-71	MAP3K9-DT	MAP3K9 divergent transcript	lncRNA
ENSG00000259065	24.3071	1.60878	0.355225	4.5289	5.92923e-06	2.1293e-05	NA	NA	lncRNA
ENSG00000259687	8.26535	1.5289	0.64702	2.36299	0.0181283	0.039229	NA	NA	lncRNA
ENSG00000258301	31.8627	1.02621	0.30905	3.32052	0.000898506	0.00247265	VASH1-AS1	VASH1 antisense RNA 1	lncRNA
ENSG00000273783	59.4875	0.829753	0.228545	3.63058	0.000282783	0.000834389	NA	NA	lncRNA
ENSG00000258743	42.4714	1.98694	0.284857	6.97522	3.05395e-12	1.80397e-11	LINC02301	long intergenic non-protein coding RNA 2301	lncRNA
ENSG00000258902	90.4085	1.31745	0.183448	7.18162	6.88878e-13	4.21622e-12	NA	NA	lncRNA
ENSG00000205562	71.031	1.27105	0.209476	6.06774	1.29719e-09	6.38688e-09	NA	NA	lncRNA
ENSG00000258733	180.172	2.41439	0.141826	17.0236	5.48693e-65	1.58418e-63	LINC02328	long intergenic non-protein coding RNA 2328	lncRNA
ENSG00000258859	8.99099	1.50399	0.599897	2.50707	0.0121735	0.0274237	NA	NA	lncRNA
ENSG00000258798	2.15154	-4.23128	1.53958	-2.74833	0.00598992	0.0143312	NA	NA	lncRNA
ENSG00000235706	92.1013	0.941076	0.178825	5.26256	1.42067e-07	5.94375e-07	DICER1-AS1	DICER1 antisense RNA 1	lncRNA
ENSG00000225163	148.218	0.445413	0.137366	3.24253	0.00118474	0.00319479	NA	NA	lncRNA
ENSG00000246223	18.3028	1.50359	0.432004	3.48049	0.00050049	0.00143046	LINC01550	long intergenic non-protein coding RNA 1550	lncRNA
ENSG00000223403	5.51196	-1.76431	0.722869	-2.4407	0.0146587	0.0323649	MEG9	maternally expressed 9	lncRNA
ENSG00000271780	91.5564	0.551826	0.176711	3.12275	0.00179168	0.00469025	NA	NA	lncRNA
ENSG00000259775	27.5165	1.06063	0.30759	3.44817	0.00056439	0.00160116	NA	NA	lncRNA
ENSG00000260285	163.233	0.730307	0.131729	5.54401	2.95627e-08	1.31272e-07	NA	NA	lncRNA
ENSG00000224078	10038.7	0.279488	0.0235465	11.8696	1.70204e-32	2.32209e-31	NA	NA	lncRNA
ENSG00000287894	6.75941	-1.7155	0.710912	-2.41309	0.0158178	0.0346858	NA	NA	lncRNA
ENSG00000187951	1011.54	0.226299	0.0541935	4.17576	2.96994e-05	9.89525e-05	LOC100288637	OTU deubiquitinase 7A pseudogene	lncRNA
ENSG00000215304	3.97978	-3.56291	1.2509	-2.84827	0.00439579	0.010767	NA	NA	lncRNA
ENSG00000259336	36.1183	0.681921	0.284615	2.39594	0.0165777	0.0361995	NA	NA	lncRNA
ENSG00000248079	234.337	0.551038	0.11789	4.67418	2.95133e-06	1.09366e-05	NA	NA	lncRNA
ENSG00000259225	45.3711	1.55297	0.272166	5.70599	1.1567e-08	5.3044e-08	LINC02345	long intergenic non-protein coding RNA 2345	lncRNA
ENSG00000259380	67.1773	1.39716	0.206867	6.7539	1.43923e-11	8.13653e-11	NA	NA	lncRNA
ENSG00000259345	128.259	-1.39975	0.157889	-8.8654	7.62327e-19	6.39594e-18	NA	NA	lncRNA
ENSG00000248508	864.338	0.302963	0.0618457	4.89869	9.64765e-07	3.73334e-06	SRP14-DT	SRP14 divergent transcript	lncRNA
ENSG00000245849	1159.61	0.353637	0.0515737	6.85691	7.03637e-12	4.07274e-11	RAD51-AS1	RAD51 antisense RNA 1	lncRNA
ENSG00000179523	455.625	0.412199	0.0819132	5.03215	4.85019e-07	1.92808e-06	EIF3J-DT	EIF3J divergent transcript	lncRNA
ENSG00000259354	37.5479	-0.77308	0.274157	-2.81985	0.00480465	0.0116847	NA	NA	lncRNA
ENSG00000259488	60.8782	0.63675	0.212529	2.99606	0.00273492	0.00693841	NA	NA	lncRNA
ENSG00000259705	35.4026	1.14738	0.303805	3.77669	0.000158927	0.000485806	NA	NA	lncRNA
ENSG00000244879	1497.03	0.670451	0.0478684	14.0061	1.42964e-44	2.69132e-43	NA	NA	lncRNA
ENSG00000247982	110.878	-0.921809	0.172379	-5.34758	8.91368e-08	3.80131e-07	LINC00926	long intergenic non-protein coding RNA 926	lncRNA
ENSG00000259250	76.5104	-0.642939	0.20309	-3.16579	0.00154664	0.0040949	NA	NA	lncRNA
ENSG00000259732	917.272	-0.585305	0.0595985	-9.8208	9.16117e-23	9.04774e-22	NA	NA	lncRNA
ENSG00000261296	155.07	0.466741	0.135278	3.45025	0.000560076	0.00158995	NA	NA	lncRNA
ENSG00000259727	2.69354	-3.00529	1.31222	-2.29023	0.0220078	0.0467628	NA	NA	lncRNA
ENSG00000259673	64.4928	-0.723347	0.203384	-3.55656	0.000375741	0.00109205	IQCH-AS1	IQCH antisense RNA 1	lncRNA
ENSG00000259222	28.2875	1.9035	0.324067	5.87377	4.26006e-09	2.02057e-08	NA	NA	lncRNA
ENSG00000245750	52.2654	-0.816877	0.231563	-3.52766	0.000419246	0.00121092	DRAIC	downregulated RNA in cancer, inhibitor of cell invasion and migration	lncRNA
ENSG00000260269	334.334	0.209707	0.0907151	2.31171	0.0207934	0.0444114	NA	NA	lncRNA
ENSG00000246877	35.7735	0.840803	0.286963	2.93001	0.00338954	0.00846457	NA	NA	lncRNA
ENSG00000259495	261.998	1.91679	0.117832	16.2672	1.68736e-59	4.42723e-58	NA	NA	lncRNA
ENSG00000259692	353.984	0.713028	0.0972916	7.32877	2.32271e-13	1.45417e-12	NA	NA	lncRNA
ENSG00000259805	18.6006	1.1642	0.39176	2.97172	0.00296138	0.00747303	NA	NA	lncRNA
ENSG00000259774	7.69674	1.99675	0.673716	2.96379	0.00303876	0.00765416	LOC103171574	uncharacterized LOC103171574	lncRNA
ENSG00000258754	147.54	-0.380806	0.150539	-2.52961	0.0114189	0.0258489	LOC105369203	uncharacterized LOC105369203	lncRNA
ENSG00000259724	64.2215	0.727546	0.214948	3.38476	0.000712412	0.00199111	LINC01581	long intergenic non-protein coding RNA 1581	lncRNA
ENSG00000259282	12.3532	1.36233	0.485315	2.8071	0.00499891	0.0121248	SPATA8-AS1	SPATA8 antisense RNA 1 (head to head)	lncRNA
ENSG00000185594	7.72909	2.26396	0.704993	3.21132	0.00132126	0.00353501	SPATA8	spermatogenesis associated 8	lncRNA
ENSG00000259664	44.7674	1.57879	0.288003	5.48184	4.20923e-08	1.84473e-07	LINC02254	long intergenic non-protein coding RNA 2254	lncRNA
ENSG00000251209	2119.49	0.541427	0.0425911	12.7122	5.0578e-37	7.85666e-36	LINC00923	long intergenic non-protein coding RNA 923	lncRNA
ENSG00000258483	265.381	0.830439	0.104208	7.96903	1.59929e-15	1.14304e-14	LINC02251	long intergenic non-protein coding RNA 2251	lncRNA
ENSG00000259199	91.9469	1.43463	0.175845	8.15851	3.3917e-16	2.50098e-15	NA	NA	lncRNA
ENSG00000259363	407.28	0.963251	0.0896587	10.7435	6.35654e-27	7.19464e-26	NA	NA	lncRNA
ENSG00000189419	23.7287	-1.02399	0.354566	-2.888	0.00387695	0.0095973	SPATA41	spermatogenesis associated 41	lncRNA
ENSG00000259579	414.641	1.21679	0.0859937	14.1497	1.87464e-45	3.6067e-44	NA	NA	lncRNA
ENSG00000232386	1.77032	3.67309	1.55145	2.36752	0.0179078	0.0388056	NA	NA	lncRNA
ENSG00000272639	23.3233	1.63869	0.379858	4.31396	1.60354e-05	5.49067e-05	NA	NA	lncRNA
ENSG00000259182	30.3649	1.09856	0.306122	3.58863	0.000332424	0.000971707	NA	NA	lncRNA
ENSG00000277142	177.244	0.549877	0.12485	4.40429	1.06133e-05	3.70313e-05	NA	NA	lncRNA
ENSG00000255198	115.825	-0.362982	0.158966	-2.2834	0.022407	0.0475232	NA	NA	lncRNA
ENSG00000260260	506.781	-0.348511	0.0744853	-4.67892	2.88388e-06	1.06994e-05	SNHG19	small nucleolar RNA host gene 19	lncRNA
ENSG00000259895	69.8019	0.633027	0.207974	3.04378	0.00233623	0.00601067	TEDC2-AS1	TEDC2 antisense RNA 1	lncRNA
ENSG00000260565	890.621	-0.139094	0.0574196	-2.42241	0.0154181	0.033908	NA	NA	lncRNA
ENSG00000205913	173.573	-0.412618	0.129484	-3.18663	0.00143938	0.00383228	SRRM2-AS1	SRRM2 antisense RNA 1	lncRNA
ENSG00000276791	81.9472	0.892631	0.184714	4.8325	1.34827e-06	5.1535e-06	NA	NA	lncRNA
ENSG00000263072	166.387	-0.32165	0.129483	-2.4841	0.0129878	0.0290633	NA	NA	lncRNA
ENSG00000262468	427.558	0.655505	0.0876963	7.47472	7.73702e-14	4.98968e-13	NA	NA	lncRNA
ENSG00000260289	983.536	0.711859	0.0608111	11.7061	1.18661e-31	1.56705e-30	NA	NA	lncRNA
ENSG00000260003	11.3923	-5.55999	1.26881	-4.38204	1.17572e-05	4.07882e-05	NA	NA	lncRNA
ENSG00000260468	11.2965	-1.20477	0.497813	-2.42013	0.0155149	0.0340866	LINC01290	long intergenic non-protein coding RNA 1290	lncRNA
ENSG00000263033	90.2783	-1.0198	0.190635	-5.34947	8.82123e-08	3.76409e-07	NA	NA	lncRNA
ENSG00000262267	11.3622	-1.17765	0.511699	-2.30145	0.021366	0.0455142	NA	NA	lncRNA
ENSG00000262454	90.6787	-0.786029	0.186957	-4.20433	2.61857e-05	8.77246e-05	MIR193BHG	MIR193b-365a host gene	lncRNA
ENSG00000260126	1957.61	-0.393566	0.0422467	-9.3159	1.20925e-20	1.09939e-19	NA	NA	lncRNA
ENSG00000261465	16.1304	-1.10772	0.429744	-2.57762	0.00994827	0.0228033	COQ7-DT	COQ7 divergent transcript	lncRNA
ENSG00000261427	51.0346	0.984801	0.239557	4.11092	3.94078e-05	0.000129324	NA	NA	lncRNA
ENSG00000262155	49.7322	1.76228	0.268886	6.554	5.60147e-11	3.04617e-10	LINC02175	long intergenic non-protein coding RNA 2175	lncRNA
ENSG00000245888	32.0923	1.54179	0.332262	4.64029	3.47915e-06	1.27906e-05	NSMCE1-DT	NSMCE1 divergent transcript	lncRNA
ENSG00000284685	661.757	0.344847	0.0694888	4.96262	6.9547e-07	2.72943e-06	NA	NA	lncRNA
ENSG00000247735	184.195	0.480967	0.12413	3.8747	0.000106757	0.000332755	NA	NA	lncRNA
ENSG00000260219	176.542	0.50537	0.135903	3.7186	0.000200326	0.000604324	CD2BP2-DT	CD2BP2 divergent transcript	lncRNA
ENSG00000261474	397.251	0.701434	0.0871534	8.04827	8.39743e-16	6.10763e-15	NA	NA	lncRNA
ENSG00000260267	248.068	0.393113	0.107907	3.64307	0.000269409	0.000797319	NA	NA	lncRNA
ENSG00000205452	8.99163	2.17679	0.646471	3.36719	0.000759396	0.00211243	NA	NA	lncRNA
ENSG00000260073	55.4069	1.08718	0.219518	4.95257	7.32387e-07	2.8707e-06	NA	NA	lncRNA
ENSG00000261350	4.02817	2.91609	0.971121	3.00281	0.00267499	0.00680217	NA	NA	lncRNA
ENSG00000287448	410.532	0.392331	0.0859936	4.56233	5.059e-06	1.83123e-05	NA	NA	lncRNA
ENSG00000260611	9.41127	3.35469	0.72596	4.62104	3.81816e-06	1.39946e-05	NA	NA	lncRNA
ENSG00000260057	1.48203	-4.32028	1.62042	-2.66615	0.00767252	0.0179566	NA	NA	lncRNA
ENSG00000277559	118.965	-0.902232	0.153481	-5.87847	4.1407e-09	1.96481e-08	NA	NA	lncRNA
ENSG00000245694	2032.23	0.62746	0.0433242	14.4829	1.55417e-47	3.17457e-46	CRNDE	colorectal neoplasia differentially expressed	lncRNA
ENSG00000259283	11.1918	1.28868	0.495977	2.59827	0.00936935	0.0215645	NA	NA	lncRNA
ENSG00000260186	6.13519	-2.27612	0.821389	-2.77106	0.00558735	0.0134283	NA	NA	lncRNA
ENSG00000261807	11.17	1.93066	0.55868	3.45576	0.00054875	0.00156003	LINC02141	long intergenic non-protein coding RNA 2141	lncRNA
ENSG00000261436	46.8632	1.13909	0.265081	4.29714	1.73016e-05	5.90112e-05	NA	NA	lncRNA
ENSG00000261502	97.403	1.55317	0.178496	8.70139	3.27835e-18	2.66165e-17	NA	NA	lncRNA
ENSG00000260658	55.799	1.19353	0.223239	5.34642	8.97092e-08	3.82423e-07	NA	NA	lncRNA
ENSG00000270049	260.261	0.704612	0.104323	6.75414	1.43687e-11	8.12531e-11	ATP6V0D1-DT	ATP6V0D1 divergent transcript	lncRNA
ENSG00000196696	47.4427	-0.840521	0.247821	-3.39164	0.000694756	0.00194425	PDXDC2P-NPIPB14P	PDXDC2P-NPIPB14P readthrough	lncRNA
ENSG00000247228	46.8403	-0.723043	0.266921	-2.70883	0.00675217	0.0159817	LOC400541	uncharacterized LOC400541	lncRNA
ENSG00000261008	571.706	0.28348	0.0707696	4.00567	6.18408e-05	0.000197804	LINC01572	long intergenic non-protein coding RNA 1572	lncRNA
ENSG00000259768	105.557	0.368115	0.159234	2.31179	0.0207895	0.0444073	ZFHX3-AS1	ZFHX3 antisense RNA 1	lncRNA
ENSG00000261235	45.8906	-1.83555	0.282864	-6.48917	8.63113e-11	4.62131e-10	NA	NA	lncRNA
ENSG00000260858	10.8027	2.86875	0.633546	4.52809	5.95189e-06	2.13638e-05	NA	NA	lncRNA
ENSG00000268388	3.0282	3.25072	1.30361	2.49362	0.0126447	0.0283719	FENDRR	FOXF1 adjacent non-coding developmental regulatory RNA	lncRNA
ENSG00000260944	27.6765	-1.51994	0.339332	-4.47922	7.49163e-06	2.65721e-05	NA	NA	lncRNA
ENSG00000261175	51.6695	-0.795983	0.237013	-3.3584	0.000783945	0.00217684	LINC02188	long intergenic non-protein coding RNA 2188	lncRNA
ENSG00000287161	46.6179	-1.45825	0.247928	-5.88174	4.05973e-09	1.92848e-08	NA	NA	lncRNA
ENSG00000261327	74.2989	-3.85615	0.353838	-10.8981	1.17727e-27	1.37155e-26	NA	NA	lncRNA
ENSG00000261273	260.971	0.43594	0.105868	4.11778	3.82547e-05	0.000125785	NA	NA	lncRNA
ENSG00000260630	66.0546	-0.580637	0.209756	-2.76815	0.00563751	0.0135414	SNAI3-AS1	SNAI3 antisense RNA 1	lncRNA
ENSG00000259877	218.127	0.40357	0.113208	3.56487	0.000364038	0.00105958	NA	NA	lncRNA
ENSG00000263015	5.85236	-3.91096	1.17612	-3.32532	0.000883172	0.00243359	NA	NA	lncRNA
ENSG00000186594	273.333	-1.41887	0.104381	-13.5932	4.39458e-42	7.8599e-41	MIR22HG	MIR22 host gene	lncRNA
ENSG00000274363	11.7202	1.72367	0.527297	3.26887	0.00107977	0.00293269	NA	NA	lncRNA
ENSG00000233223	741.447	0.2692	0.0653952	4.1165	3.84665e-05	0.000126444	LOC100996842	uncharacterized LOC100996842	lncRNA
ENSG00000178977	36.0207	1.22166	0.295544	4.1336	3.57126e-05	0.000117888	LINC00324	long intergenic non-protein coding RNA 324	lncRNA
ENSG00000265349	26.6587	1.18083	0.328601	3.5935	0.000326265	0.000955493	NA	NA	lncRNA
ENSG00000272975	103.405	0.481694	0.16267	2.96117	0.0030647	0.00771594	NA	NA	lncRNA
ENSG00000266368	170.202	1.86683	0.145487	12.8316	1.09075e-37	1.72749e-36	NA	NA	lncRNA
ENSG00000236088	1278.79	0.291323	0.0482354	6.03961	1.54486e-09	7.57222e-09	COX10-DT	COX10 divergent transcript	lncRNA
ENSG00000175061	14838.8	0.308532	0.0225431	13.6863	1.22533e-42	2.21878e-41	SNHG29	small nucleolar RNA host gene 29	lncRNA
ENSG00000264666	6.38173	-1.93364	0.724076	-2.6705	0.00757389	0.0177422	NA	NA	lncRNA
ENSG00000273018	1139.71	0.390412	0.0539151	7.24124	4.44601e-13	2.74807e-12	FAM106A	family with sequence similarity 106 member A	lncRNA
ENSG00000227685	744.934	0.231858	0.0614481	3.77324	0.000161142	0.000492096	LINC02088	long intergenic non-protein coding RNA 2088	lncRNA
ENSG00000233098	3073.67	1.01692	0.0334851	30.3692	1.39973e-202	2.12448e-200	LOC339260	uncharacterized LOC339260	lncRNA
ENSG00000235530	99.125	-0.590977	0.171621	-3.4435	0.000574236	0.00162761	TMEM11-DT	TMEM11 divergent transcript	lncRNA
ENSG00000212719	365.26	-0.649338	0.0883155	-7.35248	1.94565e-13	1.22372e-12	LINC02693	long intergenic non-protein coding RNA 2693	lncRNA
ENSG00000263609	8.2634	-1.85636	0.721585	-2.57262	0.0100933	0.0231019	NA	NA	lncRNA
ENSG00000264956	3.87922	-3.10169	1.25368	-2.47406	0.0133589	0.0297808	NA	NA	lncRNA
ENSG00000276399	13.4499	-4.64933	0.917469	-5.06756	4.0295e-07	1.61268e-06	FLJ36000	uncharacterized FLJ36000	lncRNA
ENSG00000285822	1522.61	0.243694	0.0445753	5.467	4.57708e-08	1.99954e-07	NA	NA	lncRNA
ENSG00000266313	130.809	0.412584	0.147743	2.79257	0.00522906	0.0126297	NA	NA	lncRNA
ENSG00000287721	44.4096	-1.8669	0.283645	-6.58182	4.64735e-11	2.54058e-10	NA	NA	lncRNA
ENSG00000228768	5.46327	-1.84413	0.771018	-2.39181	0.0167654	0.0365803	NA	NA	lncRNA
ENSG00000266877	31.5546	-0.882518	0.315021	-2.80146	0.00508724	0.0123253	NA	NA	lncRNA
ENSG00000266947	62.6042	0.525272	0.212001	2.47768	0.0132238	0.0295098	NA	NA	lncRNA
ENSG00000267745	141.444	-0.5526	0.148536	-3.7203	0.000198988	0.000600703	NA	NA	lncRNA
ENSG00000277268	1225.75	0.195261	0.0490912	3.9775	6.96422e-05	0.000221654	LHX1-DT	LHX1 divergent transcript	lncRNA
ENSG00000277182	34.7526	0.697436	0.285298	2.44459	0.0145018	0.0320509	NA	NA	lncRNA
ENSG00000266469	11.5634	1.47759	0.509479	2.9002	0.00372922	0.00925676	NA	NA	lncRNA
ENSG00000266088	36.4831	-0.999995	0.287826	-3.4743	0.000512179	0.00146234	NA	NA	lncRNA
ENSG00000266929	246.492	0.562122	0.105806	5.31275	1.07985e-07	4.57655e-07	NA	NA	lncRNA
ENSG00000260793	90.9879	0.540281	0.172524	3.13163	0.00173841	0.00456392	NA	NA	lncRNA
ENSG00000267505	19.229	-1.63342	0.413482	-3.9504	7.80223e-05	0.000247138	NA	NA	lncRNA
ENSG00000267405	37.3014	-0.841246	0.279181	-3.01326	0.00258453	0.00659593	NA	NA	lncRNA
ENSG00000224505	153.682	0.865292	0.141954	6.09556	1.09056e-09	5.39137e-09	NA	NA	lncRNA
ENSG00000234494	36.1606	0.849232	0.269328	3.15315	0.0016152	0.00426349	SP2-AS1	SP2 antisense RNA 1	lncRNA
ENSG00000264451	9.96193	1.48898	0.546672	2.72372	0.00645515	0.0153469	NA	NA	lncRNA
ENSG00000230148	390.793	0.706396	0.0912723	7.73944	9.98571e-15	6.81173e-14	HOXB-AS1	HOXB cluster antisense RNA 1	lncRNA
ENSG00000246640	127.429	0.471552	0.149414	3.15601	0.00159945	0.00422499	PICART1	p53 inducible cancer associated RNA transcript 1	lncRNA
ENSG00000276851	55.2746	-0.817738	0.228888	-3.57266	0.000353376	0.00102979	NA	NA	lncRNA
ENSG00000263317	36.4163	-5.04664	0.630705	-8.00158	1.22834e-15	8.88081e-15	LINC01982	long intergenic non-protein coding RNA 1982	lncRNA
ENSG00000273702	36.0659	0.750537	0.278126	2.69855	0.00696413	0.0164318	NA	NA	lncRNA
ENSG00000187013	5.66185	1.82493	0.805294	2.26617	0.0234409	0.0494427	LINC02875	long intergenic non-protein coding RNA 2875	lncRNA
ENSG00000274565	76.6687	0.46288	0.192944	2.39905	0.0164379	0.035923	NA	NA	lncRNA
ENSG00000283538	105.339	0.798709	0.159418	5.01017	5.4383e-07	2.15247e-06	NA	NA	lncRNA
ENSG00000265282	6.60759	1.63382	0.688063	2.37452	0.0175716	0.038145	NA	NA	lncRNA
ENSG00000267659	185.516	3.39066	0.159636	21.2399	4.08673e-100	2.08204e-98	LINC01482	long intergenic non-protein coding RNA 1482	lncRNA
ENSG00000227036	5001.6	-0.607207	0.0273685	-22.1863	4.6527e-109	2.65508e-107	LINC00511	long intergenic non-protein coding RNA 511	lncRNA
ENSG00000264860	62.1895	-0.645709	0.219127	-2.94673	0.00321153	0.00805777	NA	NA	lncRNA
ENSG00000246731	62.8107	1.8982	0.226126	8.39444	4.68128e-17	3.59249e-16	MGC16275	uncharacterized protein MGC16275	lncRNA
ENSG00000267546	56.6442	0.879445	0.221395	3.9723	7.11835e-05	0.000226428	NA	NA	lncRNA
ENSG00000163597	2717.32	0.133969	0.0340811	3.93089	8.46321e-05	0.000267107	SNHG16	small nucleolar RNA host gene 16	lncRNA
ENSG00000267568	23.194	-1.45349	0.373973	-3.88662	0.000101652	0.000318112	LOC105371899	uncharacterized LOC105371899	lncRNA
ENSG00000267665	16.858	-1.40729	0.429877	-3.2737	0.00106149	0.00288627	LOC400622	uncharacterized LOC400622	lncRNA
ENSG00000204283	2.69148	-3.06489	1.31241	-2.33531	0.0195274	0.0419408	LINC01973	long intergenic non-protein coding RNA 1973	lncRNA
ENSG00000267737	152.144	1.1582	0.137111	8.4472	2.98366e-17	2.31162e-16	NA	NA	lncRNA
ENSG00000266970	119.692	0.907773	0.159751	5.68242	1.32802e-08	6.06968e-08	SOCS3-DT	SOCS3 divergent transcript	lncRNA
ENSG00000267123	177.226	-0.716196	0.127823	-5.60302	2.10652e-08	9.47325e-08	SCAT1	S-phase cancer associated transcript 1	lncRNA
ENSG00000262772	73.1649	-0.587747	0.19587	-3.00071	0.00269355	0.00684616	NA	NA	lncRNA
ENSG00000226137	412.149	0.810787	0.0863157	9.39327	5.81643e-21	5.3571e-20	BAIAP2-DT	BAIAP2 divergent transcript	lncRNA
ENSG00000287431	116.163	0.629096	0.153116	4.10862	3.98027e-05	0.000130541	NA	NA	lncRNA
ENSG00000262223	31.9896	1.34464	0.3235	4.15653	3.23114e-05	0.000107227	LOC100130370	uncharacterized LOC100130370	lncRNA
ENSG00000262877	171.259	0.795488	0.131773	6.03681	1.57187e-09	7.69942e-09	NA	NA	lncRNA
ENSG00000264548	45.219	0.563174	0.241196	2.33492	0.0195475	0.04198	NA	NA	lncRNA
ENSG00000260563	194.54	0.682977	0.119232	5.72812	1.01549e-08	4.67451e-08	NA	NA	lncRNA
ENSG00000263321	39.8273	-0.95033	0.260198	-3.65234	0.000259866	0.000771479	NA	NA	lncRNA
ENSG00000272461	61.2974	0.531806	0.219771	2.41982	0.0155281	0.0341122	NA	NA	lncRNA
ENSG00000263551	369.975	0.405295	0.0869986	4.65864	3.18302e-06	1.17593e-05	NA	NA	lncRNA
ENSG00000266602	128.166	-0.394397	0.166178	-2.37334	0.0176282	0.0382566	NA	NA	lncRNA
ENSG00000266578	205.911	0.627392	0.120786	5.19424	2.0556e-07	8.4545e-07	NA	NA	lncRNA
ENSG00000267051	121.388	4.21328	0.242339	17.3859	1.05584e-67	3.18735e-66	NA	NA	lncRNA
ENSG00000273119	17.599	3.96197	0.609545	6.49989	8.03809e-11	4.31647e-10	NA	NA	lncRNA
ENSG00000267199	58.7669	-0.549489	0.230028	-2.38879	0.0169038	0.0368381	NA	NA	lncRNA
ENSG00000260302	57.8051	-0.519658	0.222257	-2.3381	0.019382	0.041645	NA	NA	lncRNA
ENSG00000283294	8.64061	-1.90269	0.680194	-2.79727	0.00515363	0.0124613	NA	NA	lncRNA
ENSG00000286293	11.871	-3.09566	0.794953	-3.89414	9.85469e-05	0.00030875	NA	NA	lncRNA
ENSG00000265752	3.51003	2.51794	1.10258	2.28368	0.0223906	0.0474977	NA	NA	lncRNA
ENSG00000260552	391.941	1.13274	0.0856619	13.2234	6.42826e-40	1.08243e-38	COSMOC	cell fate and sterol metabolism associated divergent transcript of MOCOS	lncRNA
ENSG00000267413	16.5792	-1.22777	0.429978	-2.85543	0.00429785	0.0105449	NA	NA	lncRNA
ENSG00000270112	202.678	0.831432	0.118679	7.0057	2.45756e-12	1.46156e-11	NA	NA	lncRNA
ENSG00000267761	78.3127	1.60741	0.206914	7.7685	7.94236e-15	5.45189e-14	MIR4527HG	MIR4527 host gene	lncRNA
ENSG00000264269	69.8963	0.473093	0.203004	2.33046	0.0197816	0.0424411	DYM-AS1	DYM antisense RNA 1	lncRNA
ENSG00000267284	542.146	0.79012	0.0734895	10.7515	5.83296e-27	6.61573e-26	NA	NA	lncRNA
ENSG00000267327	17.6643	1.15021	0.425172	2.70529	0.00682453	0.0161338	LOC107985164	uncharacterized LOC107985164	lncRNA
ENSG00000267677	2.62493	-3.47756	1.46485	-2.37401	0.0175961	0.0381908	NA	NA	lncRNA
ENSG00000267175	53.5218	1.39822	0.235393	5.93993	2.8514e-09	1.37088e-08	NA	NA	lncRNA
ENSG00000264705	3.81908	-4.92146	1.37575	-3.57728	0.000347182	0.00101255	NA	NA	lncRNA
ENSG00000285748	9.10144	-5.46628	1.26047	-4.33671	1.4463e-05	4.97564e-05	NA	NA	lncRNA
ENSG00000260676	6.54122	4.7883	1.13629	4.21399	2.50903e-05	8.42098e-05	LINC01541	long intergenic non-protein coding RNA 1541	lncRNA
ENSG00000265352	20.9524	4.12269	0.53531	7.70149	1.34489e-14	9.11159e-14	LINC01899	long intergenic non-protein coding RNA 1899	lncRNA
ENSG00000265995	10.1988	4.40825	0.824984	5.34343	9.12016e-08	3.88482e-07	NA	NA	lncRNA
ENSG00000263547	7.4671	-1.96749	0.745985	-2.63744	0.00835356	0.0193899	LOC339298	uncharacterized LOC339298	lncRNA
ENSG00000264212	5.36361	-1.83112	0.759464	-2.41107	0.0159059	0.034856	NA	NA	lncRNA
ENSG00000276397	12.008	1.2356	0.535378	2.30789	0.021005	0.0448151	LINC01879	long intergenic non-protein coding RNA 1879	lncRNA
ENSG00000265843	20742.2	-0.513993	0.018678	-27.5187	1.05016e-166	1.1419e-164	LINC01029	long intergenic non-protein coding RNA 1029	lncRNA
ENSG00000275491	34.7487	-1.13216	0.306118	-3.69844	0.000216933	0.000651364	LINC01730	long intergenic non-protein coding RNA 1730	lncRNA
ENSG00000274949	12.7403	-1.30048	0.49135	-2.64675	0.00812697	0.0189081	NA	NA	lncRNA
ENSG00000266908	4.85928	2.04729	0.801065	2.55571	0.0105972	0.0241616	NA	NA	lncRNA
ENSG00000227906	78.6241	0.534491	0.185109	2.88744	0.00388385	0.00961331	SNAP25-AS1	SNAP25 antisense RNA 1	lncRNA
ENSG00000228809	39.6648	1.12517	0.263636	4.26788	1.97341e-05	6.70255e-05	NA	NA	lncRNA
ENSG00000179935	115.892	0.795665	0.153754	5.17493	2.27994e-07	9.33679e-07	LINC00652	long intergenic non-protein coding RNA 652	lncRNA
ENSG00000287430	165.777	1.51261	0.13168	11.487	1.5338e-30	1.95468e-29	NA	NA	lncRNA
ENSG00000273838	2.21026	-3.83943	1.53907	-2.49464	0.0126084	0.0283041	NA	NA	lncRNA
ENSG00000277938	91.6856	-1.90965	0.213128	-8.96009	3.24402e-19	2.76634e-18	NA	NA	lncRNA
ENSG00000274414	1109.86	-1.05827	0.053381	-19.8248	1.81757e-87	7.65412e-86	NA	NA	lncRNA
ENSG00000260257	38.5584	-1.04567	0.305398	-3.42397	0.000617141	0.00174244	LOC119746555	uncharacterized LOC119746555	lncRNA
ENSG00000275223	31.2283	-0.734528	0.299194	-2.45502	0.0140877	0.0312209	NA	NA	lncRNA
ENSG00000250917	395.115	-0.683789	0.0876412	-7.80213	6.08691e-15	4.20999e-14	NA	NA	lncRNA
ENSG00000260032	16818.1	-0.176395	0.0209537	-8.4183	3.81973e-17	2.9458e-16	NORAD	non-coding RNA activated by DNA damage	lncRNA
ENSG00000224635	761.685	-0.884984	0.0641293	-13.8	2.54851e-43	4.70442e-42	NA	NA	lncRNA
ENSG00000275401	39.621	-0.926166	0.263124	-3.51989	0.000431728	0.00124418	NA	NA	lncRNA
ENSG00000196756	3796.58	-0.345441	0.0302167	-11.4321	2.88968e-30	3.65703e-29	SNHG17	small nucleolar RNA host gene 17	lncRNA
ENSG00000229771	5.0758	4.43713	1.18704	3.73798	0.000185501	0.000562318	NA	NA	lncRNA
ENSG00000286972	9.12607	7.16939	1.25484	5.7134	1.10739e-08	5.08574e-08	NA	NA	lncRNA
ENSG00000132832	7.85272	1.87523	0.694978	2.69826	0.00697026	0.0164445	NA	NA	lncRNA
ENSG00000244558	53.416	1.27179	0.23101	5.50534	3.68461e-08	1.62295e-07	NA	NA	lncRNA
ENSG00000285796	281.893	0.58712	0.103322	5.68245	1.32781e-08	6.06968e-08	NA	NA	lncRNA
ENSG00000287335	8.65163	-4.41872	1.11929	-3.9478	7.88724e-05	0.000249686	NA	NA	lncRNA
ENSG00000231742	2.88711	4.0841	1.4222	2.87168	0.00408298	0.0100606	LINC01273	long intergenic non-protein coding RNA 1273	lncRNA
ENSG00000277449	83.2727	0.435615	0.185001	2.35467	0.0185392	0.040027	CEBPB-AS1	CEBPB antisense RNA 1	lncRNA
ENSG00000233077	11.2434	1.43814	0.556838	2.58268	0.00980358	0.0224976	LINC01271	long intergenic non-protein coding RNA 1271	lncRNA
ENSG00000234948	21.7057	2.67631	0.431342	6.20462	5.48296e-10	2.77847e-09	LINC01524	long intergenic non-protein coding RNA 1524	lncRNA
ENSG00000259723	41.6563	1.23598	0.274055	4.50999	6.48322e-06	2.31645e-05	NA	NA	lncRNA
ENSG00000227297	675.381	0.283039	0.064858	4.36398	1.27718e-05	4.41888e-05	NA	NA	lncRNA
ENSG00000278709	306.311	-1.03468	0.0995109	-10.3977	2.54038e-25	2.7257e-24	NKILA	NF-kappaB interacting lncRNA	lncRNA
ENSG00000268941	51.1806	1.28131	0.237343	5.39857	6.71758e-08	2.88958e-07	LINC01711	long intergenic non-protein coding RNA 1711	lncRNA
ENSG00000235590	506.008	-0.182746	0.0740103	-2.4692	0.0135415	0.0301265	GNAS-AS1	GNAS antisense RNA 1	lncRNA
ENSG00000285091	26.5688	1.45617	0.373028	3.90364	9.47568e-05	0.000297515	NA	NA	lncRNA
ENSG00000227282	1.68601	4.53974	1.58403	2.86594	0.00415779	0.0102334	NA	NA	lncRNA
ENSG00000228340	1022.79	-1.30905	0.0602839	-21.7148	1.48725e-104	8.08593e-103	MIR646HG	MIR646 host gene	lncRNA
ENSG00000237687	13.5427	1.75495	0.487563	3.59942	0.000318925	0.000935001	NA	NA	lncRNA
ENSG00000228705	38.6439	0.833184	0.271761	3.06587	0.00217039	0.00561174	LINC00659	long intergenic non-protein coding RNA 659	lncRNA
ENSG00000267751	46.1174	1.44004	0.254776	5.65215	1.5845e-08	7.19824e-08	BSG-AS1	BSG antisense RNA 1	lncRNA
ENSG00000267666	34.6843	0.772474	0.308393	2.50484	0.0122507	0.0275777	NA	NA	lncRNA
ENSG00000272473	3.47211	-2.78941	1.09984	-2.53619	0.0112066	0.0254237	NA	NA	lncRNA
ENSG00000267530	20.0144	-1.76183	0.424759	-4.14783	3.35645e-05	0.000111166	LINC01836	long intergenic non-protein coding RNA 1836	lncRNA
ENSG00000267778	10.2449	1.23023	0.522427	2.35483	0.018531	0.0400147	NA	NA	lncRNA
ENSG00000248015	29.7232	0.781588	0.316436	2.46997	0.0135125	0.0300715	NA	NA	lncRNA
ENSG00000269386	220.396	-0.327286	0.113566	-2.88189	0.00395294	0.0097726	RAB11B-AS1	RAB11B antisense RNA 1	lncRNA
ENSG00000267106	125.264	0.355309	0.150638	2.35869	0.0183394	0.0396466	ZNF561-AS1	ZNF561 antisense RNA 1 (head to head)	lncRNA
ENSG00000197332	271.187	-0.486175	0.10636	-4.57102	4.85353e-06	1.76064e-05	NA	NA	lncRNA
ENSG00000268744	4.63191	-2.22135	0.964788	-2.30242	0.0213112	0.0454064	NA	NA	lncRNA
ENSG00000267519	742.74	-0.371575	0.0714098	-5.20342	1.95655e-07	8.0699e-07	NA	NA	lncRNA
ENSG00000269019	18.2826	-1.19862	0.42404	-2.82667	0.00470348	0.0114616	NA	NA	lncRNA
ENSG00000267383	412.611	-4.21852	0.162326	-25.988	6.76333e-149	5.93652e-147	NA	NA	lncRNA
ENSG00000269043	25.2626	-1.82552	0.364354	-5.01028	5.43496e-07	2.15154e-06	LOC105372316	uncharacterized LOC105372316	lncRNA
ENSG00000269110	3.46081	-4.81482	1.40488	-3.42721	0.000609811	0.00172308	NA	NA	lncRNA
ENSG00000268658	37.2936	-3.04409	0.387537	-7.85495	3.9994e-15	2.79268e-14	LINC00664	long intergenic non-protein coding RNA 664	lncRNA
ENSG00000268081	27.0416	-2.53475	0.427496	-5.9293	3.04236e-09	1.45916e-08	NA	NA	lncRNA
ENSG00000268981	133.303	-4.33916	0.280674	-15.4598	6.47864e-54	1.55601e-52	NA	NA	lncRNA
ENSG00000269416	237.769	-2.01118	0.130122	-15.4561	6.86603e-54	1.64724e-52	LINC01224	long intergenic non-protein coding RNA 1224	lncRNA
ENSG00000267924	46.3521	-0.824767	0.263078	-3.13507	0.00171814	0.00451506	NA	NA	lncRNA
ENSG00000269289	49.346	-1.0833	0.250706	-4.321	1.55325e-05	5.32681e-05	LOC100505851	uncharacterized LOC100505851	lncRNA
ENSG00000261824	985.503	-1.12573	0.0585732	-19.2191	2.55963e-82	9.91902e-81	LINC00662	long intergenic non-protein coding RNA 662	lncRNA
ENSG00000267575	536.785	-0.454865	0.0736402	-6.17686	6.53891e-10	3.28765e-09	LINC02987	long intergenic non-protein coding RNA 2987	lncRNA
ENSG00000266928	15.419	-5.11309	0.899434	-5.68478	1.30978e-08	5.99008e-08	NA	NA	lncRNA
ENSG00000264515	9.81625	1.8295	0.554955	3.29666	0.000978406	0.00267468	VSTM2B-DT	VSTM2B divergent transcript	lncRNA
ENSG00000266248	3.92209	2.14614	0.935597	2.29388	0.0217976	0.0463522	NA	NA	lncRNA
ENSG00000287859	18.2439	-1.32952	0.443966	-2.99465	0.00274763	0.00696822	NA	NA	lncRNA
ENSG00000227392	1489.5	1.18918	0.0484935	24.5226	8.48607e-133	6.4177e-131	HPN-AS1	HPN antisense RNA 1	lncRNA
ENSG00000179066	221.385	0.683778	0.118571	5.76684	8.07696e-09	3.74719e-08	NA	NA	lncRNA
ENSG00000267698	45.3636	0.618813	0.250117	2.4741	0.0133574	0.0297806	NA	NA	lncRNA
ENSG00000232677	678.886	-6.25556	0.224928	-27.8114	3.15649e-170	3.55609e-168	LINC00665	long intergenic non-protein coding RNA 665	lncRNA
ENSG00000267254	88.5239	-2.35841	0.215493	-10.9443	7.07993e-28	8.31036e-27	ZNF790-AS1	ZNF790 antisense RNA 1	lncRNA
ENSG00000266916	9.17321	-2.65273	0.671011	-3.95334	7.70681e-05	0.000244222	ZNF793-AS1	ZNF793 antisense RNA 1 (head to head)	lncRNA
ENSG00000267470	4.61149	-5.60471	1.34846	-4.15638	3.23327e-05	0.000107282	ZNF571-AS1	ZNF571 antisense RNA 1	lncRNA
ENSG00000213904	82.5471	-0.636021	0.18473	-3.44299	0.00057533	0.00163029	LIPE-AS1	LIPE antisense RNA 1	lncRNA
ENSG00000267058	32.7108	0.689785	0.30193	2.28459	0.0223371	0.0474164	LOC100505715	uncharacterized LOC100505715	lncRNA
ENSG00000268401	4.9097	-2.24634	0.877926	-2.55868	0.0105069	0.0239757	NA	NA	lncRNA
ENSG00000268001	43.2578	-0.751497	0.256528	-2.92949	0.00339517	0.00847574	CARD8-AS1	CARD8 antisense RNA 1	lncRNA
ENSG00000268006	147.097	0.771423	0.142358	5.41889	5.99696e-08	2.59287e-07	PTOV1-AS1	PTOV1 antisense RNA 1	lncRNA
ENSG00000269072	37.4061	-2.48732	0.328678	-7.56766	3.8001e-14	2.50015e-13	LOC101928517	uncharacterized LOC101928517	lncRNA
ENSG00000269959	28.6582	1.38751	0.358105	3.8746	0.000106799	0.000332838	SPACA6-AS1	SPACA6 antisense RNA 1	lncRNA
ENSG00000269235	29.336	-0.870191	0.31368	-2.77413	0.00553492	0.0133126	ZNF350-AS1	ZNF350 antisense RNA 1	lncRNA
ENSG00000269834	35.4941	-2.6673	0.398455	-6.6941	2.17007e-11	1.21333e-10	ZNF528-AS1	ZNF528 antisense RNA 1	lncRNA
ENSG00000269082	10.739	-5.96401	1.26986	-4.69658	2.64555e-06	9.8486e-06	NA	NA	lncRNA
ENSG00000287170	16.5453	1.11739	0.462675	2.41507	0.015732	0.0345289	NA	NA	lncRNA
ENSG00000276570	48.853	-0.755536	0.244478	-3.0904	0.00199886	0.00519465	NA	NA	lncRNA
ENSG00000269696	36.1366	-2.33358	0.352903	-6.61253	3.77814e-11	2.07736e-10	NA	NA	lncRNA
ENSG00000268205	441.57	0.195018	0.0799908	2.43801	0.0147684	0.032594	NA	NA	lncRNA
ENSG00000176593	18.8999	-2.99425	0.546563	-5.47832	4.29374e-08	1.88102e-07	LOC100128398	uncharacterized LOC100128398	lncRNA
ENSG00000279973	426.124	-0.350394	0.0844955	-4.1469	3.37003e-05	0.000111599	NA	NA	lncRNA
ENSG00000206195	765.042	-0.311669	0.0649691	-4.79718	1.60911e-06	6.11313e-06	DUXAP8	double homeobox A pseudogene 8	lncRNA
ENSG00000273203	65.2713	0.507883	0.21813	2.32835	0.0198934	0.0426642	NA	NA	lncRNA
ENSG00000286195	28.1256	0.792411	0.322316	2.45849	0.0139522	0.0309395	NA	NA	lncRNA
ENSG00000273032	32.4433	-1.02055	0.315639	-3.23327	0.0012238	0.00329233	DGCR5	DiGeorge syndrome critical region gene 5	lncRNA
ENSG00000207751	102.695	0.422477	0.159191	2.65391	0.00795661	0.0185453	NA	NA	lncRNA
ENSG00000224086	15.7596	-1.21638	0.427566	-2.84489	0.00444267	0.0108721	NA	NA	lncRNA
ENSG00000286129	186.531	-0.588215	0.129232	-4.55161	5.32363e-06	1.92288e-05	NA	NA	lncRNA
ENSG00000220891	5.18487	1.89305	0.814276	2.32482	0.0200815	0.0430381	LL22NC03-63E9.3	uncharacterized LOC648691	lncRNA
ENSG00000211683	5.42453	-2.07338	0.822677	-2.52028	0.0117261	0.0264923	NA	NA	lncRNA
ENSG00000228315	497.554	-0.214334	0.0744857	-2.87752	0.00400815	0.00989631	GUSBP11	GUSB pseudogene 11	lncRNA
ENSG00000218537	168.171	0.816258	0.133051	6.1349	8.52116e-10	4.24814e-09	NA	NA	lncRNA
ENSG00000273295	98.8187	0.981803	0.170723	5.75086	8.87885e-09	4.10701e-08	NA	NA	lncRNA
ENSG00000261188	284.3	0.349315	0.0982075	3.55691	0.000375246	0.0010909	TFIP11-DT	TFIP11 divergent transcript	lncRNA
ENSG00000227117	41.9099	-0.788244	0.279631	-2.81887	0.00481924	0.0117137	HORMAD2-AS1	HORMAD2 and MTMR3 antisense RNA 1	lncRNA
ENSG00000268812	2.6485	-4.85811	1.46027	-3.32686	0.000878317	0.00242166	LIF-AS2	LIF antisense RNA 2	lncRNA
ENSG00000181123	81.7103	-0.582719	0.198824	-2.93083	0.00338054	0.00844304	LOC107985579	uncharacterized LOC107985579	lncRNA
ENSG00000213888	218.385	0.840298	0.113538	7.40103	1.3513e-13	8.57302e-13	NA	NA	lncRNA
ENSG00000286592	553.775	-0.421	0.0775093	-5.4316	5.58506e-08	2.42245e-07	NA	NA	lncRNA
ENSG00000237037	173.623	-0.318654	0.125652	-2.536	0.0112127	0.0254349	NDUFA6-DT	NDUFA6 divergent transcript	lncRNA
ENSG00000229891	18.9236	-1.98488	0.709287	-2.79841	0.00513541	0.0124255	LINC01315	long intergenic non-protein coding RNA 1315	lncRNA
ENSG00000230107	1.54393	-3.93048	1.60254	-2.45266	0.0141805	0.0314074	NA	NA	lncRNA
ENSG00000226328	874.298	0.748069	0.05962	12.5473	4.11324e-36	6.22138e-35	NUP50-DT	NUP50 divergent transcript	lncRNA
ENSG00000182257	29.9543	0.966315	0.308395	3.13336	0.00172815	0.00453877	NA	NA	lncRNA
ENSG00000197182	1186.8	0.337551	0.0519593	6.49644	8.22413e-11	4.41264e-10	MIRLET7BHG	MIRLET7B host gene	lncRNA
ENSG00000224715	31.7123	-4.28562	0.7713	-5.55635	2.75469e-08	1.2257e-07	LOC339685	uncharacterized LOC339685	lncRNA
ENSG00000205634	62.6857	1.22066	0.230586	5.29375	1.19834e-07	5.04643e-07	LINC00898	long intergenic non-protein coding RNA 898	lncRNA
ENSG00000224271	1036.55	0.428936	0.0566538	7.57118	3.69853e-14	2.43553e-13	EPIC1	epigenetically induced MYC interacting lncRNA 1	lncRNA
ENSG00000285722	9.58399	-5.68694	1.25669	-4.52535	6.02957e-06	2.16249e-05	NA	NA	lncRNA
ENSG00000188511	53.0667	-3.73906	0.353013	-10.5918	3.25157e-26	3.60194e-25	MIR3667HG	MIR3667 host gene	lncRNA
ENSG00000286393	1.77655	-4.65225	1.55942	-2.98332	0.0028514	0.00720881	NA	NA	lncRNA
ENSG00000278903	110.063	-0.408314	0.161243	-2.53229	0.011332	0.0256655	NA	NA	lncRNA
ENSG00000280145	34.305	-0.680258	0.285018	-2.38672	0.0169994	0.0370281	LOC102724701	uncharacterized LOC102724701	lncRNA
ENSG00000280018	34.3651	-0.688589	0.29368	-2.34469	0.019043	0.0409892	LOC105379499	uncharacterized LOC105379499	lncRNA
ENSG00000280441	2545.99	-1.06225	0.105158	-10.1015	5.44184e-24	5.61818e-23	NA	NA	lncRNA
ENSG00000286033	188.041	-0.383031	0.133146	-2.87678	0.00401756	0.00991729	NA	NA	lncRNA
ENSG00000279501	2996.93	0.307865	0.0348058	8.84523	9.13422e-19	7.65188e-18	NA	NA	lncRNA
ENSG00000278932	157.777	-0.479184	0.135055	-3.54807	0.000388063	0.00112606	NA	NA	lncRNA
ENSG00000228159	3.34496	4.71517	1.38097	3.41439	0.000639259	0.00180001	LINC01674	long intergenic non-protein coding RNA 1674	lncRNA
ENSG00000229425	18.8711	-1.07721	0.381415	-2.82424	0.00473929	0.0115411	LOC101927745	uncharacterized LOC101927745	lncRNA
ENSG00000215386	269.605	1.90177	0.105388	18.0453	8.58219e-73	2.8637e-71	MIR99AHG	mir-99a-let-7c cluster host gene	lncRNA
ENSG00000224141	2108.12	0.139985	0.0402345	3.47923	0.000502856	0.00143666	MIR548XHG	MIR548X host gene	lncRNA
ENSG00000233215	2874.64	0.932992	0.038287	24.3684	3.70089e-131	2.74192e-129	LINC01687	long intergenic non-protein coding RNA 1687	lncRNA
ENSG00000184856	648.721	1.33608	0.0737078	18.1267	1.96308e-73	6.69347e-72	LINC00308	long intergenic non-protein coding RNA 308	lncRNA
ENSG00000226043	431.803	0.712532	0.082282	8.65963	4.73306e-18	3.81719e-17	NA	NA	lncRNA
ENSG00000230972	4.12776	6.04003	1.34568	4.48847	7.17354e-06	2.55026e-05	NA	NA	lncRNA
ENSG00000287612	10.4368	7.36227	1.2543	5.86962	4.36801e-09	2.06908e-08	NA	NA	lncRNA
ENSG00000287801	3.1926	5.67005	1.39008	4.07894	4.52422e-05	0.000147364	NA	NA	lncRNA
ENSG00000224018	6.10076	6.57614	1.28959	5.09939	3.40749e-07	1.37305e-06	NA	NA	lncRNA
ENSG00000237484	143.548	7.71706	0.598847	12.8865	5.36029e-38	8.56393e-37	LINC01684	long intergenic non-protein coding RNA 1684	lncRNA
ENSG00000225298	11.2884	-2.6387	0.593117	-4.44886	8.63262e-06	3.04118e-05	LINC00113	long intergenic non-protein coding RNA 113	lncRNA
ENSG00000256073	148.627	0.394167	0.138858	2.83863	0.00453081	0.0110779	URB1-AS1	URB1 antisense RNA 1 (head to head)	lncRNA
ENSG00000227757	3.97079	2.65354	0.988835	2.68351	0.00728547	0.0171245	NA	NA	lncRNA
ENSG00000226527	35.1744	1.19716	0.2925	4.09286	4.26081e-05	0.000139199	LOC101928107	uncharacterized LOC101928107	lncRNA
ENSG00000272657	67.911	-0.508721	0.205651	-2.47371	0.0133719	0.0297978	NA	NA	lncRNA
ENSG00000230366	46.0813	-0.883968	0.249368	-3.54483	0.000392867	0.0011391	DSCR9	Down syndrome critical region 9	lncRNA
ENSG00000236384	23.4616	-0.759378	0.332522	-2.28369	0.0223896	0.0474977	LINC00479	long intergenic non-protein coding RNA 479	lncRNA
ENSG00000225218	241.877	-0.985463	0.112853	-8.73229	2.49564e-18	2.04135e-17	NA	NA	lncRNA
ENSG00000228709	25.9018	-1.27457	0.352053	-3.6204	0.00029415	0.000866318	NA	NA	lncRNA
ENSG00000223768	1538.56	0.318894	0.0434587	7.33787	2.17026e-13	1.36224e-12	LINC00205	long intergenic non-protein coding RNA 205	lncRNA
ENSG00000240457	9.93751	-2.00935	0.604095	-3.32622	0.000880332	0.0024266	RN7SL472P	RNA, 7SL, cytoplasmic 472, pseudogene	misc_RNA
ENSG00000211459	13691.3	0.364244	0.0451385	8.06948	7.05958e-16	5.14657e-15	NA	NA	Mt_rRNA
ENSG00000210082	70236.6	0.957517	0.0676176	14.1608	1.60254e-45	3.09136e-44	NA	NA	Mt_rRNA
ENSG00000210135	507.766	0.960886	0.0796957	12.0569	1.7827e-33	2.51859e-32	NA	NA	Mt_tRNA
ENSG00000210140	322.984	0.579802	0.0950949	6.09709	1.08015e-09	5.34352e-09	NA	NA	Mt_tRNA
ENSG00000210164	42.4456	-0.844652	0.266386	-3.17078	0.00152033	0.00402962	NA	NA	Mt_tRNA
ENSG00000210174	27.3417	-0.781758	0.320537	-2.4389	0.014732	0.0325169	NA	NA	Mt_tRNA
ENSG00000210176	86.6079	-1.4201	0.198987	-7.13667	9.56225e-13	5.81666e-12	NA	NA	Mt_tRNA
ENSG00000210184	24.1223	-1.32694	0.376099	-3.52815	0.000418471	0.00120884	NA	NA	Mt_tRNA
ENSG00000210196	1090.78	0.580709	0.0513623	11.3061	1.22359e-29	1.51948e-28	NA	NA	Mt_tRNA
ENSG00000211454	41.0553	-0.668667	0.273954	-2.4408	0.0146546	0.0323609	AKR7L	aldo-keto reductase family 7 like (gene/pseudogene)	polymorphic_pseudogene
ENSG00000233276	6230.83	-0.608734	0.0291984	-20.8482	1.58235e-96	7.75424e-95	GPX1	glutathione peroxidase 1	polymorphic_pseudogene
ENSG00000166473	29.6065	-1.56819	0.33501	-4.68102	2.85452e-06	1.05959e-05	PKD1L2	polycystin 1 like 2 (gene/pseudogene)	polymorphic_pseudogene
ENSG00000205702	71.0073	-0.476463	0.2104	-2.26456	0.0235399	0.0496183	NA	NA	polymorphic_pseudogene
ENSG00000224321	3.99998	-3.69989	1.21791	-3.0379	0.00238234	0.00612137	NA	NA	processed_pseudogene
ENSG00000235912	165.625	-0.651432	0.135585	-4.80462	1.55045e-06	5.89845e-06	NA	NA	processed_pseudogene
ENSG00000137970	3168.32	-0.145806	0.0359214	-4.05904	4.92759e-05	0.000159931	RPL7P9	ribosomal protein L7 pseudogene 9	processed_pseudogene
ENSG00000226443	59.1152	0.578909	0.215082	2.69158	0.00711145	0.0167523	NA	NA	processed_pseudogene
ENSG00000240244	64.9328	0.917984	0.203148	4.5188	6.21912e-06	2.22718e-05	NA	NA	processed_pseudogene
ENSG00000213080	174.897	-0.387396	0.126537	-3.06153	0.00220211	0.00568636	NA	NA	processed_pseudogene
ENSG00000233455	2.08558	4.79592	1.47301	3.25586	0.00113048	0.00305826	NA	NA	processed_pseudogene
ENSG00000183929	56.859	1.1058	0.240638	4.5953	4.32135e-06	1.57649e-05	NA	NA	processed_pseudogene
ENSG00000234975	61.1104	-0.618416	0.222562	-2.77863	0.00545887	0.0131398	FTH1P2	ferritin heavy chain 1 pseudogene 2	processed_pseudogene
ENSG00000237991	205.946	-0.7487	0.138216	-5.41688	6.06484e-08	2.62066e-07	RPL35P1	ribosomal protein L35 pseudogene 1	processed_pseudogene
ENSG00000230477	2.69604	-3.54091	1.44736	-2.44646	0.0144268	0.0319045	NA	NA	processed_pseudogene
ENSG00000232508	15.147	1.01449	0.417366	2.43069	0.01507	0.0332059	NA	NA	processed_pseudogene
ENSG00000144158	231.395	-0.291572	0.113293	-2.5736	0.0100646	0.0230457	NA	NA	processed_pseudogene
ENSG00000230562	48.6674	-0.64287	0.262068	-2.45307	0.0141644	0.0313782	NA	NA	processed_pseudogene
ENSG00000233762	467.742	-0.207531	0.0798622	-2.59861	0.0093601	0.0215455	RPS15P4	ribosomal protein S15 pseudogene 4	processed_pseudogene
ENSG00000177855	76.2065	-0.67682	0.19322	-3.50285	0.000460317	0.00132169	NA	NA	processed_pseudogene
ENSG00000231802	29.9206	1.00133	0.309313	3.23726	0.00120684	0.00325036	NA	NA	processed_pseudogene
ENSG00000226539	463.737	0.418306	0.081397	5.13908	2.76081e-07	1.12323e-06	NA	NA	processed_pseudogene
ENSG00000224728	70.8751	0.702703	0.205674	3.41659	0.000634115	0.00178713	NA	NA	processed_pseudogene
ENSG00000240489	149.933	-0.731562	0.138076	-5.29824	1.16925e-07	4.93058e-07	NA	NA	processed_pseudogene
ENSG00000223803	948.7	0.179533	0.0664603	2.70136	0.00690575	0.0163067	NA	NA	processed_pseudogene
ENSG00000237653	3.27549	5.709	1.38735	4.11505	3.87094e-05	0.000127166	NA	NA	processed_pseudogene
ENSG00000271662	45.3167	1.33645	0.257671	5.18666	2.14094e-07	8.79061e-07	NA	NA	processed_pseudogene
ENSG00000249626	21.3378	2.43857	0.424824	5.74018	9.45763e-09	4.36272e-08	NA	NA	processed_pseudogene
ENSG00000251188	3.59449	-3.96069	1.38707	-2.85544	0.00429779	0.0105449	NA	NA	processed_pseudogene
ENSG00000248444	15.3585	2.27896	0.464102	4.91046	9.08611e-07	3.52593e-06	NA	NA	processed_pseudogene
ENSG00000249863	107.178	0.518861	0.162965	3.18388	0.00145316	0.00386754	NA	NA	processed_pseudogene
ENSG00000251630	6.67175	-2.39789	0.766151	-3.12979	0.00174932	0.00458705	NA	NA	processed_pseudogene
ENSG00000251539	6.71914	-1.77136	0.716391	-2.47262	0.0134125	0.0298822	NA	NA	processed_pseudogene
ENSG00000162840	195.887	0.446928	0.122694	3.64263	0.000269865	0.000798453	NA	NA	processed_pseudogene
ENSG00000183199	995.69	-0.301179	0.0562153	-5.35759	8.43386e-08	3.60399e-07	HSP90AB3P	heat shock protein 90 alpha family class B member 3, pseudogene	processed_pseudogene
ENSG00000251483	16.6557	1.70066	0.439446	3.87	0.000108835	0.000338894	NA	NA	processed_pseudogene
ENSG00000241741	162.143	-0.53249	0.14621	-3.64196	0.00027057	0.000800105	RPL7AP30	ribosomal protein L7a pseudogene 30	processed_pseudogene
ENSG00000248191	56.8664	0.853551	0.226566	3.76734	0.000164999	0.000503415	PES1P1	pescadillo ribosomal biogenesis factor 1 pseudogene 1	processed_pseudogene
ENSG00000214273	20.1831	0.868155	0.382248	2.27119	0.0231357	0.0488839	NA	NA	processed_pseudogene
ENSG00000250182	168.939	0.324199	0.128439	2.52414	0.0115981	0.0262275	NA	NA	processed_pseudogene
ENSG00000217416	31.9892	-0.87505	0.304921	-2.86976	0.00410781	0.0101161	NA	NA	processed_pseudogene
ENSG00000220157	12.1713	1.26929	0.559409	2.26898	0.0232696	0.0491334	NA	NA	processed_pseudogene
ENSG00000249026	14.8394	-1.10497	0.451353	-2.44813	0.0143599	0.0317694	NA	NA	processed_pseudogene
ENSG00000233913	672.473	0.251283	0.067985	3.69615	0.000218895	0.000656806	RPL10P9	ribosomal protein L10 pseudogene 9	processed_pseudogene
ENSG00000218027	1.62436	3.90549	1.61761	2.41437	0.0157626	0.0345857	NA	NA	processed_pseudogene
ENSG00000212802	2231.22	-0.424808	0.038401	-11.0624	1.90843e-28	2.28552e-27	RPL15P3	ribosomal protein L15 pseudogene 3	processed_pseudogene
ENSG00000204789	54.8358	1.71395	0.250682	6.83717	8.07753e-12	4.6483e-11	NA	NA	processed_pseudogene
ENSG00000236603	325.501	-0.248952	0.0950967	-2.61788	0.00884782	0.0204589	NA	NA	processed_pseudogene
ENSG00000219867	2.6618	3.03779	1.33216	2.28035	0.0225872	0.0478567	LOC100129847	ras homolog family member A pseudogene	processed_pseudogene
ENSG00000232727	182.906	0.314689	0.12495	2.51853	0.0117846	0.0266105	NA	NA	processed_pseudogene
ENSG00000237026	9.26985	1.48288	0.576361	2.57283	0.010087	0.0230922	NA	NA	processed_pseudogene
ENSG00000226767	7.91167	-1.39133	0.610332	-2.27963	0.0226297	0.0479397	NA	NA	processed_pseudogene
ENSG00000225271	3.91897	-5.78061	1.3527	-4.27338	1.92529e-05	6.54828e-05	NOLC1P1	NOLC1 pseudogene 1	processed_pseudogene
ENSG00000228232	911.951	0.194398	0.0593017	3.27812	0.001045	0.00284561	NA	NA	processed_pseudogene
ENSG00000213740	841.436	-0.23097	0.0582501	-3.96515	7.33513e-05	0.000233018	NA	NA	processed_pseudogene
ENSG00000215105	40.4442	-0.618886	0.262542	-2.35729	0.018409	0.0397732	NA	NA	processed_pseudogene
ENSG00000237506	328.717	-0.431619	0.0962121	-4.48613	7.25299e-06	2.57675e-05	RPSAP15	ribosomal protein SA pseudogene 15	processed_pseudogene
ENSG00000226081	22.9549	3.97748	0.51205	7.76774	7.98973e-15	5.48096e-14	NA	NA	processed_pseudogene
ENSG00000178146	7.6487	-1.46331	0.645744	-2.26609	0.0234459	0.0494483	NA	NA	processed_pseudogene
ENSG00000225031	648.638	0.426176	0.0730907	5.83078	5.51673e-09	2.59466e-08	NA	NA	processed_pseudogene
ENSG00000270619	82.2486	1.01298	0.223626	4.52978	5.90458e-06	2.12127e-05	NA	NA	processed_pseudogene
ENSG00000219507	87.217	-0.827392	0.184016	-4.49629	6.91481e-06	2.46341e-05	NA	NA	processed_pseudogene
ENSG00000184844	14.5926	-1.28036	0.489776	-2.61418	0.00894427	0.0206514	NA	NA	processed_pseudogene
ENSG00000253570	25.7052	0.749342	0.330413	2.2679	0.0233355	0.0492441	NA	NA	processed_pseudogene
ENSG00000253499	5.70366	4.31304	1.14482	3.76744	0.000164933	0.000503319	LOC100420746	NADH:ubiquinone oxidoreductase complex assembly factor 7 pseudogene	processed_pseudogene
ENSG00000230207	215.492	0.269385	0.118	2.28293	0.0224346	0.0475634	RPL4P5	ribosomal protein L4 pseudogene 5	processed_pseudogene
ENSG00000215210	86.0973	0.47175	0.181918	2.5932	0.00950863	0.0218667	NA	NA	processed_pseudogene
ENSG00000231991	1558.75	-0.622232	0.0452946	-13.7374	6.05773e-43	1.107e-41	NA	NA	processed_pseudogene
ENSG00000278763	147.497	-0.722001	0.235418	-3.06689	0.00216301	0.00559331	NA	NA	processed_pseudogene
ENSG00000238110	30.6075	-2.07456	0.350416	-5.92029	3.2137e-09	1.53762e-08	NA	NA	processed_pseudogene
ENSG00000196205	15037.2	0.202005	0.0469166	4.3056	1.6653e-05	5.69056e-05	NA	NA	processed_pseudogene
ENSG00000224411	2707.04	-0.834827	0.0358972	-23.256	1.2356e-119	7.82765e-118	NA	NA	processed_pseudogene
ENSG00000227615	742.802	0.342807	0.0620368	5.52586	3.27867e-08	1.45087e-07	NA	NA	processed_pseudogene
ENSG00000254783	28.4383	-0.779662	0.331304	-2.35331	0.0186069	0.0401493	LOC100289518	immunoglobin superfamily member 21 pseudogene	processed_pseudogene
ENSG00000229932	148.417	-0.43178	0.140659	-3.0697	0.00214272	0.00554478	NA	NA	processed_pseudogene
ENSG00000236993	6.8298	4.73881	1.13204	4.18609	2.83801e-05	9.47853e-05	NA	NA	processed_pseudogene
ENSG00000234743	437.03	-0.26569	0.0855602	-3.1053	0.00190084	0.00496128	NA	NA	processed_pseudogene
ENSG00000234043	5.85665	2.88018	0.90944	3.16698	0.0015403	0.00407911	NA	NA	processed_pseudogene
ENSG00000232709	10.2909	-1.97525	0.645865	-3.0583	0.002226	0.00574533	NA	NA	processed_pseudogene
ENSG00000237417	7.67971	2.68602	0.69305	3.87566	0.000106336	0.000331539	NA	NA	processed_pseudogene
ENSG00000236552	2630.59	0.269438	0.0434466	6.20159	5.58964e-10	2.8286e-09	RPL13AP5	ribosomal protein L13a pseudogene 5	processed_pseudogene
ENSG00000232823	19.6382	1.16365	0.387802	3.00063	0.00269419	0.006847	NA	NA	processed_pseudogene
ENSG00000233435	29.8647	1.01932	0.3106	3.28179	0.00103151	0.00281142	NA	NA	processed_pseudogene
ENSG00000255753	51.4267	-0.66972	0.237322	-2.82198	0.00477275	0.0116162	NA	NA	processed_pseudogene
ENSG00000258021	3.37424	-3.30495	1.2627	-2.61738	0.00886077	0.0204781	LOC102724178	filamin-B-like	processed_pseudogene
ENSG00000179899	177.265	0.319367	0.128949	2.47669	0.0132605	0.0295797	NA	NA	processed_pseudogene
ENSG00000257576	86.0834	-0.767772	0.182572	-4.20532	2.60713e-05	8.73822e-05	NA	NA	processed_pseudogene
ENSG00000257159	10.1779	-1.56387	0.553514	-2.82535	0.00472291	0.0115038	NA	NA	processed_pseudogene
ENSG00000139239	936.453	-0.50785	0.0577488	-8.79413	1.44166e-18	1.19488e-17	RPL14P1	ribosomal protein L14 pseudogene 1	processed_pseudogene
ENSG00000240087	261.387	-0.256859	0.106342	-2.41541	0.0157175	0.034504	RPSAP12	ribosomal protein SA pseudogene 12	processed_pseudogene
ENSG00000274879	52.1462	0.954029	0.231929	4.11345	3.89791e-05	0.000128032	NA	NA	processed_pseudogene
ENSG00000123009	339.276	-0.2527	0.10502	-2.40619	0.0161198	0.035278	NA	NA	processed_pseudogene
ENSG00000226525	637.828	-0.182493	0.0675065	-2.70334	0.00686469	0.01622	RPS7P10	ribosomal protein S7 pseudogene 10	processed_pseudogene
ENSG00000232187	106.503	-0.728579	0.168186	-4.33198	1.47771e-05	5.08053e-05	NA	NA	processed_pseudogene
ENSG00000226158	1.6864	-4.28457	1.6079	-2.66469	0.00770582	0.0180166	NA	NA	processed_pseudogene
ENSG00000259086	45.1615	-0.611576	0.250702	-2.43946	0.0147094	0.0324737	NA	NA	processed_pseudogene
ENSG00000258948	7.05371	2.90843	0.78525	3.70383	0.000212367	0.00063818	NA	NA	processed_pseudogene
ENSG00000259015	51.3225	-0.597824	0.240749	-2.48318	0.0130214	0.0291236	NA	NA	processed_pseudogene
ENSG00000232573	2576.39	0.114977	0.0368897	3.11679	0.00182833	0.00478109	RPL3P4	ribosomal protein L3 pseudogene 4	processed_pseudogene
ENSG00000228966	33.9507	1.12448	0.288078	3.9034	9.48522e-05	0.000297772	NA	NA	processed_pseudogene
ENSG00000230183	68.5329	-0.79676	0.21562	-3.69521	0.000219709	0.000658976	NA	NA	processed_pseudogene
ENSG00000259205	71.6092	-1.17929	0.216891	-5.43723	5.41143e-08	2.3504e-07	NA	NA	processed_pseudogene
ENSG00000279800	130.511	-0.508107	0.151583	-3.352	0.000802295	0.00222468	BCLAF1P2	BCL2 associated transcription factor 1 pseudogene 2	processed_pseudogene
ENSG00000259996	65.8501	0.614247	0.210643	2.91606	0.00354482	0.00882281	NA	NA	processed_pseudogene
ENSG00000261046	98.6223	0.603403	0.176073	3.427	0.000610297	0.00172401	C2orf69P1	chromosome 2 open reading frame 69 pseudogene 1	processed_pseudogene
ENSG00000265095	5.94981	1.75955	0.73039	2.40905	0.015994	0.0350229	FTLP12	ferritin light chain pseudogene 12	processed_pseudogene
ENSG00000265646	330.282	0.252221	0.104502	2.41356	0.0157975	0.0346483	TUFMP1	Tu translation elongation factor, mitochondrial pseudogene 1	processed_pseudogene
ENSG00000271013	10.547	1.67317	0.541916	3.08751	0.00201839	0.00524354	NA	NA	processed_pseudogene
ENSG00000270587	15.2361	-1.32668	0.460621	-2.8802	0.0039742	0.00982025	NA	NA	processed_pseudogene
ENSG00000231715	3.54993	2.80157	1.0866	2.57829	0.00992909	0.0227641	NA	NA	processed_pseudogene
ENSG00000178464	1957.56	0.215104	0.041531	5.17937	2.22639e-07	9.12943e-07	RPL10P16	ribosomal protein L10 pseudogene 16	processed_pseudogene
ENSG00000274717	10.6432	-1.74929	0.534186	-3.27469	0.00105778	0.00287762	NA	NA	processed_pseudogene
ENSG00000214319	2.248	5.16644	1.47998	3.4909	0.000481403	0.00137879	CXADRP1	CXADR pseudogene 1	processed_pseudogene
ENSG00000188976	13649.7	-0.135454	0.0254603	-5.3202	1.03651e-07	4.3997e-07	NOC2L	NOC2 like nucleolar associated transcriptional repressor	protein_coding
ENSG00000188290	9.89454	-1.62136	0.6371	-2.5449	0.0109309	0.0248574	HES4	hes family bHLH transcription factor 4	protein_coding
ENSG00000188157	7410.8	0.396553	0.0520347	7.62094	2.5184e-14	1.67658e-13	AGRN	agrin	protein_coding
ENSG00000131591	907.051	-0.191401	0.0585836	-3.26715	0.00108638	0.00294955	C1orf159	chromosome 1 open reading frame 159	protein_coding
ENSG00000078808	5345.69	-0.124501	0.0361846	-3.44073	0.000580146	0.00164329	SDF4	stromal cell derived factor 4	protein_coding
ENSG00000176022	1525.57	-0.203463	0.0451533	-4.50606	6.60435e-06	2.35703e-05	B3GALT6	beta-1,3-galactosyltransferase 6	protein_coding
ENSG00000160087	2818.69	-0.185252	0.0341956	-5.41742	6.04637e-08	2.6132e-07	UBE2J2	ubiquitin conjugating enzyme E2 J2	protein_coding
ENSG00000162572	183.031	0.712125	0.124157	5.73567	9.71276e-09	4.4738e-08	SCNN1D	sodium channel epithelial 1 subunit delta	protein_coding
ENSG00000131584	2508.25	0.315638	0.0416328	7.58148	3.41643e-14	2.25588e-13	ACAP3	ArfGAP with coiled-coil, ankyrin repeat and PH domains 3	protein_coding
ENSG00000169962	40.6677	-0.857934	0.262649	-3.26647	0.00108898	0.00295553	TAS1R3	taste 1 receptor member 3	protein_coding
ENSG00000162576	1110.3	1.14593	0.0612907	18.6967	5.2656e-78	1.90854e-76	MXRA8	matrix remodeling associated 8	protein_coding
ENSG00000175756	4412.24	-0.22692	0.0352632	-6.43506	1.23427e-10	6.53971e-10	AURKAIP1	aurora kinase A interacting protein 1	protein_coding
ENSG00000221978	7521.75	0.105996	0.0236152	4.48847	7.17378e-06	2.55026e-05	CCNL2	cyclin L2	protein_coding
ENSG00000242485	3490.24	-0.242689	0.0320503	-7.57213	3.67162e-14	2.41853e-13	MRPL20	mitochondrial ribosomal protein L20	protein_coding
ENSG00000160072	2406.73	-0.391056	0.0418243	-9.34997	8.76687e-21	8.01375e-20	ATAD3B	ATPase family AAA domain containing 3B	protein_coding
ENSG00000197785	2963.78	-0.277932	0.0383369	-7.24973	4.17613e-13	2.58492e-12	ATAD3A	ATPase family AAA domain containing 3A	protein_coding
ENSG00000160075	3976.23	-0.0820893	0.0314324	-2.61161	0.00901165	0.0207982	SSU72	SSU72 homolog, RNA polymerase II CTD phosphatase	protein_coding
ENSG00000228594	81.863	-0.467539	0.183941	-2.54178	0.0110289	0.0250621	FNDC10	fibronectin type III domain containing 10	protein_coding
ENSG00000248333	2507.86	-0.111707	0.0357871	-3.12143	0.00179975	0.00471081	CDK11B	cyclin dependent kinase 11B	protein_coding
ENSG00000189339	2623.31	0.512766	0.0355589	14.4202	3.86234e-47	7.809e-46	SLC35E2B	solute carrier family 35 member E2B	protein_coding
ENSG00000215790	155.455	0.4929	0.135223	3.64508	0.000267311	0.000791324	SLC35E2A	solute carrier family 35 member E2A	protein_coding
ENSG00000008130	2306.77	-0.302268	0.0396173	-7.6297	2.35297e-14	1.56836e-13	NADK	NAD kinase	protein_coding
ENSG00000162585	1686.08	0.13857	0.0498612	2.77912	0.00545071	0.013123	FAAP20	FA core complex associated protein 20	protein_coding
ENSG00000157933	4551.27	0.121758	0.0289547	4.20512	2.60945e-05	8.74458e-05	SKI	SKI proto-oncogene	protein_coding
ENSG00000116151	1768.52	0.108322	0.0438154	2.47224	0.0134271	0.0299055	MORN1	MORN repeat containing 1	protein_coding
ENSG00000157916	6771.77	-0.0901412	0.0275064	-3.27709	0.00104882	0.00285501	RER1	retention in endoplasmic reticulum sorting receptor 1	protein_coding
ENSG00000157911	666.758	0.388094	0.0653948	5.93463	2.94512e-09	1.41407e-08	PEX10	peroxisomal biogenesis factor 10	protein_coding
ENSG00000157870	610.818	-0.318944	0.0683203	-4.66836	3.0362e-06	1.12397e-05	PRXL2B	peroxiredoxin like 2B	protein_coding
ENSG00000215912	93.249	0.764441	0.175102	4.36569	1.2672e-05	4.38643e-05	TTC34	tetratricopeptide repeat domain 34	protein_coding
ENSG00000158109	787.887	-0.273088	0.0632794	-4.31559	1.5918e-05	5.45131e-05	TPRG1L	tumor protein p63 regulated 1 like	protein_coding
ENSG00000116213	2526.48	-0.105374	0.0414912	-2.53966	0.0110959	0.025196	WRAP73	WD repeat containing, antisense to TP73	protein_coding
ENSG00000078900	342.682	-0.433902	0.0933027	-4.65048	3.31166e-06	1.22057e-05	TP73	tumor protein p73	protein_coding
ENSG00000130764	3224.2	-0.227054	0.0331504	-6.8492	7.42636e-12	4.28826e-11	LRRC47	leucine rich repeat containing 47	protein_coding
ENSG00000116198	1867.58	-0.123663	0.0401987	-3.0763	0.00209589	0.00542938	CEP104	centrosomal protein 104	protein_coding
ENSG00000198912	1094.11	-0.186638	0.0548379	-3.40344	0.000665421	0.00186934	C1orf174	chromosome 1 open reading frame 174	protein_coding
ENSG00000196581	919.813	-1.35614	0.0571292	-23.738	1.46096e-124	1.01367e-122	AJAP1	adherens junctions associated protein 1	protein_coding
ENSG00000131697	1450.24	0.343632	0.0453444	7.57827	3.50184e-14	2.31088e-13	NPHP4	nephrocystin 4	protein_coding
ENSG00000069424	794.584	-0.29078	0.0624515	-4.65609	3.22268e-06	1.18958e-05	KCNAB2	potassium voltage-gated channel subfamily A regulatory beta subunit 2	protein_coding
ENSG00000116254	12.4254	-1.71424	0.573321	-2.99002	0.00278957	0.00706721	CHD5	chromodomain helicase DNA binding protein 5	protein_coding
ENSG00000158286	982.335	0.36566	0.0591295	6.18406	6.2475e-10	3.15056e-09	RNF207	ring finger protein 207	protein_coding
ENSG00000116237	6014.61	-0.194781	0.0261367	-7.4524	9.16542e-14	5.88829e-13	ICMT	isoprenylcysteine carboxyl methyltransferase	protein_coding
ENSG00000158292	12322.3	0.902228	0.0221651	40.7048	0	0	GPR153	G protein-coupled receptor 153	protein_coding
ENSG00000097021	7819.91	0.18189	0.026983	6.74092	1.57384e-11	8.87917e-11	ACOT7	acyl-CoA thioesterase 7	protein_coding
ENSG00000069812	69.8624	0.503375	0.214886	2.34253	0.0191537	0.041199	HES2	hes family bHLH transcription factor 2	protein_coding
ENSG00000187017	503.596	0.517149	0.0849557	6.08727	1.14849e-09	5.67007e-09	ESPN	espin	protein_coding
ENSG00000215788	835.645	-0.186161	0.06032	-3.08622	0.0020272	0.00526394	TNFRSF25	TNF receptor superfamily member 25	protein_coding
ENSG00000162408	1489.16	-0.393493	0.092815	-4.23954	2.23978e-05	7.55674e-05	NOL9	nucleolar protein 9	protein_coding
ENSG00000204859	1112.63	0.293901	0.0505698	5.81178	6.18117e-09	2.8947e-08	ZBTB48	zinc finger and BTB domain containing 48	protein_coding
ENSG00000162413	8308.79	-0.602355	0.0248675	-24.2226	1.28507e-129	9.36214e-128	KLHL21	kelch like family member 21	protein_coding
ENSG00000116273	1365.22	0.298183	0.0487317	6.11887	9.42422e-10	4.67847e-09	PHF13	PHD finger protein 13	protein_coding
ENSG00000007923	3344.79	-0.151547	0.0313835	-4.82887	1.3731e-06	5.24293e-06	DNAJC11	DnaJ heat shock protein family (Hsp40) member C11	protein_coding
ENSG00000049245	3312.38	-0.0936253	0.0320185	-2.9241	0.00345455	0.00861312	VAMP3	vesicle associated membrane protein 3	protein_coding
ENSG00000049246	93.3569	0.66034	0.175961	3.75277	0.000174892	0.000531706	PER3	period circadian regulator 3	protein_coding
ENSG00000049247	3.56782	3.19323	1.06973	2.98507	0.00283515	0.00717353	UTS2	urotensin 2	protein_coding
ENSG00000049249	60.1552	-1.14365	0.233497	-4.89792	9.68578e-07	3.74743e-06	TNFRSF9	TNF receptor superfamily member 9	protein_coding
ENSG00000116285	16772	0.227222	0.0194188	11.7011	1.25797e-31	1.66027e-30	ERRFI1	ERBB receptor feedback inhibitor 1	protein_coding
ENSG00000142599	4205.04	0.508369	0.0306362	16.5937	7.73766e-62	2.12189e-60	RERE	arginine-glutamic acid dipeptide repeats	protein_coding
ENSG00000074800	136578	0.263075	0.0171115	15.3741	2.44037e-53	5.77862e-52	ENO1	enolase 1	protein_coding
ENSG00000180758	519.983	0.762456	0.0764919	9.96779	2.1087e-23	2.13073e-22	GPR157	G protein-coupled receptor 157	protein_coding
ENSG00000049239	2745.29	0.845941	0.0353009	23.9637	6.6497e-127	4.68825e-125	H6PD	hexose-6-phosphate dehydrogenase/glucose 1-dehydrogenase	protein_coding
ENSG00000171621	571.778	0.349583	0.0703849	4.96674	6.80884e-07	2.67603e-06	SPSB1	splA/ryanodine receptor domain and SOCS box containing 1	protein_coding
ENSG00000171612	815.1	-0.405593	0.0588108	-6.89657	5.32725e-12	3.10735e-11	SLC25A33	solute carrier family 25 member 33	protein_coding
ENSG00000188807	1959.8	-0.49745	0.0429349	-11.5861	4.84449e-31	6.28748e-30	TMEM201	transmembrane protein 201	protein_coding
ENSG00000171608	2300.98	0.207731	0.0380725	5.4562	4.86434e-08	2.1191e-07	PIK3CD	phosphatidylinositol-4,5-bisphosphate 3-kinase catalytic subunit delta	protein_coding
ENSG00000178585	1900.6	0.627113	0.040973	15.3055	7.02378e-53	1.6436e-51	CTNNBIP1	catenin beta interacting protein 1	protein_coding
ENSG00000162441	2827.63	-0.168998	0.0356021	-4.74684	2.06622e-06	7.76333e-06	LZIC	leucine zipper and CTNNBIP1 domain containing	protein_coding
ENSG00000173614	281.704	-0.608158	0.107834	-5.63976	1.70286e-08	7.71032e-08	NMNAT1	nicotinamide nucleotide adenylyltransferase 1	protein_coding
ENSG00000130939	4180.04	0.0839538	0.028791	2.91597	0.00354584	0.00882363	UBE4B	ubiquitination factor E4B	protein_coding
ENSG00000054523	3931.65	-0.142777	0.0312523	-4.56852	4.91174e-06	1.78058e-05	KIF1B	kinesin family member 1B	protein_coding
ENSG00000160049	4207.15	-0.211119	0.0284011	-7.43347	1.05785e-13	6.7643e-13	DFFA	DNA fragmentation factor subunit alpha	protein_coding
ENSG00000130940	51.0881	-1.1155	0.246347	-4.52817	5.94957e-06	2.13591e-05	CASZ1	castor zinc finger 1	protein_coding
ENSG00000116649	3589.65	-0.313586	0.0341698	-9.17727	4.42166e-20	3.92207e-19	SRM	spermidine synthase	protein_coding
ENSG00000198793	5445.29	-0.135335	0.0267183	-5.06527	4.07826e-07	1.6316e-06	MTOR	mechanistic target of rapamycin kinase	protein_coding
ENSG00000120942	1129.48	-0.335919	0.0517125	-6.4959	8.25381e-11	4.42688e-10	UBIAD1	UbiA prenyltransferase domain containing 1	protein_coding
ENSG00000132879	228.755	1.34744	0.114441	11.7741	5.30506e-32	7.13522e-31	FBXO44	F-box protein 44	protein_coding
ENSG00000116663	157.981	0.777272	0.138179	5.62513	1.85369e-08	8.37071e-08	FBXO6	F-box protein 6	protein_coding
ENSG00000177674	1017.66	0.211113	0.0543432	3.88481	0.00010241	0.000320165	AGTRAP	angiotensin II receptor associated protein	protein_coding
ENSG00000177000	523.69	0.496996	0.0783022	6.34715	2.19337e-10	1.14248e-09	MTHFR	methylenetetrahydrofolate reductase	protein_coding
ENSG00000011021	1348.49	0.15433	0.0463521	3.32951	0.000869988	0.00240021	CLCN6	chloride voltage-gated channel 6	protein_coding
ENSG00000083444	13322	0.0748987	0.0274201	2.73153	0.0063041	0.0150204	PLOD1	procollagen-lysine,2-oxoglutarate 5-dioxygenase 1	protein_coding
ENSG00000028137	173.407	-1.02338	0.138598	-7.38383	1.53803e-13	9.72382e-13	TNFRSF1B	TNF receptor superfamily member 1B	protein_coding
ENSG00000048707	3818.93	0.302299	0.0307893	9.8183	9.39121e-23	9.26655e-22	VPS13D	vacuolar protein sorting 13 homolog D	protein_coding
ENSG00000162496	4841.54	0.446759	0.0293316	15.2313	2.19177e-52	5.05309e-51	DHRS3	dehydrogenase/reductase 3	protein_coding
ENSG00000116731	1891.34	-0.250191	0.0417079	-5.99866	1.98958e-09	9.66315e-09	PRDM2	PR/SET domain 2	protein_coding
ENSG00000189337	332.541	-0.934492	0.0966546	-9.66837	4.10869e-22	3.96116e-21	KAZN	kazrin, periplakin interacting protein	protein_coding
ENSG00000142634	3992.95	-0.66115	0.033938	-19.4811	1.58799e-84	6.43918e-83	EFHD2	EF-hand domain family member D2	protein_coding
ENSG00000162438	1.69756	-4.42864	1.58023	-2.80253	0.00507043	0.01229	CTRC	chymotrypsin C	protein_coding
ENSG00000132906	669.58	0.260648	0.0633888	4.11189	3.92429e-05	0.000128821	CASP9	caspase 9	protein_coding
ENSG00000116138	1029.21	-0.121343	0.0524438	-2.31378	0.0206796	0.0441899	DNAJC16	DnaJ heat shock protein family (Hsp40) member C16	protein_coding
ENSG00000197312	2780.63	-0.157191	0.0350182	-4.48884	7.16122e-06	2.54704e-05	DDI2	DNA damage inducible 1 homolog 2	protein_coding
ENSG00000065526	6439.84	-0.123076	0.0263057	-4.67868	2.88731e-06	1.07103e-05	SPEN	spen family transcriptional repressor	protein_coding
ENSG00000186510	1.5743	-3.8786	1.6724	-2.31918	0.0203853	0.0436333	CLCNKA	chloride voltage-gated channel Ka	protein_coding
ENSG00000142627	6370.45	-0.581272	0.0276988	-20.9854	8.90818e-98	4.4149e-96	EPHA2	EPH receptor A2	protein_coding
ENSG00000132881	208.925	0.479393	0.11953	4.01063	6.05566e-05	0.000194151	CPLANE2	ciliogenesis and planar polarity effector complex subunit 2	protein_coding
ENSG00000055070	39.0068	-0.667733	0.270984	-2.46411	0.0137355	0.0305115	SZRD1	SUZ RNA binding domain containing 1	protein_coding
ENSG00000157191	2027.79	-0.125003	0.0401638	-3.11234	0.00185608	0.00485128	NECAP2	NECAP endocytosis associated 2	protein_coding
ENSG00000219481	875.948	-0.387813	0.0600534	-6.4578	1.06238e-10	5.65635e-10	NBPF1	NBPF member 1	protein_coding
ENSG00000117122	544.137	0.330537	0.0754217	4.38252	1.17316e-05	4.07057e-05	MFAP2	microfibril associated protein 2	protein_coding
ENSG00000117118	5566.54	-0.105133	0.0281398	-3.73608	0.00018691	0.000566275	SDHB	succinate dehydrogenase complex iron sulfur subunit B	protein_coding
ENSG00000142619	134.323	2.30822	0.157903	14.6179	2.15811e-48	4.5223e-47	PADI3	peptidyl arginine deiminase 3	protein_coding
ENSG00000159339	3.20051	-3.09483	1.27397	-2.42927	0.0151292	0.033326	PADI4	peptidyl arginine deiminase 4	protein_coding
ENSG00000179051	14276.4	-0.116136	0.0201486	-5.76398	8.21514e-09	3.80725e-08	RCC2	regulator of chromosome condensation 2	protein_coding
ENSG00000169991	2855.55	-0.402953	0.0334613	-12.0424	2.12796e-33	2.99862e-32	IFFO2	intermediate filament family orphan 2	protein_coding
ENSG00000127481	17707.7	-0.105167	0.0220936	-4.76005	1.93546e-06	7.30451e-06	UBR4	ubiquitin protein ligase E3 component n-recognin 4	protein_coding
ENSG00000053372	3996.22	-0.59347	0.0294915	-20.1235	4.59926e-90	2.01446e-88	MRTO4	MRT4 homolog, ribosome maturation factor	protein_coding
ENSG00000053371	2644.83	0.105556	0.0341974	3.08668	0.00202405	0.005257	AKR7A2	aldo-keto reductase family 7 member A2	protein_coding
ENSG00000040487	825.044	-0.167571	0.0589778	-2.84125	0.0044937	0.0109908	SLC66A1	solute carrier family 66 member 1	protein_coding
ENSG00000077549	5843.51	0.0865198	0.0255034	3.39247	0.000692647	0.00193934	CAPZB	capping actin protein of muscle Z-line subunit beta	protein_coding
ENSG00000158747	1270.54	-0.319176	0.0487004	-6.55385	5.60715e-11	3.0485e-10	NBL1	NBL1, DAN family BMP antagonist	protein_coding
ENSG00000169914	1145.53	-0.278126	0.0501251	-5.54864	2.87905e-08	1.27974e-07	OTUD3	OTU deubiquitinase 3	protein_coding
ENSG00000162545	718.917	0.447052	0.0611145	7.315	2.57379e-13	1.60447e-12	CAMK2N1	calcium/calmodulin dependent protein kinase II inhibitor 1	protein_coding
ENSG00000090432	1583.52	-0.282006	0.045488	-6.19957	5.6618e-10	2.86445e-09	MUL1	mitochondrial E3 ubiquitin protein ligase 1	protein_coding
ENSG00000244038	15073.8	0.180567	0.0235732	7.65983	1.86182e-14	1.24937e-13	DDOST	dolichyl-diphosphooligosaccharide--protein glycosyltransferase non-catalytic subunit	protein_coding
ENSG00000189410	149.024	-0.470411	0.133099	-3.53429	0.000408872	0.00118236	SH2D5	SH2 domain containing 5	protein_coding
ENSG00000127483	11265.6	0.0979401	0.0210838	4.64529	3.39605e-06	1.24956e-05	HP1BP3	heterochromatin protein 1 binding protein 3	protein_coding
ENSG00000117298	5606.98	-0.858801	0.0300647	-28.5651	1.82258e-179	2.1532e-177	ECE1	endothelin converting enzyme 1	protein_coding
ENSG00000142794	1120.53	-0.238736	0.0512396	-4.65921	3.17422e-06	1.17288e-05	NBPF3	NBPF member 3	protein_coding
ENSG00000162551	70.4296	-1.24701	0.194874	-6.39907	1.56324e-10	8.20119e-10	ALPL	alkaline phosphatase, biomineralization associated	protein_coding
ENSG00000090686	3142.86	-0.102738	0.0330156	-3.11179	0.00185955	0.00485977	USP48	ubiquitin specific peptidase 48	protein_coding
ENSG00000187942	34.8599	-0.973917	0.286742	-3.39649	0.00068257	0.00191333	LDLRAD2	low density lipoprotein receptor class A domain containing 2	protein_coding
ENSG00000142798	7743.51	-0.0791248	0.0300083	-2.63676	0.00837009	0.0194241	HSPG2	heparan sulfate proteoglycan 2	protein_coding
ENSG00000070831	7615.02	-0.214585	0.0233718	-9.18134	4.25751e-20	3.78059e-19	CDC42	cell division cycle 42	protein_coding
ENSG00000184677	2699.49	-0.157096	0.0349359	-4.4967	6.90163e-06	2.45911e-05	ZBTB40	zinc finger and BTB domain containing 40	protein_coding
ENSG00000133216	1109.43	-0.668439	0.0503981	-13.2632	3.78547e-40	6.41855e-39	EPHB2	EPH receptor B2	protein_coding
ENSG00000169641	2566.74	-0.223335	0.0366729	-6.08993	1.12961e-09	5.58063e-09	LUZP1	leucine zipper protein 1	protein_coding
ENSG00000125944	16528.5	-0.0685132	0.0195435	-3.50567	0.000455454	0.00130876	HNRNPR	heterogeneous nuclear ribonucleoprotein R	protein_coding
ENSG00000204219	102.701	0.467118	0.168037	2.77985	0.00543839	0.0130977	TCEA3	transcription elongation factor A3	protein_coding
ENSG00000088280	2563.91	1.99184	0.0390519	51.005	0	0	ASAP3	ArfGAP with SH3 domain, ankyrin repeat and PH domain 3	protein_coding
ENSG00000117318	1815.02	-0.252056	0.0446631	-5.6435	1.66624e-08	7.55235e-08	ID3	inhibitor of DNA binding 3, HLH protein	protein_coding
ENSG00000142676	38393.3	-0.0551308	0.0233576	-2.3603	0.0182603	0.0394833	RPL11	ribosomal protein L11	protein_coding
ENSG00000057757	1673.3	-0.360601	0.0438342	-8.22648	1.92793e-16	1.44205e-15	PITHD1	PITH domain containing 1	protein_coding
ENSG00000117308	3976.44	0.620195	0.0335817	18.4682	3.71968e-76	1.32191e-74	GALE	UDP-galactose-4-epimerase	protein_coding
ENSG00000117305	668.409	0.673457	0.0700031	9.62038	6.55876e-22	6.28445e-21	HMGCL	3-hydroxy-3-methylglutaryl-CoA lyase	protein_coding
ENSG00000179163	339.483	0.619637	0.0922983	6.71342	1.90118e-11	1.06571e-10	FUCA1	alpha-L-fucosidase 1	protein_coding
ENSG00000189266	4975.69	0.289744	0.0302984	9.56302	1.14371e-21	1.08211e-20	PNRC2	proline rich nuclear receptor coactivator 2	protein_coding
ENSG00000188529	9839.36	-0.152685	0.0216379	-7.05635	1.70933e-12	1.02522e-11	SRSF10	serine and arginine rich splicing factor 10	protein_coding
ENSG00000142677	190.207	0.604746	0.124024	4.87604	1.08237e-06	4.1663e-06	IL22RA1	interleukin 22 receptor subunit alpha 1	protein_coding
ENSG00000185436	309.201	1.13728	0.0957775	11.8742	1.61203e-32	2.20203e-31	IFNLR1	interferon lambda receptor 1	protein_coding
ENSG00000001460	580.799	0.171665	0.0709502	2.41951	0.0155414	0.0341379	STPG1	sperm tail PG-rich repeat containing 1	protein_coding
ENSG00000001461	7076.85	0.962588	0.0249153	38.6345	0	0	NIPAL3	NIPA like domain containing 3	protein_coding
ENSG00000117602	747.787	0.624861	0.0650391	9.60747	7.43526e-22	7.1056e-21	RCAN3	RCAN family member 3	protein_coding
ENSG00000184454	13.6124	2.34374	0.565581	4.14394	3.41391e-05	0.000112987	NCMAP	non-compact myelin associated protein	protein_coding
ENSG00000133226	5508.86	-0.10001	0.0277871	-3.59916	0.000319243	0.000935808	SRRM1	serine and arginine repetitive matrix 1	protein_coding
ENSG00000169504	16808.5	-0.155209	0.0211766	-7.32927	2.31411e-13	1.4492e-12	CLIC4	chloride intracellular channel 4	protein_coding
ENSG00000117614	2700.15	0.142269	0.0377444	3.76928	0.000163721	0.000499692	SYF2	SYF2 pre-mRNA splicing factor	protein_coding
ENSG00000117616	2193.87	-0.0914837	0.0374087	-2.44552	0.0144644	0.0319811	RSRP1	arginine and serine rich protein 1	protein_coding
ENSG00000183726	2778.73	-0.270347	0.0367701	-7.35234	1.94765e-13	1.22462e-12	TMEM50A	transmembrane protein 50A	protein_coding
ENSG00000188672	67.6784	0.894535	0.202477	4.41795	9.96395e-06	3.48491e-05	RHCE	Rh blood group CcEe antigens	protein_coding
ENSG00000117643	174.251	0.657894	0.130883	5.02658	4.99294e-07	1.98194e-06	MAN1C1	mannosidase alpha class 1C member 1	protein_coding
ENSG00000162430	1354.55	0.388989	0.0531162	7.32337	2.41821e-13	1.5105e-12	SELENON	selenoprotein N	protein_coding
ENSG00000117640	779.693	0.15784	0.0595675	2.64977	0.00805467	0.0187559	MTFR1L	mitochondrial fission regulator 1 like	protein_coding
ENSG00000127423	625.271	-0.343204	0.0656496	-5.22781	1.71526e-07	7.11224e-07	AUNIP	aurora kinase A and ninein interacting protein	protein_coding
ENSG00000182749	317.045	0.418602	0.094886	4.41164	1.02592e-05	3.58417e-05	PAQR7	progestin and adipoQ receptor family member 7	protein_coding
ENSG00000117632	13519.5	0.334397	0.0220254	15.1823	4.63122e-52	1.06323e-50	STMN1	stathmin 1	protein_coding
ENSG00000158006	1259.09	0.192467	0.047892	4.01877	5.85021e-05	0.000187922	PAFAH2	platelet activating factor acetylhydrolase 2	protein_coding
ENSG00000158008	5230.35	0.0829828	0.0310048	2.67646	0.00744056	0.0174475	EXTL1	exostosin like glycosyltransferase 1	protein_coding
ENSG00000142669	11020.5	-0.0856374	0.0238431	-3.5917	0.000328531	0.000961742	SH3BGRL3	SH3 domain binding glutamate rich protein like 3	protein_coding
ENSG00000158062	714.543	-0.224878	0.0637825	-3.5257	0.000422358	0.00121894	UBXN11	UBX domain protein 11	protein_coding
ENSG00000117682	1420.94	-0.253009	0.0485201	-5.21453	1.84285e-07	7.61964e-07	DHDDS	dehydrodolichyl diphosphate synthase subunit	protein_coding
ENSG00000198830	14251.8	-0.215217	0.0198504	-10.8419	2.17825e-27	2.51361e-26	HMGN2	high mobility group nucleosomal binding domain 2	protein_coding
ENSG00000117676	3996.28	-0.386213	0.0314241	-12.2903	1.021e-34	1.49364e-33	RPS6KA1	ribosomal protein S6 kinase A1	protein_coding
ENSG00000117713	8914.17	0.406374	0.0237925	17.0799	2.09451e-65	6.11182e-64	ARID1A	AT-rich interaction domain 1A	protein_coding
ENSG00000060642	1078.31	0.302731	0.0539043	5.61608	1.95333e-08	8.80716e-08	PIGV	phosphatidylinositol glycan anchor biosynthesis class V	protein_coding
ENSG00000204160	1043.95	-0.336672	0.0522928	-6.4382	1.20897e-10	6.4134e-10	ZDHHC18	zinc finger DHHC-type palmitoyltransferase 18	protein_coding
ENSG00000175793	15.6146	-1.39368	0.433355	-3.21602	0.00129982	0.00348275	SFN	stratifin	protein_coding
ENSG00000142751	2160.76	-0.141796	0.0396556	-3.57568	0.000349324	0.00101838	GPN2	GPN-loop GTPase 2	protein_coding
ENSG00000090273	7019.25	-0.311519	0.0257336	-12.1056	9.87027e-34	1.40354e-32	NUDC	nuclear distribution C, dynein complex regulator	protein_coding
ENSG00000253368	1337.1	0.420193	0.0479052	8.77134	1.76559e-18	1.45454e-17	TRNP1	TMF1 regulated nuclear protein 1	protein_coding
ENSG00000158246	653.026	0.205286	0.0695537	2.95147	0.0031626	0.00794504	TENT5B	terminal nucleotidyltransferase 5B	protein_coding
ENSG00000090020	1230.39	-0.156639	0.0522212	-2.99953	0.00270396	0.00686783	SLC9A1	solute carrier family 9 member A1	protein_coding
ENSG00000142784	1919.38	0.196576	0.0413329	4.75592	1.97547e-06	7.44795e-06	WDTC1	WD and tetratricopeptide repeats 1	protein_coding
ENSG00000186501	1562.59	-0.42997	0.0443208	-9.70133	2.97607e-22	2.87937e-21	TMEM222	transmembrane protein 222	protein_coding
ENSG00000142765	94.5979	0.494293	0.168544	2.93273	0.00335997	0.00839358	SYTL1	synaptotagmin like 1	protein_coding
ENSG00000142733	1043.52	0.214993	0.0561268	3.8305	0.000127885	0.000395173	MAP3K6	mitogen-activated protein kinase kinase kinase 6	protein_coding
ENSG00000142748	10.4711	1.73357	0.55219	3.13944	0.0016927	0.00445409	FCN3	ficolin 3	protein_coding
ENSG00000158195	7633.23	0.201463	0.0255678	7.87955	3.28562e-15	2.31051e-14	WASF2	WASP family member 2	protein_coding
ENSG00000126705	2034.48	-0.0978479	0.0423101	-2.31264	0.0207426	0.0443201	AHDC1	AT-hook DNA binding motif containing 1	protein_coding
ENSG00000126709	399.304	0.28857	0.0875641	3.29553	0.000982374	0.00268452	IFI6	interferon alpha inducible protein 6	protein_coding
ENSG00000117758	1437.76	0.101625	0.0448346	2.26666	0.0234109	0.0493841	STX12	syntaxin 12	protein_coding
ENSG00000117751	2734.29	-0.326627	0.036044	-9.0619	1.28195e-19	1.11425e-18	PPP1R8	protein phosphatase 1 regulatory subunit 8	protein_coding
ENSG00000130775	137.149	-1.00126	0.146172	-6.84991	7.38982e-12	4.26828e-11	THEMIS2	thymocyte selection associated family member 2	protein_coding
ENSG00000117748	2789.32	-0.526066	0.034692	-15.1639	6.13005e-52	1.40145e-50	RPA2	replication protein A2	protein_coding
ENSG00000158161	2317.5	-0.331168	0.0378185	-8.75678	2.00911e-18	1.6477e-17	EYA3	EYA transcriptional coactivator and phosphatase 3	protein_coding
ENSG00000169403	43.4954	-0.744354	0.259273	-2.87093	0.0040927	0.0100823	PTAFR	platelet activating factor receptor	protein_coding
ENSG00000126698	4612.9	0.0688559	0.0277173	2.48422	0.0129835	0.0290566	DNAJC8	DnaJ heat shock protein family (Hsp40) member C8	protein_coding
ENSG00000130766	740.261	-0.809096	0.0675753	-11.9733	4.90658e-33	6.81743e-32	SESN2	sestrin 2	protein_coding
ENSG00000130772	970.679	-0.257533	0.0567483	-4.53817	5.67441e-06	2.04249e-05	MED18	mediator complex subunit 18	protein_coding
ENSG00000180198	6155.54	-0.397809	0.0265617	-14.9768	1.04089e-50	2.31197e-49	RCC1	regulator of chromosome condensation 1	protein_coding
ENSG00000120656	1241.73	-0.216974	0.0509833	-4.25578	2.08324e-05	7.05473e-05	TAF12	TATA-box binding protein associated factor 12	protein_coding
ENSG00000162419	816.461	-0.153321	0.0604224	-2.53748	0.0111652	0.025343	GMEB1	glucocorticoid modulatory element binding protein 1	protein_coding
ENSG00000116329	3138.8	-0.17432	0.0376582	-4.629	3.67429e-06	1.34831e-05	OPRD1	opioid receptor delta 1	protein_coding
ENSG00000159023	1865.13	0.12708	0.0422937	3.00471	0.00265832	0.0067637	EPB41	erythrocyte membrane protein band 4.1	protein_coding
ENSG00000116350	5496.95	-0.0771402	0.0261579	-2.94902	0.00318783	0.0080029	SRSF4	serine and arginine rich splicing factor 4	protein_coding
ENSG00000116353	1064.42	0.29788	0.0542006	5.49588	3.88766e-08	1.70894e-07	MECR	mitochondrial trans-2-enoyl-CoA reductase	protein_coding
ENSG00000060656	787.642	0.292889	0.0628908	4.6571	3.20688e-06	1.18435e-05	PTPRU	protein tyrosine phosphatase receptor type U	protein_coding
ENSG00000162512	8453.65	0.312682	0.0228588	13.6789	1.35798e-42	2.45695e-41	SDC3	syndecan 3	protein_coding
ENSG00000084628	65.4166	-0.525622	0.222691	-2.36032	0.0182592	0.0394833	NKAIN1	sodium/potassium transporting ATPase interacting 1	protein_coding
ENSG00000060688	2585.31	-0.263582	0.0359599	-7.32989	2.30338e-13	1.4429e-12	SNRNP40	small nuclear ribonucleoprotein U5 subunit 40	protein_coding
ENSG00000121766	2704.28	-0.201579	0.0377832	-5.33515	9.54657e-08	4.06092e-07	ZCCHC17	zinc finger CCHC-type containing 17	protein_coding
ENSG00000121769	670.456	0.338804	0.0682907	4.9612	7.006e-07	2.74858e-06	FABP3	fatty acid binding protein 3	protein_coding
ENSG00000168528	654.484	0.252787	0.0669037	3.77838	0.000157855	0.00048273	SERINC2	serine incorporator 2	protein_coding
ENSG00000142910	6164.31	-0.476673	0.0265383	-17.9617	3.88573e-72	1.27709e-70	TINAGL1	tubulointerstitial nephritis antigen like 1	protein_coding
ENSG00000084636	2088.32	-0.1067	0.039783	-2.68204	0.00731755	0.0171952	COL16A1	collagen type XVI alpha 1 chain	protein_coding
ENSG00000121753	493.448	0.451487	0.0763236	5.91543	3.3101e-09	1.58236e-08	ADGRB2	adhesion G protein-coupled receptor B2	protein_coding
ENSG00000134668	466.409	-0.219454	0.0775885	-2.82843	0.00467766	0.0114025	SPOCD1	SPOC domain containing 1	protein_coding
ENSG00000184007	271.516	-0.342655	0.11332	-3.0238	0.00249622	0.00639219	PTP4A2	protein tyrosine phosphatase 4A2	protein_coding
ENSG00000121774	10128.4	0.115411	0.0218733	5.27635	1.31783e-07	5.53042e-07	KHDRBS1	KH RNA binding domain containing, signal transduction associated 1	protein_coding
ENSG00000160050	646.967	0.539109	0.0652391	8.26358	1.41366e-16	1.06504e-15	CCDC28B	coiled-coil domain containing 28B	protein_coding
ENSG00000183615	56.1742	0.700174	0.231155	3.02903	0.00245342	0.00628921	FAM167B	family with sequence similarity 167 member B	protein_coding
ENSG00000116478	6816.36	-0.0635615	0.0261452	-2.4311	0.0150532	0.0331772	HDAC1	histone deacetylase 1	protein_coding
ENSG00000175130	10605.6	0.520286	0.0216441	24.0382	1.1084e-127	7.91676e-126	MARCKSL1	MARCKS like 1	protein_coding
ENSG00000162526	155.18	0.325166	0.131568	2.47146	0.0134561	0.0299568	TSSK3	testis specific serine kinase 3	protein_coding
ENSG00000160058	2463.23	-0.107144	0.0374355	-2.86211	0.00420836	0.0103486	BSDC1	BSD domain containing 1	protein_coding
ENSG00000176261	1372.1	-0.197435	0.0488061	-4.0453	5.22572e-05	0.000168955	ZBTB8OS	zinc finger and BTB domain containing 8 opposite strand	protein_coding
ENSG00000162520	85.273	-1.76768	0.198784	-8.89251	5.97464e-19	5.03593e-18	SYNC	syncoilin, intermediate filament protein	protein_coding
ENSG00000134684	9592.04	-0.4035	0.0223644	-18.0421	9.1078e-73	3.02983e-71	YARS1	tyrosyl-tRNA synthetase 1	protein_coding
ENSG00000142920	341.95	0.221356	0.0896214	2.4699	0.013515	0.0300736	AZIN2	antizyme inhibitor 2	protein_coding
ENSG00000116525	2011.19	0.774181	0.0407707	18.9887	2.11617e-80	7.93327e-79	TRIM62	tripartite motif containing 62	protein_coding
ENSG00000160094	932.332	0.632177	0.0574461	11.0047	3.62759e-28	4.30894e-27	ZNF362	zinc finger protein 362	protein_coding
ENSG00000134686	3165.49	0.66864	0.0344715	19.3969	8.19912e-84	3.30018e-82	PHC2	polyhomeotic homolog 2	protein_coding
ENSG00000121904	44.6463	-2.62001	0.387351	-6.76393	1.34298e-11	7.61407e-11	CSMD2	CUB and Sushi multiple domains 2	protein_coding
ENSG00000163866	1405.82	-0.593478	0.0495728	-11.9719	4.99005e-33	6.92901e-32	SMIM12	small integral membrane protein 12	protein_coding
ENSG00000284773	70.4545	0.677217	0.198202	3.4168	0.00063361	0.00178594	NA	NA	protein_coding
ENSG00000197056	1712.44	0.215158	0.0426528	5.04441	4.54934e-07	1.81343e-06	ZMYM1	zinc finger MYM-type containing 1	protein_coding
ENSG00000116560	25410.4	0.0699853	0.0170389	4.10739	4.00161e-05	0.000131182	SFPQ	splicing factor proline and glutamine rich	protein_coding
ENSG00000146463	3089	0.305558	0.0329554	9.27186	1.8293e-20	1.64939e-19	ZMYM4	zinc finger MYM-type containing 4	protein_coding
ENSG00000142687	4645.62	0.303142	0.0273552	11.0817	1.53959e-28	1.85396e-27	KIAA0319L	KIAA0319 like	protein_coding
ENSG00000020129	3582.18	-0.408933	0.0318132	-12.8542	8.14573e-38	1.29384e-36	NCDN	neurochondrin	protein_coding
ENSG00000116819	63.4407	-0.560952	0.21046	-2.66537	0.00769042	0.0179882	TFAP2E	transcription factor AP-2 epsilon	protein_coding
ENSG00000126067	7323.48	-0.283637	0.0247411	-11.4642	1.9954e-30	2.53556e-29	PSMB2	proteasome 20S subunit beta 2	protein_coding
ENSG00000142686	987.599	-0.160786	0.0531594	-3.02461	0.00248956	0.00637664	C1orf216	chromosome 1 open reading frame 216	protein_coding
ENSG00000092853	2557.18	-0.792432	0.0361902	-21.8963	2.81732e-106	1.54712e-104	CLSPN	claspin	protein_coding
ENSG00000134698	996.779	0.223292	0.054133	4.12488	3.70936e-05	0.000122225	AGO4	argonaute RISC component 4	protein_coding
ENSG00000092847	5029.62	0.111571	0.0291814	3.82335	0.000131652	0.000406469	AGO1	argonaute RISC component 1	protein_coding
ENSG00000171812	24.0636	1.36747	0.358395	3.81555	0.000135881	0.000418754	COL8A2	collagen type VIII alpha 2 chain	protein_coding
ENSG00000054116	2148.41	-0.249378	0.0404819	-6.16024	7.26359e-10	3.64112e-09	TRAPPC3	trafficking protein particle complex subunit 3	protein_coding
ENSG00000116871	5326.66	-0.0748204	0.0289926	-2.58067	0.00986092	0.0226173	MAP7D1	MAP7 domain containing 1	protein_coding
ENSG00000054118	9655.56	-0.0555448	0.0229427	-2.42102	0.0154771	0.0340206	THRAP3	thyroid hormone receptor associated protein 3	protein_coding
ENSG00000214193	601.161	0.739469	0.0711158	10.3981	2.52917e-25	2.715e-24	SH3D21	SH3 domain containing 21	protein_coding
ENSG00000181817	1228.29	-0.38262	0.0505473	-7.56953	3.74565e-14	2.46581e-13	LSM10	LSM10, U7 small nuclear RNA associated	protein_coding
ENSG00000116898	2746.01	-0.125399	0.0347177	-3.61196	0.000303887	0.000893551	MRPS15	mitochondrial ribosomal protein S15	protein_coding
ENSG00000163873	13.2785	3.50458	0.62645	5.59435	2.21449e-08	9.93839e-08	GRIK3	glutamate ionotropic receptor kainate type subunit 3	protein_coding
ENSG00000163874	427.438	-0.407304	0.0799979	-5.09143	3.55373e-07	1.4296e-06	ZC3H12A	zinc finger CCCH-type containing 12A	protein_coding
ENSG00000163877	1062.33	-0.139115	0.0519357	-2.67861	0.00739286	0.0173516	SNIP1	Smad nuclear interacting protein 1	protein_coding
ENSG00000134697	5024.41	-0.0753348	0.0261162	-2.8846	0.00391916	0.0096952	GNL2	G protein nucleolar 2	protein_coding
ENSG00000116922	1340.05	-0.282125	0.0471574	-5.98262	2.19572e-09	1.0636e-08	C1orf109	chromosome 1 open reading frame 109	protein_coding
ENSG00000134690	3587.89	0.213132	0.0319708	6.66647	2.62035e-11	1.45611e-10	CDCA8	cell division cycle associated 8	protein_coding
ENSG00000196449	2073.03	-0.440347	0.0382743	-11.505	1.24448e-30	1.5953e-29	YRDC	yrdC N6-threonylcarbamoyltransferase domain containing	protein_coding
ENSG00000197982	1373.62	-0.161656	0.0488527	-3.30905	0.000936139	0.00256812	C1orf122	chromosome 1 open reading frame 122	protein_coding
ENSG00000188786	2094.22	-0.175078	0.0414426	-4.22458	2.39384e-05	8.04794e-05	MTF1	metal regulatory transcription factor 1	protein_coding
ENSG00000204084	980.103	-0.140905	0.054391	-2.5906	0.00958079	0.0220279	INPP5B	inositol polyphosphate-5-phosphatase B	protein_coding
ENSG00000183431	8026.85	-0.323329	0.0244098	-13.2458	4.76856e-40	8.0418e-39	SF3A3	splicing factor 3a subunit 3	protein_coding
ENSG00000183520	3414.1	-0.253151	0.0329316	-7.68719	1.50399e-14	1.01517e-13	UTP11	UTP11 small subunit processome component	protein_coding
ENSG00000185668	20.5823	-1.30098	0.43188	-3.01236	0.00259225	0.00661485	POU3F1	POU class 3 homeobox 1	protein_coding
ENSG00000116954	463.778	-0.201278	0.0784127	-2.56691	0.010261	0.0234617	RRAGC	Ras related GTP binding C	protein_coding
ENSG00000174574	3539.81	-0.0692577	0.0302139	-2.29225	0.0218913	0.0465333	AKIRIN1	akirin 1	protein_coding
ENSG00000090621	8225.29	-0.0963597	0.023923	-4.02792	5.62735e-05	0.000181083	PABPC4	poly(A) binding protein cytoplasmic 4	protein_coding
ENSG00000084072	3272.74	0.119903	0.0356768	3.36082	0.000777104	0.00215949	PPIE	peptidylprolyl isomerase E	protein_coding
ENSG00000116985	482.949	-0.256322	0.0838821	-3.05575	0.00224502	0.00578963	BMP8B	bone morphogenetic protein 8b	protein_coding
ENSG00000116990	44.4553	-1.47773	0.28226	-5.23534	1.64682e-07	6.84277e-07	MYCL	MYCL proto-oncogene, bHLH transcription factor	protein_coding
ENSG00000168389	478.344	-1.04848	0.0781767	-13.4117	5.1634e-41	8.96356e-40	MFSD2A	major facilitator superfamily domain containing 2A	protein_coding
ENSG00000131236	9388.43	-0.133495	0.0250653	-5.32587	1.0047e-07	4.27045e-07	CAP1	cyclase associated actin cytoskeleton regulatory protein 1	protein_coding
ENSG00000131238	8251.21	-0.266109	0.0239952	-11.0901	1.40129e-28	1.69114e-27	PPT1	palmitoyl-protein thioesterase 1	protein_coding
ENSG00000117000	2154.18	0.295764	0.0409686	7.21929	5.22591e-13	3.2183e-12	RLF	RLF zinc finger	protein_coding
ENSG00000084073	3955.11	-0.427213	0.0299637	-14.2577	4.01454e-46	7.88336e-45	ZMPSTE24	zinc metallopeptidase STE24	protein_coding
ENSG00000187815	272.512	-0.238985	0.101148	-2.36274	0.0181405	0.0392515	ZFP69	ZFP69 zinc finger protein	protein_coding
ENSG00000164002	169.43	-0.527106	0.14051	-3.75137	0.000175869	0.000534528	EXO5	exonuclease 5	protein_coding
ENSG00000179862	1131.41	0.720176	0.053884	13.3653	9.64287e-41	1.66079e-39	CITED4	Cbp/p300 interacting transactivator with Glu/Asp rich carboxy-terminal domain 4	protein_coding
ENSG00000010803	912.373	0.364654	0.0570543	6.39135	1.64424e-10	8.6158e-10	SCMH1	Scm polycomb group protein homolog 1	protein_coding
ENSG00000204060	35.1329	-0.875332	0.300855	-2.90949	0.00362024	0.00899955	FOXO6	forkhead box O6	protein_coding
ENSG00000127124	6703.36	0.304012	0.0269359	11.2865	1.5299e-29	1.88806e-28	HIVEP3	HIVEP zinc finger 3	protein_coding
ENSG00000198815	5446.81	0.157462	0.0270736	5.81606	6.02498e-09	2.82519e-08	FOXJ3	forkhead box J3	protein_coding
ENSG00000177181	27.6621	1.48088	0.487782	3.03595	0.00239779	0.00615963	RIMKLA	ribosomal modification protein rimK like family member A	protein_coding
ENSG00000127125	1165.09	0.433596	0.0544034	7.97	1.58672e-15	1.13517e-14	PPCS	phosphopantothenoylcysteine synthetase	protein_coding
ENSG00000186409	24.2839	1.05197	0.355892	2.95586	0.00311797	0.00784192	CCDC30	coiled-coil domain containing 30	protein_coding
ENSG00000065978	44096.1	-0.0936828	0.0168827	-5.54905	2.87222e-08	1.27696e-07	YBX1	Y-box binding protein 1	protein_coding
ENSG00000117394	7410.53	-0.388208	0.0261708	-14.8336	8.88113e-50	1.92566e-48	SLC2A1	solute carrier family 2 member 1	protein_coding
ENSG00000117395	5677.28	-0.586397	0.0279802	-20.9576	1.60027e-97	7.89513e-96	EBNA1BP2	EBNA1 binding protein 2	protein_coding
ENSG00000066322	3253.43	0.0815171	0.03399	2.39827	0.0164729	0.0359887	ELOVL1	ELOVL fatty acid elongase 1	protein_coding
ENSG00000159479	864.228	-0.179365	0.0587461	-3.05322	0.00226401	0.00583516	MED8	mediator complex subunit 8	protein_coding
ENSG00000142949	12417.6	0.15703	0.0236798	6.63141	3.325e-11	1.83513e-10	PTPRF	protein tyrosine phosphatase receptor type F	protein_coding
ENSG00000117408	2238.23	-0.243228	0.0373326	-6.51517	7.26084e-11	3.91158e-10	IPO13	importin 13	protein_coding
ENSG00000117410	4063.49	-0.354767	0.0305018	-11.631	2.86739e-31	3.74818e-30	ATP6V0B	ATPase H+ transporting V0 subunit b	protein_coding
ENSG00000117411	2899.47	0.187412	0.0365576	5.12648	2.95213e-07	1.19662e-06	B4GALT2	beta-1,4-galactosyltransferase 2	protein_coding
ENSG00000196517	736.564	-0.457767	0.0697464	-6.5633	5.26292e-11	2.86777e-10	SLC6A9	solute carrier family 6 member 9	protein_coding
ENSG00000187147	157.127	-0.546574	0.13907	-3.9302	8.48769e-05	0.000267841	RNF220	ring finger protein 220	protein_coding
ENSG00000126106	352.052	0.526677	0.0926726	5.6832	1.32194e-08	6.0444e-08	TMEM53	transmembrane protein 53	protein_coding
ENSG00000198520	72.659	0.870605	0.204942	4.24805	2.15637e-05	7.29335e-05	ARMH1	armadillo like helical domain containing 1	protein_coding
ENSG00000142945	3183.96	0.481251	0.0340488	14.1342	2.33893e-45	4.49207e-44	KIF2C	kinesin family member 2C	protein_coding
ENSG00000173846	353.472	-0.775465	0.0907962	-8.54073	1.33377e-17	1.05428e-16	PLK3	polo like kinase 3	protein_coding
ENSG00000070785	1597.05	-0.286484	0.046345	-6.18154	6.34781e-10	3.19378e-09	EIF2B3	eukaryotic translation initiation factor 2B subunit gamma	protein_coding
ENSG00000126088	3135.11	0.150563	0.0329758	4.56588	4.97407e-06	1.80198e-05	UROD	uroporphyrinogen decarboxylase	protein_coding
ENSG00000117450	13288.5	-0.413152	0.0217733	-18.9752	2.73527e-80	1.02367e-78	PRDX1	peroxiredoxin 1	protein_coding
ENSG00000159592	5079.37	0.1821	0.0285853	6.37041	1.88526e-10	9.85043e-10	GPBP1L1	GC-rich promoter binding protein 1 like 1	protein_coding
ENSG00000197429	1007	0.328418	0.0545662	6.01871	1.75809e-09	8.57695e-09	IPP	intracisternal A particle-promoted polypeptide	protein_coding
ENSG00000086015	2708.38	-0.159521	0.0369608	-4.31596	1.58913e-05	5.4439e-05	MAST2	microtubule associated serine/threonine kinase 2	protein_coding
ENSG00000117461	520.458	0.529457	0.0780533	6.78327	1.17485e-11	6.68683e-11	PIK3R3	phosphoinositide-3-kinase regulatory subunit 3	protein_coding
ENSG00000117472	39.5065	0.844382	0.258619	3.26497	0.00109477	0.00296974	TSPAN1	tetraspanin 1	protein_coding
ENSG00000085998	5388.94	0.243982	0.0263369	9.26386	1.97176e-20	1.77272e-19	POMGNT1	protein O-linked mannose N-acetylglucosaminyltransferase 1 (beta 1,2-)	protein_coding
ENSG00000173660	14681.3	0.103341	0.0229963	4.49378	6.99695e-06	2.49145e-05	UQCRH	ubiquinol-cytochrome c reductase hinge protein	protein_coding
ENSG00000079277	614.299	-0.22892	0.0719384	-3.18217	0.00146177	0.00388761	MKNK1	MAPK interacting serine/threonine kinase 1	protein_coding
ENSG00000159658	805.951	-0.179689	0.064035	-2.8061	0.00501454	0.0121613	EFCAB14	EF-hand calcium binding domain 14	protein_coding
ENSG00000186377	69.7671	1.09405	0.212787	5.14153	2.72512e-07	1.10934e-06	CYP4X1	cytochrome P450 family 4 subfamily X member 1	protein_coding
ENSG00000123473	2582.65	-0.0986134	0.0387752	-2.54321	0.010984	0.0249732	STIL	STIL centriolar assembly protein	protein_coding
ENSG00000162368	6615.48	-0.317148	0.0271262	-11.6916	1.40704e-31	1.85031e-30	CMPK1	cytidine/uridine monophosphate kinase 1	protein_coding
ENSG00000186564	413.74	-0.270184	0.0822424	-3.28522	0.00101902	0.00277876	FOXD2	forkhead box D2	protein_coding
ENSG00000132122	1889.98	0.778658	0.0422098	18.4473	5.4793e-76	1.94408e-74	SPATA6	spermatogenesis associated 6	protein_coding
ENSG00000185104	4292.73	0.146486	0.028486	5.1424	2.71256e-07	1.10443e-06	FAF1	Fas associated factor 1	protein_coding
ENSG00000123080	1793.9	0.818076	0.0433764	18.8599	2.43589e-79	9.00826e-78	CDKN2C	cyclin dependent kinase inhibitor 2C	protein_coding
ENSG00000085832	2788.64	0.304087	0.0347085	8.76117	1.93237e-18	1.58714e-17	EPS15	epidermal growth factor receptor pathway substrate 15	protein_coding
ENSG00000078618	5679.62	0.115251	0.029158	3.95264	7.72925e-05	0.000244898	NRDC	nardilysin convertase	protein_coding
ENSG00000134717	2796.68	0.161576	0.034476	4.68662	2.77747e-06	1.03221e-05	BTF3L4	basic transcription factor 3 like 4	protein_coding
ENSG00000154222	2490.83	-0.176776	0.0372506	-4.7456	2.07886e-06	7.80412e-06	CC2D1B	coiled-coil and C2 domain containing 1B	protein_coding
ENSG00000085840	1990.69	-0.453291	0.0386118	-11.7397	7.97791e-32	1.06191e-30	ORC1	origin recognition complex subunit 1	protein_coding
ENSG00000134748	1014.62	-0.260565	0.0565893	-4.6045	4.13468e-06	1.51015e-05	PRPF38A	pre-mRNA processing factor 38A	protein_coding
ENSG00000134744	2683.91	0.183049	0.0371193	4.93138	8.16505e-07	3.18614e-06	TUT4	terminal uridylyl transferase 4	protein_coding
ENSG00000162377	2621.89	-0.403135	0.0357433	-11.2786	1.67384e-29	2.05988e-28	COA7	cytochrome c oxidase assembly factor 7	protein_coding
ENSG00000203995	175.695	0.479232	0.128613	3.72614	0.000194431	0.000587271	ZYG11A	zyg-11 family member A, cell cycle regulator	protein_coding
ENSG00000116171	2261.76	0.240307	0.0373681	6.43081	1.26924e-10	6.71682e-10	SCP2	sterol carrier protein 2	protein_coding
ENSG00000157184	326.306	0.306371	0.0942245	3.25149	0.001148	0.00310222	CPT2	carnitine palmitoyltransferase 2	protein_coding
ENSG00000162384	1233.84	-0.114847	0.0495611	-2.31728	0.0204886	0.0438287	CZIB	CXXC motif containing zinc binding protein	protein_coding
ENSG00000162385	2046.7	-0.339457	0.0403229	-8.41848	3.81389e-17	2.94234e-16	MAGOH	mago homolog, exon junction complex subunit	protein_coding
ENSG00000174332	44.5387	-3.32343	0.374094	-8.88393	6.45415e-19	5.43172e-18	GLIS1	GLIS family zinc finger 1	protein_coding
ENSG00000058804	5814.2	-0.134698	0.0267947	-5.02705	4.98074e-07	1.97746e-06	NDC1	NDC1 transmembrane nucleoporin	protein_coding
ENSG00000116209	5872.59	0.0832822	0.0251301	3.31404	0.000919567	0.00252679	TMEM59	transmembrane protein 59	protein_coding
ENSG00000116221	4828.36	-0.116346	0.0277296	-4.19575	2.71966e-05	9.09997e-05	MRPL37	mitochondrial ribosomal protein L37	protein_coding
ENSG00000157216	1255.34	0.188702	0.0497027	3.79662	0.000146684	0.000450459	SSBP3	single stranded DNA binding protein 3	protein_coding
ENSG00000162390	36.02	0.918111	0.280473	3.27344	0.00106247	0.00288858	ACOT11	acyl-CoA thioesterase 11	protein_coding
ENSG00000116133	8110.06	-0.625082	0.0240844	-25.9538	1.64556e-148	1.43862e-146	DHCR24	24-dehydrocholesterol reductase	protein_coding
ENSG00000162409	391.497	0.327205	0.0864538	3.78474	0.000153871	0.00047134	PRKAA2	protein kinase AMP-activated catalytic subunit alpha 2	protein_coding
ENSG00000162601	6203.12	0.20063	0.0251782	7.96841	1.60727e-15	1.14837e-14	MYSM1	Myb like, SWIRM and MPN domains 1	protein_coding
ENSG00000177606	2015.92	-0.175986	0.043125	-4.08083	4.48746e-05	0.000146232	JUN	Jun proto-oncogene, AP-1 transcription factor subunit	protein_coding
ENSG00000172456	196.571	0.659287	0.117686	5.60211	2.11758e-08	9.52105e-08	FGGY	FGGY carbohydrate kinase domain containing	protein_coding
ENSG00000134716	29.4088	-2.77291	0.407225	-6.80929	9.80848e-12	5.61336e-11	CYP2J2	cytochrome P450 family 2 subfamily J member 2	protein_coding
ENSG00000162599	429.847	0.950665	0.086357	11.0085	3.47557e-28	4.13287e-27	NFIA	nuclear factor I A	protein_coding
ENSG00000162604	1194.21	0.255918	0.052002	4.92131	8.59684e-07	3.34745e-06	TM2D1	TM2 domain containing 1	protein_coding
ENSG00000132849	336.817	0.764868	0.09411	8.12739	4.38645e-16	3.21604e-15	PATJ	PATJ crumbs cell polarity complex component	protein_coding
ENSG00000162607	4141.96	-0.299874	0.0320149	-9.36671	7.48322e-21	6.85183e-20	USP1	ubiquitin specific peptidase 1	protein_coding
ENSG00000116641	3944.24	-0.152482	0.0295982	-5.15174	2.58085e-07	1.05335e-06	DOCK7	dedicator of cytokinesis 7	protein_coding
ENSG00000088035	1151.64	-0.18418	0.0527359	-3.49249	0.000478536	0.0013713	ALG6	ALG6 alpha-1,3-glucosyltransferase	protein_coding
ENSG00000079739	2667.37	0.66631	0.0363096	18.3508	3.25316e-75	1.1431e-73	PGM1	phosphoglucomutase 1	protein_coding
ENSG00000185483	204.192	0.432175	0.12972	3.33159	0.000863504	0.00238352	ROR1	receptor tyrosine kinase like orphan receptor 1	protein_coding
ENSG00000158966	614.564	-0.566628	0.0685407	-8.26704	1.3733e-16	1.03571e-15	CACHD1	cache domain containing 1	protein_coding
ENSG00000162437	1198.21	0.167006	0.0515642	3.2388	0.00120032	0.00323479	RAVER2	ribonucleoprotein, PTB binding 2	protein_coding
ENSG00000162433	3186.13	-0.0849329	0.0340461	-2.49465	0.0126082	0.0283041	AK4	adenylate kinase 4	protein_coding
ENSG00000116675	1937.14	0.647405	0.0409146	15.8233	2.1479e-56	5.34068e-55	DNAJC6	DnaJ heat shock protein family (Hsp40) member C6	protein_coding
ENSG00000116678	344.981	1.26234	0.0908951	13.8879	7.50034e-44	1.39632e-42	LEPR	leptin receptor	protein_coding
ENSG00000184588	342.813	0.753378	0.0951304	7.91942	2.38625e-15	1.68892e-14	PDE4B	phosphodiesterase 4B	protein_coding
ENSG00000118473	64.9039	1.12288	0.214504	5.23479	1.6517e-07	6.86174e-07	SGIP1	SH3GL interacting endocytic adaptor 1	protein_coding
ENSG00000152763	72.2184	0.507694	0.204484	2.48281	0.0130351	0.0291499	DNAI4	dynein axonemal intermediate chain 4	protein_coding
ENSG00000081985	89.5844	-0.62069	0.176088	-3.52489	0.000423661	0.00122254	IL12RB2	interleukin 12 receptor subunit beta 2	protein_coding
ENSG00000142864	28839.4	-0.0798636	0.0182353	-4.3796	1.18896e-05	4.1228e-05	SERBP1	SERPINE1 mRNA binding protein 1	protein_coding
ENSG00000116717	1545.7	-0.839315	0.0441625	-19.0052	1.54528e-80	5.81303e-79	GADD45A	growth arrest and DNA damage inducible alpha	protein_coding
ENSG00000116729	411.698	0.623427	0.0834308	7.47239	7.87509e-14	5.07423e-13	WLS	Wnt ligand secretion mediator	protein_coding
ENSG00000024526	3933.11	0.270241	0.034066	7.93286	2.14149e-15	1.5211e-14	DEPDC1	DEP domain containing 1	protein_coding
ENSG00000118454	1357.43	-0.234639	0.047941	-4.89433	9.86398e-07	3.81368e-06	ANKRD13C	ankyrin repeat domain 13C	protein_coding
ENSG00000172260	213.009	1.63568	0.121204	13.4952	1.66879e-41	2.94137e-40	NEGR1	neuronal growth regulator 1	protein_coding
ENSG00000162620	324.515	0.437508	0.0955206	4.58025	4.64427e-06	1.68838e-05	LRRIQ3	leucine rich repeats and IQ motif containing 3	protein_coding
ENSG00000162623	2834.53	-0.0895602	0.0344194	-2.60203	0.0092674	0.0213478	TYW3	tRNA-yW synthesizing protein 3 homolog	protein_coding
ENSG00000162624	363.89	0.751328	0.0861269	8.72349	2.69744e-18	2.20394e-17	LHX8	LIM homeobox 8	protein_coding
ENSG00000137968	161.762	1.16426	0.13414	8.67945	3.977e-18	3.21812e-17	SLC44A5	solute carrier family 44 member 5	protein_coding
ENSG00000117054	2550.86	0.0994404	0.0373406	2.66306	0.00774332	0.0180887	ACADM	acyl-CoA dehydrogenase medium chain	protein_coding
ENSG00000137955	8667.58	-0.115815	0.0236596	-4.89504	9.82876e-07	3.80073e-06	RABGGTB	Rab geranylgeranyltransferase subunit beta	protein_coding
ENSG00000057468	154.394	-0.952838	0.138363	-6.88651	5.71764e-12	3.32796e-11	MSH4	mutS homolog 4	protein_coding
ENSG00000117069	97.7474	-0.544643	0.183431	-2.9692	0.00298579	0.00753115	ST6GALNAC5	ST6 N-acetylgalactosaminide alpha-2,6-sialyltransferase 5	protein_coding
ENSG00000162614	103.169	-1.6014	0.177099	-9.04236	1.53328e-19	1.32876e-18	NEXN	nexilin F-actin binding protein	protein_coding
ENSG00000137965	540.247	-0.275831	0.0724684	-3.80622	0.000141106	0.000434367	IFI44	interferon induced protein 44	protein_coding
ENSG00000162618	438.725	-0.613671	0.08584	-7.14902	8.74013e-13	5.32992e-12	ADGRL4	adhesion G protein-coupled receptor L4	protein_coding
ENSG00000117114	533.252	-4.82752	0.154536	-31.2387	3.17761e-214	5.38371e-212	ADGRL2	adhesion G protein-coupled receptor L2	protein_coding
ENSG00000137941	347.042	0.571884	0.0946748	6.04051	1.53631e-09	7.53368e-09	TTLL7	tubulin tyrosine ligase like 7	protein_coding
ENSG00000117133	2141.26	-0.141525	0.0384935	-3.67659	0.000236376	0.00070606	RPF1	ribosome production factor 1 homolog	protein_coding
ENSG00000117151	85.6834	0.599206	0.181548	3.30054	0.000965002	0.00264068	CTBS	chitobiase	protein_coding
ENSG00000117155	1331.12	0.285549	0.0470393	6.07043	1.27568e-09	6.28382e-09	SSX2IP	SSX family member 2 interacting protein	protein_coding
ENSG00000171517	1493.58	0.641307	0.0457471	14.0185	1.20094e-44	2.27056e-43	LPAR3	lysophosphatidic acid receptor 3	protein_coding
ENSG00000153898	732.344	0.156472	0.0634221	2.46716	0.013619	0.0302805	MCOLN2	mucolipin TRP cation channel 2	protein_coding
ENSG00000162643	33.7107	0.819692	0.293174	2.79592	0.00517516	0.0125092	DNAI3	dynein axonemal intermediate chain 3	protein_coding
ENSG00000153904	54.3865	0.750476	0.232408	3.22913	0.00124169	0.00333581	DDAH1	dimethylarginine dimethylaminohydrolase 1	protein_coding
ENSG00000142871	1233.57	-0.1739	0.0482637	-3.60312	0.000314424	0.000922299	CCN1	cellular communication network factor 1	protein_coding
ENSG00000171502	32.298	1.50812	0.305844	4.931	8.18101e-07	3.19119e-06	COL24A1	collagen type XXIV alpha 1 chain	protein_coding
ENSG00000122417	1471.65	0.347011	0.0497446	6.97585	3.04018e-12	1.79681e-11	ODF2L	outer dense fiber of sperm tails 2 like	protein_coding
ENSG00000097033	1871	0.148556	0.0405219	3.66607	0.000246308	0.000733321	SH3GLB1	SH3 domain containing GRB2 like, endophilin B1	protein_coding
ENSG00000143013	1750.8	0.525943	0.0411382	12.7848	1.99365e-37	3.13026e-36	LMO4	LIM domain only 4	protein_coding
ENSG00000137944	641.871	0.197261	0.0681498	2.89452	0.00379733	0.009413	KYAT3	kynurenine aminotransferase 3	protein_coding
ENSG00000117228	426.272	0.82384	0.0796737	10.3402	4.63666e-25	4.93854e-24	GBP1	guanylate binding protein 1	protein_coding
ENSG00000162645	1599.67	0.656601	0.0435577	15.0743	2.39151e-51	5.40526e-50	GBP2	guanylate binding protein 2	protein_coding
ENSG00000171492	2244.94	0.253952	0.0390435	6.50434	7.8037e-11	4.19679e-10	LRRC8D	leucine rich repeat containing 8 VRAC subunit D	protein_coding
ENSG00000097046	1412.97	0.181155	0.046699	3.8792	0.000104801	0.000327126	CDC7	cell division cycle 7	protein_coding
ENSG00000172031	239.981	0.330571	0.106886	3.09274	0.0019832	0.00515641	EPHX4	epoxide hydrolase 4	protein_coding
ENSG00000230667	40.3986	-0.596996	0.259638	-2.29934	0.0214857	0.0457468	SETSIP	SET like protein	protein_coding
ENSG00000189195	137.875	0.923445	0.155293	5.94646	2.74008e-09	1.3191e-08	BTBD8	BTB domain containing 8	protein_coding
ENSG00000174842	1456.94	-0.198537	0.048184	-4.12039	3.78237e-05	0.000124462	GLMN	glomulin, FKBP associated protein	protein_coding
ENSG00000162676	80.3192	0.907946	0.184277	4.92708	8.34679e-07	3.25299e-06	GFI1	growth factor independent 1 transcriptional repressor	protein_coding
ENSG00000122483	915.835	0.157919	0.0581743	2.71458	0.00663601	0.0157495	CCDC18	coiled-coil domain containing 18	protein_coding
ENSG00000137942	1453.12	0.953062	0.0491511	19.3905	9.2905e-84	3.73259e-82	FNBP1L	formin binding protein 1 like	protein_coding
ENSG00000137936	6012.03	0.143086	0.0272544	5.25001	1.5209e-07	6.34003e-07	BCAR3	BCAR3 adaptor protein, NSP family member	protein_coding
ENSG00000067334	3113.25	-0.469725	0.0342593	-13.7109	8.73633e-43	1.58589e-41	DNTTIP2	deoxynucleotidyltransferase terminal interacting protein 2	protein_coding
ENSG00000023909	933.138	-1.25272	0.061871	-20.2472	3.75656e-91	1.66201e-89	GCLM	glutamate-cysteine ligase modifier subunit	protein_coding
ENSG00000137962	841.852	-1.75081	0.0669507	-26.1508	9.65789e-151	8.86903e-149	ARHGAP29	Rho GTPase activating protein 29	protein_coding
ENSG00000117528	1976.99	-0.24376	0.0407112	-5.98754	2.13033e-09	1.03307e-08	ABCD3	ATP binding cassette subfamily D member 3	protein_coding
ENSG00000117519	6426.46	-0.329029	0.0281045	-11.7073	1.1692e-31	1.54592e-30	CNN3	calponin 3	protein_coding
ENSG00000117569	1473.24	0.158313	0.045249	3.49871	0.000467517	0.00134148	PTBP2	polypyrimidine tract binding protein 2	protein_coding
ENSG00000188641	1192.99	0.145234	0.0505269	2.87438	0.00404816	0.00998269	DPYD	dihydropyrimidine dehydrogenase	protein_coding
ENSG00000162627	1316.4	0.198786	0.0471809	4.21326	2.51709e-05	8.44672e-05	SNX7	sorting nexin 7	protein_coding
ENSG00000117600	7.12562	-1.76066	0.734524	-2.39701	0.0165296	0.0361091	PLPPR4	phospholipid phosphatase related 4	protein_coding
ENSG00000162688	1735.24	0.334641	0.0455354	7.34902	1.99667e-13	1.25508e-12	AGL	amylo-alpha-1, 6-glucosidase, 4-alpha-glucanotransferase	protein_coding
ENSG00000156876	1639.48	-0.110462	0.0458252	-2.4105	0.0159305	0.0348944	SASS6	SAS-6 centriolar assembly protein	protein_coding
ENSG00000122435	2313.19	0.157676	0.0410092	3.84489	0.000120606	0.00037379	TRMT13	tRNA methyltransferase 13 homolog	protein_coding
ENSG00000137992	1472.26	0.123163	0.0464237	2.65303	0.00797737	0.0185875	DBT	dihydrolipoamide branched chain transacylase E2	protein_coding
ENSG00000137996	2363.51	-0.108977	0.0384871	-2.83151	0.00463283	0.0113046	RTCA	RNA 3'-terminal phosphate cyclase	protein_coding
ENSG00000162694	2779.07	0.213876	0.0345712	6.18653	6.15031e-10	3.10226e-09	EXTL2	exostosin like glycosyltransferase 2	protein_coding
ENSG00000162695	2399.66	-0.197061	0.0420965	-4.68117	2.85239e-06	1.05897e-05	SLC30A7	solute carrier family 30 member 7	protein_coding
ENSG00000117543	1585.47	0.128807	0.0476942	2.70067	0.0069199	0.0163328	DPH5	diphthamide biosynthesis 5	protein_coding
ENSG00000170989	16.8524	-4.14485	0.799308	-5.18555	2.15381e-07	8.84178e-07	S1PR1	sphingosine-1-phosphate receptor 1	protein_coding
ENSG00000060718	122.49	-0.766819	0.180209	-4.25517	2.08895e-05	7.07297e-05	COL11A1	collagen type XI alpha 1 chain	protein_coding
ENSG00000240038	24.5027	0.999632	0.341367	2.92832	0.00340802	0.00850584	AMY2B	amylase alpha 2B	protein_coding
ENSG00000198890	1805.86	0.2019	0.0414557	4.87026	1.11454e-06	4.28711e-06	PRMT6	protein arginine methyltransferase 6	protein_coding
ENSG00000162631	139.518	4.18528	0.212619	19.6844	2.93276e-86	1.22325e-84	NTNG1	netrin G1	protein_coding
ENSG00000085491	1957.13	-0.11435	0.0397006	-2.8803	0.00397292	0.0098182	SLC25A24	solute carrier family 25 member 24	protein_coding
ENSG00000162639	117.452	-2.72226	0.192003	-14.1782	1.25012e-45	2.42437e-44	HENMT1	HEN methyltransferase 1	protein_coding
ENSG00000134186	4226.65	-0.2311	0.0283202	-8.16027	3.34263e-16	2.4673e-15	PRPF38B	pre-mRNA processing factor 38B	protein_coding
ENSG00000143107	30.3122	-1.17428	0.315729	-3.71926	0.00019981	0.000602933	FNDC7	fibronectin type III domain containing 7	protein_coding
ENSG00000085433	881.754	-0.188891	0.0576897	-3.27425	0.00105941	0.00288134	WDR47	WD repeat domain 47	protein_coding
ENSG00000197780	2228.35	-0.508472	0.0386924	-13.1414	1.90675e-39	3.16191e-38	TAF13	TATA-box binding protein associated factor 13	protein_coding
ENSG00000116299	22.8539	-1.5302	0.359688	-4.25424	2.09763e-05	7.10129e-05	ELAPOR1	endosome-lysosome associated apoptosis and autophagy regulator 1	protein_coding
ENSG00000143126	1291.36	-0.389423	0.0501769	-7.761	8.42619e-15	5.77675e-14	CELSR2	cadherin EGF LAG seven-pass G-type receptor 2	protein_coding
ENSG00000134222	1642.26	0.721045	0.0440944	16.3523	4.18886e-60	1.11512e-58	PSRC1	proline and serine rich coiled-coil 1	protein_coding
ENSG00000134243	854.234	0.551487	0.060892	9.0568	1.34331e-19	1.16598e-18	SORT1	sortilin 1	protein_coding
ENSG00000143106	5666.01	-0.226016	0.0264726	-8.53773	1.36884e-17	1.08005e-16	PSMA5	proteasome 20S subunit alpha 5	protein_coding
ENSG00000116337	2161.03	0.0989012	0.0376589	2.62623	0.00863354	0.0200079	AMPD2	adenosine monophosphate deaminase 2	protein_coding
ENSG00000184371	741.834	-0.771945	0.0670149	-11.519	1.05824e-30	1.36213e-29	CSF1	colony stimulating factor 1	protein_coding
ENSG00000116396	1103.48	-0.194775	0.0522646	-3.72671	0.000193996	0.0005862	KCNC4	potassium voltage-gated channel subfamily C member 4	protein_coding
ENSG00000177301	16.9069	3.60363	0.680176	5.29809	1.17019e-07	4.93357e-07	KCNA2	potassium voltage-gated channel subfamily A member 2	protein_coding
ENSG00000121931	26.9041	0.914219	0.315405	2.89856	0.00374881	0.00930118	LRIF1	ligand dependent nuclear receptor interacting factor 1	protein_coding
ENSG00000156171	1166.94	0.226751	0.0504918	4.49085	7.09412e-06	2.52482e-05	DRAM2	DNA damage regulated autophagy modulator 2	protein_coding
ENSG00000085465	73.9547	-0.641069	0.196605	-3.2607	0.00111136	0.00301139	OVGP1	oviductal glycoprotein 1	protein_coding
ENSG00000116455	1541.69	-0.365696	0.0452334	-8.08464	6.23465e-16	4.55429e-15	WDR77	WD repeat domain 77	protein_coding
ENSG00000143110	22.3318	0.920024	0.365946	2.5141	0.0119337	0.0269168	C1orf162	chromosome 1 open reading frame 162	protein_coding
ENSG00000116473	78.3031	-0.472302	0.197217	-2.39483	0.0166281	0.0363025	RAP1A	RAP1A, member of RAS oncogene family	protein_coding
ENSG00000197852	2517.44	1.29422	0.03827	33.8182	1.06441e-250	2.47487e-248	INKA2	inka box actin regulator 2	protein_coding
ENSG00000064703	2058.53	-0.297293	0.0446407	-6.6597	2.74384e-11	1.52361e-10	DDX20	DEAD-box helicase 20	protein_coding
ENSG00000134245	236.764	0.484326	0.108248	4.47423	7.66866e-06	2.71603e-05	WNT2B	Wnt family member 2B	protein_coding
ENSG00000155363	2345.49	0.400441	0.0373478	10.7219	8.03016e-27	9.05609e-26	MOV10	Mov10 RISC complex RNA helicase	protein_coding
ENSG00000155366	6212.88	-0.264023	0.0268208	-9.84396	7.27916e-23	7.21511e-22	RHOC	ras homolog family member C	protein_coding
ENSG00000184599	431.011	-0.44313	0.0818973	-5.41079	6.2746e-08	2.70542e-07	TAFA3	TAFA chemokine like family member 3	protein_coding
ENSG00000155380	7329.01	-0.41564	0.025934	-16.0269	8.2948e-58	2.12534e-56	SLC16A1	solute carrier family 16 member 1	protein_coding
ENSG00000081026	436.71	0.257042	0.081701	3.14613	0.00165449	0.00435932	MAGI3	membrane associated guanylate kinase, WW and PDZ domain containing 3	protein_coding
ENSG00000116793	1821.75	-0.131331	0.0418196	-3.14042	0.00168708	0.00444037	PHTF1	putative homeodomain transcription factor 1	protein_coding
[truncated: 8,377 more rows]

## Sheet: KD Upregulated
	KD-Upregulated
	baseMean	log2FoldChange	lfcSE	stat	pvalue	padj	symbol	genename	gene_biotype
ENSG00000092068	23.5221	4.31561	0.551433	7.82617	5.02973e-15	3.48651e-14	SLC7A8	solute carrier family 7 member 8	protein_coding
ENSG00000092096	42.1946	3.71148	0.40531	9.15714	5.32921e-20	4.71559e-19	SLC22A17	solute carrier family 22 member 17	protein_coding
ENSG00000196660	47.3288	2.31251	0.277206	8.34218	7.29345e-17	5.54454e-16	SLC30A10	solute carrier family 30 member 10	protein_coding
ENSG00000181804	76.6877	2.28923	0.223811	10.2284	1.47949e-24	1.55236e-23	SLC9A9	solute carrier family 9 member A9	protein_coding
ENSG00000164175	58.7664	2.22563	0.251343	8.85496	8.37132e-19	7.02086e-18	SLC45A2	solute carrier family 45 member 2	protein_coding
ENSG00000147606	12.2701	2.05756	0.524233	3.9249	8.67643e-05	0.000273442	SLC26A7	solute carrier family 26 member 7	protein_coding
ENSG00000004809	5.49828	1.74632	0.718329	2.43108	0.0150539	0.0331772	SLC22A16	solute carrier family 22 member 16	protein_coding
ENSG00000197496	24.6484	1.69989	0.364695	4.66114	3.1446e-06	1.16233e-05	SLC2A10	solute carrier family 2 member 10	protein_coding
ENSG00000147100	19.9846	1.69645	0.441134	3.84566	0.000120228	0.000372671	SLC16A2	solute carrier family 16 member 2	protein_coding
ENSG00000084453	83.4581	1.63677	0.196351	8.33592	7.68991e-17	5.83984e-16	SLCO1A2	solute carrier organic anion transporter family member 1A2	protein_coding
ENSG00000171130	10.8741	1.59414	0.530059	3.00747	0.00263429	0.00670883	ATP6V0E2	ATPase H+ transporting V0 subunit e2	protein_coding
ENSG00000174640	10.682	1.47044	0.5577	2.63661	0.00837385	0.0194308	SLCO2A1	solute carrier organic anion transporter family member 2A1	protein_coding
ENSG00000134538	70.7754	1.42826	0.213359	6.69415	2.16924e-11	1.21333e-10	SLCO1B1	solute carrier organic anion transporter family member 1B1	protein_coding
ENSG00000155886	1337.07	1.37489	0.0507362	27.0989	1.01574e-161	1.07246e-159	SLC24A2	solute carrier family 24 member 2	protein_coding
ENSG00000186198	9.29432	1.30502	0.552174	2.36342	0.0181069	0.0391866	SLC51B	solute carrier family 51 subunit beta	protein_coding
ENSG00000221955	75.474	1.19665	0.216599	5.52473	3.29988e-08	1.45996e-07	SLC12A8	solute carrier family 12 member 8	protein_coding
ENSG00000137968	161.762	1.16426	0.13414	8.67945	3.977e-18	3.21812e-17	SLC44A5	solute carrier family 44 member 5	protein_coding
ENSG00000173262	27.4016	1.09908	0.337139	3.26003	0.00111399	0.00301701	SLC2A14	solute carrier family 2 member 14	protein_coding
ENSG00000146411	38.4393	1.08829	0.298862	3.64143	0.000271123	0.000801632	SLC2A12	solute carrier family 2 member 12	protein_coding
ENSG00000059804	1831.53	1.06034	0.0454137	23.3484	1.42997e-120	9.27398e-119	SLC2A3	solute carrier family 2 member 3	protein_coding
ENSG00000110628	565.601	1.05557	0.0734984	14.3618	8.99016e-47	1.79625e-45	SLC22A18	solute carrier family 22 member 18	protein_coding
ENSG00000163406	26.0226	1.01993	0.325619	3.13228	0.00173456	0.00455437	SLC15A2	solute carrier family 15 member 2	protein_coding
ENSG00000137869	39.4321	0.999137	0.285983	3.49369	0.000476385	0.00136567	CYP19A1	cytochrome P450 family 19 subfamily A member 1	protein_coding
ENSG00000130304	609.56	0.962232	0.0740536	12.9937	1.32791e-38	2.16426e-37	SLC27A1	solute carrier family 27 member 1	protein_coding
ENSG00000152256	1782.12	0.92958	0.0476699	19.5004	1.09e-84	4.43631e-83	PDK1	pyruvate dehydrogenase kinase 1	protein_coding
ENSG00000139508	99.8648	0.901462	0.160351	5.62182	1.88958e-08	8.52751e-08	SLC46A3	solute carrier family 46 member 3	protein_coding
ENSG00000130270	240.668	0.88414	0.115782	7.63627	2.23611e-14	1.49274e-13	ATP8B3	ATPase phospholipid transporting 8B3	protein_coding
ENSG00000049239	2745.29	0.845941	0.0353009	23.9637	6.6497e-127	4.68825e-125	H6PD	hexose-6-phosphate dehydrogenase/glucose 1-dehydrogenase	protein_coding
ENSG00000111012	940.955	0.843458	0.0559732	15.069	2.59144e-51	5.83902e-50	CYP27B1	cytochrome P450 family 27 subfamily B member 1	protein_coding
ENSG00000182054	1781.86	0.823718	0.0435034	18.9346	5.91843e-80	2.20363e-78	IDH2	isocitrate dehydrogenase (NADP(+)) 2	protein_coding
ENSG00000155465	41.2688	0.81742	0.264144	3.0946	0.00197077	0.00512531	SLC7A7	solute carrier family 7 member 7	protein_coding
ENSG00000169241	3292.68	0.712952	0.03444	20.7013	3.37302e-95	1.61314e-93	SLC50A1	solute carrier family 50 member 1	protein_coding
ENSG00000159399	8497.37	0.712761	0.0239366	29.777	7.74551e-195	1.1211e-192	HK2	hexokinase 2	protein_coding
ENSG00000074621	1059.81	0.710117	0.0535201	13.2682	3.53859e-40	6.00928e-39	SLC24A1	solute carrier family 24 member 1	protein_coding
ENSG00000100156	242.399	0.677599	0.108963	6.21862	5.01558e-10	2.54754e-09	SLC16A8	solute carrier family 16 member 8	protein_coding
ENSG00000156515	10076.7	0.660369	0.0221094	29.8682	5.09114e-196	7.41813e-194	HK1	hexokinase 1	protein_coding
ENSG00000003989	941.472	0.654588	0.05851	11.1876	4.68791e-29	5.70802e-28	SLC7A2	solute carrier family 7 member 2	protein_coding
ENSG00000128683	161.837	0.646618	0.130293	4.9628	6.94828e-07	2.7274e-06	GAD1	glutamate decarboxylase 1	protein_coding
ENSG00000175600	94.7692	0.64534	0.188027	3.43216	0.000598792	0.00169392	SUGCT	succinyl-CoA:glutarate-CoA transferase	protein_coding
ENSG00000143554	536.737	0.629981	0.0742791	8.48126	2.22767e-17	1.74072e-16	SLC27A3	solute carrier family 27 member 3	protein_coding
ENSG00000198712	127158	0.614695	0.0229511	26.7828	5.1268e-158	5.04736e-156	COX2	cytochrome c oxidase subunit II	protein_coding
ENSG00000164707	104.213	0.613973	0.176208	3.48437	0.000493292	0.00141099	SLC13A4	solute carrier family 13 member 4	protein_coding
ENSG00000111674	2814.82	0.572704	0.035392	16.1817	6.78595e-59	1.76564e-57	ENO2	enolase 2	protein_coding
ENSG00000163319	264.585	0.559233	0.099237	5.63533	1.74725e-08	7.9046e-08	MRPS18C	mitochondrial ribosomal protein S18C	protein_coding
ENSG00000198836	3799.38	0.543392	0.0303966	17.8767	1.7897e-71	5.8469e-70	OPA1	OPA1 mitochondrial dynamin like GTPase	protein_coding
ENSG00000147804	123.524	0.541768	0.152368	3.55566	0.000377033	0.00109566	SLC39A4	solute carrier family 39 member 4	protein_coding
ENSG00000114120	5531.78	0.540368	0.0299432	18.0465	8.41117e-73	2.81092e-71	SLC25A36	solute carrier family 25 member 36	protein_coding
ENSG00000170525	8036.63	0.536282	0.0264582	20.269	2.41356e-91	1.06999e-89	PFKFB3	6-phosphofructo-2-kinase/fructose-2,6-biphosphatase 3	protein_coding
ENSG00000082701	7375.36	0.525333	0.0257401	20.4091	1.38766e-92	6.27923e-91	GSK3B	glycogen synthase kinase 3 beta	protein_coding
ENSG00000065923	1362.12	0.522932	0.0499513	10.4688	1.20127e-25	1.30297e-24	SLC9A7	solute carrier family 9 member A7	protein_coding
ENSG00000189339	2623.31	0.512766	0.0355589	14.4202	3.86234e-47	7.809e-46	SLC35E2B	solute carrier family 35 member E2B	protein_coding
ENSG00000186010	87.9344	0.503293	0.177464	2.83603	0.00456775	0.0111632	NDUFA13	NADH:ubiquinone oxidoreductase subunit A13	protein_coding
ENSG00000215790	155.455	0.4929	0.135223	3.64508	0.000267311	0.000791324	SLC35E2A	solute carrier family 35 member E2A	protein_coding
ENSG00000196950	1880.31	0.472282	0.0425398	11.1021	1.22508e-28	1.48175e-27	SLC39A10	solute carrier family 39 member 10	protein_coding
ENSG00000177427	272.53	0.454736	0.105848	4.29611	1.73822e-05	5.92769e-05	MIEF2	mitochondrial elongation factor 2	protein_coding
ENSG00000140199	1009.73	0.453186	0.0548856	8.25692	1.49481e-16	1.12424e-15	SLC12A6	solute carrier family 12 member 6	protein_coding
ENSG00000141959	3529.94	0.452446	0.0352812	12.824	1.20353e-37	1.90198e-36	PFKL	phosphofructokinase, liver type	protein_coding
ENSG00000185052	1702.79	0.447213	0.0411049	10.8798	1.43876e-27	1.67175e-26	SLC24A3	solute carrier family 24 member 3	protein_coding
ENSG00000198886	274836	0.438351	0.021075	20.7996	4.36844e-96	2.12643e-94	ND4	NADH dehydrogenase subunit 4	protein_coding
ENSG00000086991	1168.49	0.43032	0.052546	8.18938	2.62565e-16	1.95258e-15	NOX4	NADPH oxidase 4	protein_coding
ENSG00000178927	2111.99	0.40043	0.0409381	9.78136	1.35379e-22	1.32505e-21	CYBC1	cytochrome b-245 chaperone 1	protein_coding
ENSG00000181045	543.146	0.399955	0.0731312	5.469	4.52577e-08	1.9791e-07	SLC26A11	solute carrier family 26 member 11	protein_coding
ENSG00000170906	713.061	0.387849	0.0638654	6.07292	1.25603e-09	6.1884e-09	NDUFA3	NADH:ubiquinone oxidoreductase subunit A3	protein_coding
ENSG00000077713	375.968	0.386995	0.0896552	4.31648	1.58537e-05	5.43186e-05	SLC25A43	solute carrier family 25 member 43	protein_coding
ENSG00000137700	1319.83	0.385338	0.0479129	8.04248	8.80399e-16	6.39907e-15	SLC37A4	solute carrier family 37 member 4	protein_coding
ENSG00000115204	4059.63	0.379777	0.0319074	11.9025	1.14907e-32	1.5805e-31	MPV17	mitochondrial inner membrane protein MPV17	protein_coding
ENSG00000161618	867.428	0.377154	0.0596044	6.32761	2.48981e-10	1.29134e-09	ALDH16A1	aldehyde dehydrogenase 16 family member A1	protein_coding
ENSG00000203667	319.959	0.372359	0.0921415	4.04117	5.31862e-05	0.000171704	COX20	cytochrome c oxidase assembly factor COX20	protein_coding
ENSG00000124172	14419	0.36365	0.0228327	15.9268	4.13268e-57	1.043e-55	ATP5F1E	ATP synthase F1 subunit epsilon	protein_coding
ENSG00000155850	58498.2	0.362312	0.0204945	17.6785	6.14068e-70	1.93387e-68	SLC26A2	solute carrier family 26 member 2	protein_coding
ENSG00000174669	292.065	0.354982	0.102402	3.46655	0.000527181	0.00150262	SLC29A2	solute carrier family 29 member 2	protein_coding
ENSG00000120832	314.963	0.352638	0.0949352	3.71451	0.000203594	0.000613505	MTERF2	mitochondrial transcription termination factor 2	protein_coding
ENSG00000212907	38513.6	0.351116	0.0358997	9.78046	1.36584e-22	1.33625e-21	ND4L	NADH dehydrogenase subunit 4L	protein_coding
ENSG00000198695	30135	0.342583	0.0208487	16.4319	1.13111e-60	3.04453e-59	ND6	NADH dehydrogenase subunit 6	protein_coding
ENSG00000074071	2844.94	0.341537	0.0391856	8.71589	2.88485e-18	2.35441e-17	MRPS34	mitochondrial ribosomal protein S34	protein_coding
ENSG00000135740	1056.1	0.329641	0.0522218	6.31232	2.74876e-10	1.42227e-09	SLC9A5	solute carrier family 9 member A5	protein_coding
ENSG00000157593	3124	0.32917	0.0337155	9.76318	1.61991e-22	1.57916e-21	SLC35B2	solute carrier family 35 member B2	protein_coding
ENSG00000111640	144513	0.326201	0.0201943	16.1531	1.08059e-58	2.79495e-57	GAPDH	glyceraldehyde-3-phosphate dehydrogenase	protein_coding
ENSG00000127184	9539.91	0.317908	0.0271198	11.7224	9.79065e-32	1.30161e-30	COX7C	cytochrome c oxidase subunit 7C	protein_coding
ENSG00000138678	4425	0.316784	0.0280501	11.2935	1.41301e-29	1.74973e-28	GPAT3	glycerol-3-phosphate acyltransferase 3	protein_coding
ENSG00000110660	1938.84	0.316376	0.0418866	7.55317	4.24789e-14	2.78721e-13	SLC35F2	solute carrier family 35 member F2	protein_coding
ENSG00000172340	4111.86	0.307786	0.0296069	10.3958	2.59222e-25	2.77996e-24	SUCLG2	succinate-CoA ligase GDP-forming subunit beta	protein_coding
ENSG00000112996	5462.84	0.307571	0.0292918	10.5002	8.61519e-26	9.40058e-25	MRPS30	mitochondrial ribosomal protein S30	protein_coding
ENSG00000130821	2762.53	0.306939	0.037496	8.18591	2.7025e-16	2.00836e-15	SLC6A8	solute carrier family 6 member 8	protein_coding
ENSG00000145476	274.247	0.305391	0.103594	2.94798	0.00319862	0.00802721	CYP4V2	cytochrome P450 family 4 subfamily V member 2	protein_coding
ENSG00000151012	1424.46	0.304799	0.0499772	6.09875	1.06901e-09	5.28962e-09	SLC7A11	solute carrier family 7 member 11	protein_coding
ENSG00000050438	371.587	0.298897	0.0911422	3.27946	0.00104007	0.00283367	SLC4A8	solute carrier family 4 member 8	protein_coding
ENSG00000116353	1064.42	0.29788	0.0542006	5.49588	3.88766e-08	1.70894e-07	MECR	mitochondrial trans-2-enoyl-CoA reductase	protein_coding
ENSG00000173726	18429.2	0.289435	0.0200058	14.4676	1.94191e-47	3.9518e-46	TOMM20	translocase of outer mitochondrial membrane 20	protein_coding
ENSG00000169100	6677.18	0.284992	0.0307447	9.26964	1.8678e-20	1.68201e-19	SLC25A6	solute carrier family 25 member 6	protein_coding
ENSG00000211584	902.534	0.277667	0.0615865	4.50857	6.52657e-06	2.33041e-05	SLC48A1	solute carrier family 48 member 1	protein_coding
ENSG00000198380	3374.44	0.27299	0.0335196	8.14418	3.81852e-16	2.80813e-15	GFPT1	glutamine--fructose-6-phosphate transaminase 1	protein_coding
ENSG00000070214	3615.28	0.268349	0.0303728	8.83515	9.99623e-19	8.35798e-18	SLC44A1	solute carrier family 44 member 1	protein_coding
ENSG00000074800	136578	0.263075	0.0171115	15.3741	2.44037e-53	5.77862e-52	ENO1	enolase 1	protein_coding
ENSG00000014824	4410.33	0.261796	0.0297214	8.80832	1.2703e-18	1.05605e-17	SLC30A9	solute carrier family 30 member 9	protein_coding
ENSG00000158864	10299.8	0.259551	0.0230926	11.2396	2.60692e-29	3.19377e-28	NDUFS2	NADH:ubiquinone oxidoreductase core subunit S2	protein_coding
ENSG00000135390	8192.24	0.254467	0.0260308	9.77561	1.43286e-22	1.39868e-21	ATP5MC2	ATP synthase membrane subunit c locus 2	protein_coding
ENSG00000106688	622.372	0.249595	0.0680781	3.6663	0.000246084	0.000732854	SLC1A1	solute carrier family 1 member 1	protein_coding
ENSG00000082212	2854.14	0.249336	0.0336754	7.4041	1.32048e-13	8.38233e-13	ME2	malic enzyme 2	protein_coding
ENSG00000184254	1877.53	0.248856	0.0417372	5.96247	2.4846e-09	1.19928e-08	ALDH1A3	aldehyde dehydrogenase 1 family member A3	protein_coding
ENSG00000198804	363000	0.241228	0.0147139	16.3946	2.08985e-60	5.59751e-59	COX1	cytochrome c oxidase subunit I	protein_coding
ENSG00000122033	1129.78	0.232967	0.0515636	4.51805	6.24121e-06	2.23436e-05	MTIF3	mitochondrial translational initiation factor 3	protein_coding
ENSG00000072041	5539.17	0.229583	0.0279792	8.20547	2.29695e-16	1.7128e-15	SLC6A15	solute carrier family 6 member 15	protein_coding
ENSG00000157637	3250.97	0.22602	0.0369383	6.11886	9.42501e-10	4.67847e-09	SLC38A10	solute carrier family 38 member 10	protein_coding
ENSG00000114573	4328.11	0.22452	0.0299783	7.48941	6.91833e-14	4.48685e-13	ATP6V1A	ATPase H+ transporting V1 subunit A	protein_coding
ENSG00000138413	3007.77	0.218673	0.0339215	6.44645	1.14498e-10	6.07985e-10	IDH1	isocitrate dehydrogenase (NADP(+)) 1	protein_coding
ENSG00000159111	2892.62	0.216863	0.0345126	6.28359	3.30832e-10	1.70254e-09	MRPL10	mitochondrial ribosomal protein L10	protein_coding
ENSG00000163626	839.767	0.21632	0.0607406	3.56137	0.000368923	0.00107337	COX18	cytochrome c oxidase assembly factor COX18	protein_coding
ENSG00000158296	356.97	0.206681	0.0890966	2.31974	0.0203548	0.0435787	SLC13A3	solute carrier family 13 member 3	protein_coding
ENSG00000172890	1306.72	0.204178	0.0499893	4.08444	4.41829e-05	0.000144064	NADSYN1	NAD synthetase 1	protein_coding
ENSG00000152556	5313.19	0.203537	0.0261541	7.78222	7.12601e-15	4.91157e-14	PFKM	phosphofructokinase, muscle	protein_coding
ENSG00000115944	2716.03	0.201072	0.0352609	5.70241	1.18127e-08	5.41482e-08	COX7A2L	cytochrome c oxidase subunit 7A2 like	protein_coding
ENSG00000139370	1285.04	0.20107	0.0485765	4.13925	3.48442e-05	0.000115125	SLC15A4	solute carrier family 15 member 4	protein_coding
ENSG00000086504	3429.37	0.199567	0.0388575	5.13586	2.80863e-07	1.14121e-06	MRPL28	mitochondrial ribosomal protein L28	protein_coding
ENSG00000130313	2190.58	0.191774	0.0400322	4.79048	1.66381e-06	6.30994e-06	PGLS	6-phosphogluconolactonase	protein_coding
ENSG00000160211	4565.43	0.188161	0.0332699	5.6556	1.55305e-08	7.06275e-08	G6PD	glucose-6-phosphate dehydrogenase	protein_coding
ENSG00000135940	3698.3	0.187531	0.0352879	5.31432	1.07057e-07	4.5381e-07	COX5B	cytochrome c oxidase subunit 5B	protein_coding
ENSG00000140990	3311.69	0.185604	0.0355474	5.22132	1.77655e-07	7.35104e-07	NDUFB10	NADH:ubiquinone oxidoreductase subunit B10	protein_coding
ENSG00000183513	1381.69	0.183756	0.0454901	4.03948	5.35706e-05	0.000172843	COA5	cytochrome c oxidase assembly factor 5	protein_coding
ENSG00000214026	536.318	0.18234	0.0768047	2.37407	0.0175933	0.0381885	MRPL23	mitochondrial ribosomal protein L23	protein_coding
ENSG00000205060	2195.94	0.181919	0.0370849	4.90546	9.3208e-07	3.61134e-06	SLC35B4	solute carrier family 35 member B4	protein_coding
ENSG00000097021	7819.91	0.18189	0.026983	6.74092	1.57384e-11	8.87917e-11	ACOT7	acyl-CoA thioesterase 7	protein_coding
ENSG00000029364	4681.76	0.172984	0.0272316	6.35233	2.12083e-10	1.10574e-09	SLC39A9	solute carrier family 39 member 9	protein_coding
ENSG00000068650	6463.77	0.169477	0.0309967	5.46756	4.56262e-08	1.99441e-07	ATP11A	ATPase phospholipid transporting 11A	protein_coding
ENSG00000173599	2477.79	0.163811	0.0375224	4.36569	1.2672e-05	4.38643e-05	PC	pyruvate carboxylase	protein_coding
ENSG00000138495	1604.43	0.162696	0.0499607	3.25647	0.00112806	0.0030521	COX17	cytochrome c oxidase copper chaperone COX17	protein_coding
ENSG00000115084	2219.25	0.161272	0.0383995	4.19983	2.67113e-05	8.94032e-05	SLC35F5	solute carrier family 35 member F5	protein_coding
ENSG00000167792	5699.58	0.153182	0.0312208	4.90641	9.27585e-07	3.59519e-06	NDUFV1	NADH:ubiquinone oxidoreductase core subunit V1	protein_coding
ENSG00000198786	113611	0.146574	0.0196145	7.47273	7.85452e-14	5.06247e-13	ND5	NADH dehydrogenase subunit 5	protein_coding
ENSG00000080189	5169.37	0.143501	0.0281886	5.09075	3.56652e-07	1.43448e-06	SLC35C2	solute carrier family 35 member C2	protein_coding
ENSG00000172840	2138.99	0.13966	0.0401154	3.48145	0.000498698	0.00142552	PDP2	pyruvate dehyrogenase phosphatase catalytic subunit 2	protein_coding
ENSG00000105220	8969.17	0.135143	0.0254406	5.31209	1.08377e-07	4.59047e-07	GPI	glucose-6-phosphate isomerase	protein_coding
ENSG00000172590	1402.99	0.130358	0.0479416	2.7191	0.006546	0.0155544	MRPL52	mitochondrial ribosomal protein L52	protein_coding
ENSG00000065518	2419.02	0.12259	0.0399943	3.06518	0.0021754	0.00562202	NDUFB4	NADH:ubiquinone oxidoreductase subunit B4	protein_coding
ENSG00000126267	5101.67	0.107771	0.0296247	3.63789	0.000274883	0.00081198	COX6B1	cytochrome c oxidase subunit 6B1	protein_coding
ENSG00000198938	170044	0.0973378	0.0209592	4.64417	3.4145e-06	1.25614e-05	COX3	cytochrome c oxidase subunit III	protein_coding
ENSG00000059573	6450.15	0.0889374	0.024637	3.60991	0.000306301	0.000900042	ALDH18A1	aldehyde dehydrogenase 18 family member A1	protein_coding
ENSG00000136521	2467.63	0.0865749	0.0379217	2.28299	0.022431	0.0475602	NDUFB5	NADH:ubiquinone oxidoreductase subunit B5	protein_coding
ENSG00000198727	77055.9	0.0781212	0.0192997	4.04779	5.17031e-05	0.000167312	CYTB	cytochrome b	protein_coding
ENSG00000152234	17574.4	0.0677733	0.0184713	3.66912	0.000243384	0.000725308	ATP5F1A	ATP synthase F1 subunit alpha	protein_coding

## Sheet: OE TOTAL
	OE RNA-Seq TOTAL
	baseMean	log2FoldChange	lfcSE	stat	pvalue	padj	symbol	genename	gene_biotype
ENSG00000228794	707.955	-0.236734	0.0638661	-3.70672	0.000209958	0.000998761	LINC01128	long intergenic non-protein coding RNA 1128	lncRNA
ENSG00000272438	201.174	0.427742	0.122506	3.49161	0.000480127	0.00210298	NA	NA	lncRNA
ENSG00000225285	76.869	0.895574	0.215103	4.16346	3.13455e-05	0.000174631	NA	NA	lncRNA
ENSG00000236423	71.7166	-0.598896	0.207554	-2.8855	0.00390797	0.0136551	LINC01134	long intergenic non-protein coding RNA 1134	lncRNA
ENSG00000228526	421.074	-0.292245	0.0830251	-3.51996	0.000431615	0.00191241	MIR34AHG	MIR34A host gene	lncRNA
ENSG00000284693	78.3586	0.64738	0.205118	3.15613	0.00159875	0.00623503	LINC02606	long intergenic non-protein coding RNA 2606	lncRNA
ENSG00000272482	101.946	0.945981	0.174843	5.41046	6.28628e-08	5.41966e-07	NA	NA	lncRNA
ENSG00000226526	185.923	-0.738056	0.128788	-5.73078	9.99728e-09	9.51383e-08	NA	NA	lncRNA
ENSG00000249087	185.745	0.420774	0.123919	3.39555	0.000684916	0.00291195	ZNF436-AS1	ZNF436 antisense RNA 1	lncRNA
ENSG00000235052	29.9774	0.841704	0.31748	2.6512	0.00802062	0.0254111	NA	NA	lncRNA
ENSG00000264443	7.2544	2.34544	0.740999	3.16524	0.00154955	0.00606024	NA	NA	lncRNA
ENSG00000197989	1623.26	-0.311682	0.0464333	-6.71247	1.91362e-11	2.46114e-10	SNHG12	small nucleolar RNA host gene 12	lncRNA
ENSG00000284543	102.512	-0.717684	0.163103	-4.4002	1.08151e-05	6.53162e-05	NA	NA	lncRNA
ENSG00000287691	129.871	-0.532425	0.144264	-3.69064	0.000223691	0.00105821	NA	NA	lncRNA
ENSG00000227533	32.2307	0.871085	0.308591	2.82279	0.00476085	0.0162004	SLC2A1-DT	SLC2A1 divergent transcript	lncRNA
ENSG00000230615	170.921	0.322833	0.124792	2.58697	0.00968252	0.0299322	NA	NA	lncRNA
ENSG00000225506	116.776	0.657316	0.170248	3.86092	0.000112959	0.000566591	NA	NA	lncRNA
ENSG00000226476	9.40258	1.67015	0.649793	2.57028	0.0101615	0.0311291	LINC01748	long intergenic non-protein coding RNA 1748	lncRNA
ENSG00000230798	282.491	0.317677	0.102018	3.11392	0.0018462	0.00706659	FOXD3-AS1	FOXD3 antisense RNA 1	lncRNA
ENSG00000287453	58.6254	1.38479	0.301603	4.59143	4.40214e-06	2.8288e-05	NA	NA	lncRNA
ENSG00000288543	12.3857	1.29012	0.478404	2.69672	0.00700255	0.0225839	NA	NA	lncRNA
ENSG00000233593	28.2354	0.920955	0.332343	2.7711	0.00558679	0.0185816	LINC02609	long intergenic non-protein coding RNA 2609	lncRNA
ENSG00000223745	826.883	0.426772	0.0623951	6.83983	7.92883e-12	1.06232e-10	NA	NA	lncRNA
ENSG00000224616	202.359	0.638264	0.129138	4.94248	7.71363e-07	5.63836e-06	NA	NA	lncRNA
ENSG00000224699	304.251	0.260592	0.105881	2.46117	0.0138486	0.0408232	LAMTOR5-AS1	LAMTOR5 antisense RNA 1	lncRNA
ENSG00000260948	28.9488	0.865681	0.316017	2.73935	0.00615611	0.0202206	NA	NA	lncRNA
ENSG00000233154	170.012	0.365805	0.139648	2.61949	0.00880619	0.0275358	LINC01762	long intergenic non-protein coding RNA 1762	lncRNA
ENSG00000274020	667.234	0.198649	0.0673107	2.95122	0.00316516	0.0113533	LINC01138	long intergenic non-protein coding RNA 1138	lncRNA
ENSG00000285184	97.5417	0.552393	0.182796	3.02191	0.00251187	0.0092728	NA	NA	lncRNA
ENSG00000203804	113.885	-0.629843	0.186543	-3.3764	0.0007344	0.00310324	NA	NA	lncRNA
ENSG00000238279	77.0833	-0.885426	0.193321	-4.58008	4.64799e-06	2.97508e-05	NA	NA	lncRNA
ENSG00000287064	175.095	1.60136	0.132113	12.1211	8.16165e-34	4.32567e-32	NA	NA	lncRNA
ENSG00000272068	1117.62	0.301135	0.0545915	5.51615	3.46498e-08	3.07738e-07	NA	NA	lncRNA
ENSG00000229588	121.572	0.371612	0.147957	2.51162	0.0120177	0.0360651	NA	NA	lncRNA
ENSG00000225325	8.94109	1.81223	0.650925	2.78409	0.00536785	0.0179699	NA	NA	lncRNA
ENSG00000231605	292.015	-0.581518	0.106188	-5.4763	4.34309e-08	3.81389e-07	LINC01363	long intergenic non-protein coding RNA 1363	lncRNA
ENSG00000231407	137.268	0.419026	0.154544	2.71136	0.00670074	0.021755	NA	NA	lncRNA
ENSG00000231424	84.6606	1.07945	0.211874	5.09479	3.49137e-07	2.69572e-06	NA	NA	lncRNA
ENSG00000285280	469.809	0.275698	0.0886634	3.10949	0.00187408	0.007152	LOC105371664	uncharacterized LOC105371664	lncRNA
ENSG00000260088	36.5672	0.725159	0.300061	2.4167	0.0156618	0.0454083	DDX59-AS1	DDX59 antisense RNA 1	lncRNA
ENSG00000229191	25.2107	0.890788	0.345103	2.58123	0.009845	0.0303529	NA	NA	lncRNA
ENSG00000228288	69.7356	1.11356	0.224092	4.96922	6.72233e-07	4.95e-06	PCAT6	prostate cancer associated transcript 6	lncRNA
ENSG00000226330	260.43	-0.348365	0.102451	-3.4003	0.000673118	0.00286653	NA	NA	lncRNA
ENSG00000203706	136.131	-0.72551	0.147383	-4.92263	8.53891e-07	6.20877e-06	NA	NA	lncRNA
ENSG00000153363	385.797	0.297531	0.0855256	3.47886	0.000503551	0.00219541	LINC00467	long intergenic non-protein coding RNA 467	lncRNA
ENSG00000230461	100.292	0.670248	0.171284	3.91309	9.11234e-05	0.000464854	PROX1-AS1	PROX1 antisense RNA 1	lncRNA
ENSG00000228536	117.134	0.750297	0.160508	4.6745	2.94671e-06	1.95797e-05	NA	NA	lncRNA
ENSG00000236230	161.754	0.706157	0.147664	4.78218	1.73404e-06	1.19599e-05	NA	NA	lncRNA
ENSG00000225334	6.992	3.1175	0.891018	3.49881	0.000467345	0.00205351	NA	NA	lncRNA
ENSG00000272562	113.799	0.484897	0.171609	2.8256	0.00471922	0.0160862	NA	NA	lncRNA
ENSG00000228044	24.906	-0.937109	0.336211	-2.78727	0.00531549	0.0178145	LOC101927787	uncharacterized LOC101927787	lncRNA
ENSG00000237250	58.5733	-0.7973	0.261676	-3.0469	0.00231212	0.0086159	LOC100130331	POTE ankyrin domain family, member F pseudogene	lncRNA
ENSG00000235749	82.5015	-0.485561	0.193874	-2.50452	0.0122619	0.0367109	NA	NA	lncRNA
ENSG00000233633	7.0868	3.49641	1.33172	2.62548	0.00865276	0.0271269	LOC105373352	uncharacterized LOC105373352	lncRNA
ENSG00000233296	70.6793	1.30536	0.336866	3.87501	0.000106619	0.000538701	TMEM18-DT	TMEM18 divergent transcript	lncRNA
ENSG00000231532	45.864	0.924369	0.361547	2.5567	0.010567	0.0322283	LINC01249	long intergenic non-protein coding RNA 1249	lncRNA
ENSG00000242540	105.712	0.50579	0.167839	3.01355	0.00258209	0.0095047	NA	NA	lncRNA
ENSG00000228203	129.305	1.18798	0.21328	5.57004	2.54682e-08	2.29022e-07	GRASLND	glycosaminoglycan regulatory associated long non-coding RNA	lncRNA
ENSG00000229727	15.8703	1.6609	0.471891	3.51968	0.000432068	0.001913	LOC100506274	uncharacterized LOC100506274	lncRNA
ENSG00000224184	875.222	1.05554	0.0698684	15.1076	1.44288e-51	1.43228e-49	MIR3681HG	MIR3681 host gene	lncRNA
ENSG00000286427	80.8244	0.560141	0.215419	2.60024	0.00931592	0.0289483	NA	NA	lncRNA
ENSG00000225649	608.345	0.929658	0.0901259	10.3151	6.02126e-25	2.12542e-23	LOC100506474	uncharacterized LOC100506474	lncRNA
ENSG00000287291	16.44	-1.25548	0.471345	-2.66362	0.00773059	0.0246181	NA	NA	lncRNA
ENSG00000236204	294.588	0.331719	0.101528	3.26726	0.00108593	0.00440615	LINC01376	long intergenic non-protein coding RNA 1376	lncRNA
ENSG00000232973	1965.22	0.186272	0.047874	3.89089	9.98787e-05	0.000505927	CYP1B1-AS1	CYP1B1 antisense RNA 1	lncRNA
ENSG00000231312	370.244	0.263336	0.0886351	2.97102	0.00296816	0.0107345	MAP4K3-DT	MAP4K3 divergent transcript	lncRNA
ENSG00000234362	10.9684	1.42312	0.581311	2.44812	0.0143602	0.0421654	LINC01914	long intergenic non-protein coding RNA 1914	lncRNA
ENSG00000274769	41.9625	0.721366	0.291134	2.47778	0.0132204	0.0392159	NA	NA	lncRNA
ENSG00000237013	18.7981	-0.983317	0.381911	-2.57473	0.0100319	0.0308267	LINC01812	long intergenic non-protein coding RNA 1812	lncRNA
ENSG00000287474	2491.95	-0.185189	0.0376361	-4.92053	8.63119e-07	6.26319e-06	NA	NA	lncRNA
ENSG00000287172	917.439	0.161974	0.0597875	2.70916	0.00674538	0.0218723	NA	NA	lncRNA
ENSG00000287625	263.642	0.275059	0.105918	2.59691	0.00940674	0.0292103	NA	NA	lncRNA
ENSG00000234028	110.992	0.661778	0.173773	3.80829	0.000139931	0.000691079	EIF2AK3-DT	EIF2AK3 divergent transcript	lncRNA
ENSG00000232931	1842.88	0.248798	0.0445589	5.58357	2.3563e-08	2.12742e-07	NA	NA	lncRNA
ENSG00000229209	20.6183	-1.44997	0.438138	-3.3094	0.000934955	0.00385725	NA	NA	lncRNA
ENSG00000237880	303.01	0.395578	0.104022	3.80283	0.000143054	0.00070514	NA	NA	lncRNA
ENSG00000175772	75.9896	0.619988	0.204011	3.03899	0.00237376	0.00881185	NA	NA	lncRNA
ENSG00000172965	897.37	-0.249831	0.0606027	-4.12244	3.74885e-05	0.000205729	MIR4435-2HG	MIR4435-2 host gene	lncRNA
ENSG00000234997	473.116	-0.601032	0.0876437	-6.85767	6.99911e-12	9.44092e-11	NA	NA	lncRNA
ENSG00000286481	1225.59	0.202299	0.0509662	3.96928	7.20897e-05	0.000374454	NA	NA	lncRNA
ENSG00000287414	77.8597	0.73906	0.200047	3.69444	0.000220374	0.00104389	NA	NA	lncRNA
ENSG00000231890	84.5027	1.07086	0.210198	5.09455	3.49576e-07	2.69796e-06	DARS1-AS1	DARS1 antisense RNA 1	lncRNA
ENSG00000226674	1073.4	-0.240942	0.0578865	-4.16232	3.15031e-05	0.0001754	TEX41	testis expressed 41	lncRNA
ENSG00000228222	2261.57	0.13096	0.0383866	3.4116	0.000645817	0.00275943	NA	NA	lncRNA
ENSG00000234350	6.95404	2.00732	0.780835	2.57074	0.0101483	0.0310991	ERICH2-DT	ERICH2 divergent transcript	lncRNA
ENSG00000224189	539.349	0.191951	0.0750992	2.55596	0.0105895	0.0322897	HAGLR	HOXD antisense growth-associated long non-coding RNA	lncRNA
ENSG00000224577	70.697	0.492487	0.195977	2.51299	0.0119713	0.0359559	LINC01117	long intergenic non-protein coding RNA 1117	lncRNA
ENSG00000237655	34.4245	0.817251	0.330885	2.46989	0.0135154	0.0399656	NA	NA	lncRNA
ENSG00000286797	70.4425	1.06173	0.261238	4.06422	4.81942e-05	0.000258866	NA	NA	lncRNA
ENSG00000260804	481.611	0.19094	0.077543	2.46237	0.0138022	0.0406932	LINC01963	long intergenic non-protein coding RNA 1963	lncRNA
ENSG00000236451	56.4051	0.602856	0.236119	2.55319	0.0106743	0.0325003	NA	NA	lncRNA
ENSG00000224819	41.5675	0.7645	0.277095	2.75898	0.00579822	0.0191854	NA	NA	lncRNA
ENSG00000224376	395.344	0.372701	0.0866784	4.29981	1.70947e-05	9.98832e-05	NA	NA	lncRNA
ENSG00000222022	15.4379	-1.6533	0.433366	-3.81503	0.000136169	0.000673608	NA	NA	lncRNA
ENSG00000222032	31.1819	-1.33679	0.295017	-4.53121	5.86459e-06	3.69466e-05	NA	NA	lncRNA
ENSG00000233806	194.571	0.874204	0.135186	6.4667	1.00168e-10	1.20706e-09	LINC01237	long intergenic non-protein coding RNA 1237	lncRNA
ENSG00000229642	13.9433	-1.66988	0.552227	-3.02391	0.00249531	0.00921734	NA	NA	lncRNA
ENSG00000227110	560.645	1.46085	0.07206	20.2727	2.23979e-91	5.09396e-89	LMCD1-AS1	LMCD1 antisense RNA 1	lncRNA
ENSG00000287042	301.712	0.476552	0.10238	4.65474	3.2439e-06	2.13804e-05	NA	NA	lncRNA
ENSG00000228956	213.672	0.672623	0.132361	5.08172	3.7403e-07	2.86942e-06	NA	NA	lncRNA
ENSG00000225548	56.6549	0.647174	0.245036	2.64113	0.00826291	0.0260776	LINC01980	long intergenic non-protein coding RNA 1980	lncRNA
ENSG00000261572	13.9592	1.79262	0.542018	3.3073	0.000941984	0.00388002	NA	NA	lncRNA
ENSG00000235257	36.1811	1.20478	0.332787	3.62028	0.000294279	0.00135886	ITGA9-AS1	ITGA9 antisense RNA 1	lncRNA
ENSG00000286781	20.3796	-0.951293	0.354412	-2.68415	0.00727153	0.0233341	NA	NA	lncRNA
ENSG00000241684	150.375	0.720599	0.13405	5.37559	7.63309e-08	6.51205e-07	ADAMTS9-AS2	ADAMTS9 antisense RNA 2	lncRNA
ENSG00000240405	311.684	0.83781	0.106645	7.85608	3.96339e-15	7.17123e-14	SAMMSON	survival associated mitochondrial melanoma specific oncogenic non-coding RNA	lncRNA
ENSG00000272690	150.342	-0.390466	0.139968	-2.78968	0.00527604	0.0177087	LINC02018	long intergenic non-protein coding RNA 2018	lncRNA
ENSG00000286329	205.26	0.496824	0.123564	4.02079	5.80037e-05	0.000306245	LOC105377177	uncharacterized LOC105377177	lncRNA
ENSG00000239462	237.535	-0.283371	0.110363	-2.56762	0.0102399	0.031337	NA	NA	lncRNA
ENSG00000286699	767.488	0.483597	0.065593	7.37269	1.6722e-13	2.63548e-12	NA	NA	lncRNA
ENSG00000242242	57.0708	0.563484	0.224971	2.5047	0.0122555	0.036699	NA	NA	lncRNA
ENSG00000284624	78.4096	0.94207	0.20038	4.70142	2.58353e-06	1.73397e-05	NA	NA	lncRNA
ENSG00000286729	21.225	-1.06048	0.381668	-2.77853	0.00546051	0.0182223	NA	NA	lncRNA
ENSG00000206417	287.298	0.488148	0.105043	4.64711	3.36621e-06	2.21379e-05	NA	NA	lncRNA
ENSG00000271270	259.432	0.651022	0.110681	5.88199	4.05362e-09	4.05746e-08	TMCC1-DT	TMCC1 divergent transcript	lncRNA
ENSG00000249846	112.811	0.71813	0.165287	4.34474	1.3944e-05	8.27934e-05	LINC02021	long intergenic non-protein coding RNA 2021	lncRNA
ENSG00000248724	13.1982	1.96464	0.489666	4.01221	6.01519e-05	0.000316286	NPHP3-AS1	NPHP3 antisense RNA 1	lncRNA
ENSG00000240086	282.237	0.504742	0.10869	4.64388	3.41924e-06	2.24601e-05	NA	NA	lncRNA
ENSG00000248932	174.093	0.8454	0.135311	6.24784	4.16173e-10	4.68214e-09	COPB2-DT	COPB2 divergent transcript	lncRNA
ENSG00000243620	14.6837	1.30119	0.452392	2.87625	0.00402428	0.0140152	NA	NA	lncRNA
ENSG00000240137	65.009	0.744512	0.226018	3.29404	0.000987589	0.00404653	ERICH6-AS1	ERICH6 antisense RNA 1	lncRNA
ENSG00000243176	47.0276	0.724888	0.263764	2.74825	0.00599141	0.0197555	NA	NA	lncRNA
ENSG00000240567	8.05885	-1.92767	0.647964	-2.97497	0.00293018	0.0106164	LINC02067	long intergenic non-protein coding RNA 2067	lncRNA
ENSG00000244128	481.502	0.644186	0.0894329	7.20301	5.88987e-13	8.83334e-12	NA	NA	lncRNA
ENSG00000242268	60.1605	1.05244	0.234263	4.49257	7.03688e-06	4.38542e-05	LINC02082	long intergenic non-protein coding RNA 2082	lncRNA
ENSG00000237473	9.45795	3.51819	0.741413	4.74525	2.08251e-06	1.41729e-05	NA	NA	lncRNA
ENSG00000228221	7.65493	1.97143	0.776018	2.54045	0.0110711	0.0335628	LINC00578	long intergenic non-protein coding RNA 578	lncRNA
ENSG00000231574	44.1126	-0.749296	0.274393	-2.73074	0.00631925	0.0206841	LINC02015	long intergenic non-protein coding RNA 2015	lncRNA
ENSG00000232233	123.03	-0.510766	0.150869	-3.3855	0.000710488	0.0030114	LINC02043	long intergenic non-protein coding RNA 2043	lncRNA
ENSG00000283183	862.251	0.483923	0.0576047	8.40075	4.43628e-17	9.2808e-16	LOC105374338	uncharacterized LOC105374338	lncRNA
ENSG00000196810	1034.79	-0.141715	0.0549768	-2.57771	0.00994561	0.0305876	NA	NA	lncRNA
ENSG00000286046	47.5677	0.940619	0.267322	3.51868	0.000433706	0.00191978	NA	NA	lncRNA
ENSG00000249699	13.9761	-1.73832	0.543156	-3.2004	0.00137237	0.00544914	LINC02261	long intergenic non-protein coding RNA 2261	lncRNA
ENSG00000287389	8.36035	1.48694	0.575565	2.58344	0.00978206	0.0301983	NA	NA	lncRNA
ENSG00000250657	59.6661	-1.32216	0.219887	-6.01292	1.82209e-09	1.91336e-08	NA	NA	lncRNA
ENSG00000250302	134.561	0.367996	0.146607	2.51008	0.0120703	0.0361989	LINC01618	long intergenic non-protein coding RNA 1618	lncRNA
ENSG00000251055	26.9728	2.42977	0.438023	5.54713	2.90397e-08	2.59839e-07	NA	NA	lncRNA
ENSG00000250775	19.2276	1.59563	0.473902	3.367	0.000759911	0.003199	NA	NA	lncRNA
ENSG00000249413	144.325	0.433625	0.146104	2.96792	0.00299818	0.0108234	NA	NA	lncRNA
ENSG00000287383	26.8701	0.921813	0.355196	2.59522	0.00945297	0.0293251	NA	NA	lncRNA
ENSG00000250220	133.485	0.434503	0.151602	2.86607	0.00415603	0.0144348	NA	NA	lncRNA
ENSG00000271474	11.2296	1.72847	0.699563	2.47079	0.0134816	0.039892	NA	NA	lncRNA
ENSG00000248510	92.0576	0.815634	0.173177	4.70983	2.47921e-06	1.66894e-05	NA	NA	lncRNA
ENSG00000287841	7.75622	2.41077	0.666477	3.61719	0.000297819	0.00137344	NA	NA	lncRNA
ENSG00000246090	90.1052	0.51079	0.188156	2.71472	0.00663325	0.0215632	LOC100507053	uncharacterized LOC100507053	lncRNA
ENSG00000250241	74.5384	0.884644	0.202063	4.37807	1.19736e-05	7.18537e-05	PCDH10-DT	PCDH10 divergent transcript	lncRNA
ENSG00000251199	294.404	0.51485	0.118427	4.34742	1.37748e-05	8.18428e-05	NA	NA	lncRNA
ENSG00000272870	69.9822	1.21932	0.217854	5.59697	2.18125e-08	1.97857e-07	SAP30-DT	SAP30 divergent transcript	lncRNA
ENSG00000250131	953.258	0.177134	0.0578267	3.06318	0.00218998	0.00821449	NA	NA	lncRNA
ENSG00000250993	282.102	0.742383	0.105593	7.03063	2.05598e-12	2.94341e-11	NA	NA	lncRNA
ENSG00000249378	2623.07	-0.596482	0.0368837	-16.1719	7.95433e-59	9.46459e-57	LINC01060	long intergenic non-protein coding RNA 1060	lncRNA
ENSG00000248973	661.363	0.201493	0.0720743	2.79562	0.00518	0.0174319	LOC107986400	uncharacterized LOC107986400	lncRNA
ENSG00000250198	26.7389	1.20022	0.477751	2.51224	0.0119968	0.0360145	NA	NA	lncRNA
ENSG00000249174	70.7712	1.41808	0.314371	4.51085	6.45671e-06	4.04067e-05	NA	NA	lncRNA
ENSG00000251629	359.616	-0.553879	0.0931951	-5.94322	2.79482e-09	2.8596e-08	LINC02241	long intergenic non-protein coding RNA 2241	lncRNA
ENSG00000250337	1005.98	-0.239873	0.053332	-4.49773	6.86813e-06	4.28322e-05	PURPL	p53 upregulated regulator of p53 levels	lncRNA
ENSG00000259786	1603.51	0.12214	0.0477023	2.56047	0.0104532	0.0319245	NA	NA	lncRNA
ENSG00000248391	33.3388	0.92121	0.321967	2.86119	0.00422056	0.0146363	LINC02064	long intergenic non-protein coding RNA 2064	lncRNA
ENSG00000250697	12.1267	-1.49515	0.517828	-2.88735	0.00388497	0.01358	NA	NA	lncRNA
ENSG00000248587	1052.55	0.213101	0.0593004	3.59358	0.000326162	0.00148886	NA	NA	lncRNA
ENSG00000248461	335.246	0.223129	0.0934881	2.38671	0.0169999	0.0487374	LINC02119	long intergenic non-protein coding RNA 2119	lncRNA
ENSG00000249740	334.691	0.300717	0.0961637	3.12714	0.00176516	0.00678099	LINC01265	long intergenic non-protein coding RNA 1265	lncRNA
ENSG00000287263	397.655	-0.319243	0.0953273	-3.34891	0.000811289	0.00339066	FLJ32255	uncharacterized LOC643977	lncRNA
ENSG00000251141	1850.19	0.424714	0.0538902	7.8811	3.24502e-15	5.91312e-14	NA	NA	lncRNA
ENSG00000272335	376.037	0.231133	0.091376	2.52947	0.0114236	0.0345245	NA	NA	lncRNA
ENSG00000249069	25.2039	1.13928	0.33482	3.40266	0.000667325	0.002845	LINC01033	long intergenic non-protein coding RNA 1033	lncRNA
ENSG00000287709	132.288	0.726362	0.149785	4.84938	1.2385e-06	8.76067e-06	LOC101928505	uncharacterized LOC101928505	lncRNA
ENSG00000285804	100.641	0.808042	0.178368	4.53018	5.89327e-06	3.71004e-05	NA	NA	lncRNA
ENSG00000247828	1225.49	0.210001	0.0526338	3.98985	6.61147e-05	0.000345516	TMEM161B-DT	TMEM161B divergent transcript	lncRNA
ENSG00000245526	403.675	0.297048	0.0848865	3.49935	0.000466396	0.00205034	LINC00461	long intergenic non-protein coding RNA 461	lncRNA
ENSG00000248309	85.6302	1.00965	0.192055	5.2571	1.46342e-07	1.19787e-06	MEF2C-AS1	MEF2C antisense RNA 1	lncRNA
ENSG00000214942	15.5406	1.42456	0.464608	3.06615	0.00216836	0.00813848	NA	NA	lncRNA
ENSG00000248323	591.541	0.382458	0.0742967	5.14771	2.63687e-07	2.08066e-06	LUCAT1	lung cancer associated transcript 1	lncRNA
ENSG00000237187	143.062	0.620595	0.141928	4.37259	1.22782e-05	7.35343e-05	NR2F1-AS1	NR2F1 antisense RNA 1	lncRNA
ENSG00000251513	51.3546	0.669669	0.248856	2.69098	0.00712414	0.0229308	NA	NA	lncRNA
ENSG00000251026	768.091	0.226073	0.073968	3.05637	0.00224037	0.00837902	NA	NA	lncRNA
ENSG00000286503	120.225	0.419149	0.160941	2.60436	0.00920459	0.0286271	NA	NA	lncRNA
ENSG00000248663	60.4919	0.709074	0.226336	3.13284	0.00173124	0.00667781	NA	NA	lncRNA
ENSG00000248752	26.1286	1.49854	0.368914	4.06202	4.86491e-05	0.000260997	NA	NA	lncRNA
ENSG00000233006	216.785	0.343132	0.125879	2.72588	0.00641298	0.0209418	MIR3936HG	MIR3936 host gene	lncRNA
ENSG00000279047	99.8446	0.506765	0.183299	2.76469	0.00569771	0.018905	NA	NA	lncRNA
ENSG00000280029	212.967	0.316887	0.120102	2.63849	0.00832768	0.0262405	NA	NA	lncRNA
ENSG00000231185	712.008	0.358162	0.0760356	4.71046	2.47162e-06	1.66446e-05	SPRY4-AS1	SPRY4 antisense RNA 1	lncRNA
ENSG00000236714	60.9911	0.917561	0.269305	3.40715	0.000656455	0.00280315	LINC01844	long intergenic non-protein coding RNA 1844	lncRNA
ENSG00000250343	8.03964	2.42426	0.765563	3.16664	0.00154213	0.00603385	NA	NA	lncRNA
ENSG00000249035	65.438	0.77742	0.207195	3.75212	0.000175343	0.000849162	CLMAT3	colorectal liver metastasis associated transcript 3	lncRNA
ENSG00000253968	34.0895	-0.996937	0.304792	-3.27088	0.00107214	0.00436016	NA	NA	lncRNA
ENSG00000249306	31.5066	0.953279	0.318588	2.9922	0.00276974	0.0101084	LINC01411	long intergenic non-protein coding RNA 1411	lncRNA
ENSG00000250903	247.123	0.322512	0.119471	2.69951	0.00694426	0.0224201	GMDS-DT	GMDS divergent transcript	lncRNA
ENSG00000260604	453.433	0.773202	0.0865297	8.93569	4.04656e-19	1.00282e-17	NA	NA	lncRNA
ENSG00000283408	24.7195	1.97176	0.474258	4.15756	3.21666e-05	0.000178596	NA	NA	lncRNA
ENSG00000272168	105.532	1.18601	0.210722	5.62833	1.81961e-08	1.66715e-07	NA	NA	lncRNA
ENSG00000228223	1068.46	0.180797	0.0565061	3.1996	0.00137618	0.00546067	HCG11	HLA complex group 11	lncRNA
ENSG00000269293	178.406	0.47286	0.130014	3.63699	0.000275845	0.00128157	ZSCAN16-AS1	ZSCAN16 antisense RNA 1	lncRNA
ENSG00000234753	88.7331	0.43221	0.180591	2.39331	0.0166972	0.0479921	FOXP4-AS1	FOXP4 antisense RNA 1	lncRNA
ENSG00000237686	264.235	0.270669	0.108148	2.50277	0.0123225	0.0368568	SCIRT	stem cell inhibitory RNA transcript	lncRNA
ENSG00000287562	85.8123	0.453048	0.180825	2.50545	0.0122297	0.0366402	NA	NA	lncRNA
ENSG00000286811	377.176	-0.487398	0.0973514	-5.00658	5.54049e-07	4.13397e-06	NA	NA	lncRNA
ENSG00000225791	258.78	0.350232	0.112747	3.10636	0.00189405	0.00722358	TRAM2-AS1	TRAM2 antisense RNA 1 (head to head)	lncRNA
ENSG00000272316	43.2263	0.611398	0.253056	2.41606	0.0156895	0.0454665	NA	NA	lncRNA
ENSG00000288088	12.6833	1.86825	0.694133	2.69149	0.00711336	0.0229043	NA	NA	lncRNA
ENSG00000231652	49.3035	0.612881	0.242649	2.5258	0.0115436	0.0348429	CD109-AS1	CD109 antisense RNA 1	lncRNA
ENSG00000271945	347.53	0.586518	0.0991569	5.91505	3.31785e-09	3.36409e-08	NA	NA	lncRNA
ENSG00000203875	5195.36	0.0755342	0.0308163	2.45111	0.0142415	0.0418715	SNHG5	small nucleolar RNA host gene 5	lncRNA
ENSG00000237742	15.3157	2.76265	0.539479	5.12097	3.03966e-07	2.36833e-06	NA	NA	lncRNA
ENSG00000227220	42.8589	1.0499	0.295972	3.54729	0.000389213	0.00174825	NA	NA	lncRNA
ENSG00000225177	2697.05	0.795127	0.0386141	20.5916	3.26256e-94	7.61277e-92	NA	NA	lncRNA
ENSG00000224893	369.486	-0.334357	0.0895477	-3.73385	0.000188577	0.000905202	LINC02840	long intergenic non-protein coding RNA 2840	lncRNA
ENSG00000286533	21.0191	1.00601	0.361013	2.78662	0.00532615	0.0178435	NA	NA	lncRNA
ENSG00000227598	478.436	-0.319718	0.0806824	-3.96268	7.41139e-05	0.000383748	NA	NA	lncRNA
ENSG00000223485	55.0214	0.910239	0.249208	3.65253	0.000259668	0.00121528	LINC01615	long intergenic non-protein coding RNA 1615	lncRNA
ENSG00000261039	64.4026	0.635549	0.224083	2.83622	0.00456505	0.0156289	LINC02544	long intergenic non-protein coding RNA 2544	lncRNA
ENSG00000240093	811.228	-0.174155	0.0618621	-2.81521	0.00487448	0.0165276	NA	NA	lncRNA
ENSG00000229618	379.121	1.64024	0.134142	12.2277	2.2122e-34	1.20444e-32	NA	NA	lncRNA
ENSG00000223561	19.0145	1.08955	0.419399	2.59787	0.00938031	0.0291333	LINC03007	long intergenic non-protein coding RNA 3007	lncRNA
ENSG00000214870	131.661	-0.650865	0.172924	-3.76388	0.000167297	0.000813926	LINC02981	long intergenic non-protein coding RNA 2981	lncRNA
ENSG00000233760	26.1052	-2.31789	0.458353	-5.05701	4.25889e-07	3.23687e-06	LOC100506289	uncharacterized LOC100506289	lncRNA
ENSG00000196295	1523.16	0.127463	0.0448349	2.84294	0.00446994	0.0153412	NA	NA	lncRNA
ENSG00000224017	9.13639	-1.87086	0.666029	-2.80897	0.00496998	0.016826	LINC01449	long intergenic non-protein coding RNA 1449	lncRNA
ENSG00000232006	42.6277	0.667664	0.262844	2.54016	0.0110803	0.0335774	NA	NA	lncRNA
ENSG00000232956	1263.27	-0.212789	0.0480674	-4.42688	9.56047e-06	5.82676e-05	SNHG15	small nucleolar RNA host gene 15	lncRNA
ENSG00000236078	51.3867	2.17281	0.250486	8.67437	4.1584e-18	9.51476e-17	LINC01447	long intergenic non-protein coding RNA 1447	lncRNA
ENSG00000285741	153.316	0.883817	0.146035	6.0521	1.42974e-09	1.51731e-08	NA	NA	lncRNA
ENSG00000234185	231.704	-0.410746	0.114749	-3.57951	0.00034424	0.00156661	NA	NA	lncRNA
ENSG00000234456	1026.34	0.250877	0.051207	4.89928	9.61876e-07	6.92944e-06	MAGI2-AS3	MAGI2 antisense RNA 3	lncRNA
ENSG00000236453	17.1722	-2.30033	0.485042	-4.74255	2.11046e-06	1.43468e-05	NA	NA	lncRNA
ENSG00000232445	235.39	-0.270474	0.109746	-2.46456	0.0137183	0.0404922	NA	NA	lncRNA
ENSG00000225546	1497.28	0.12052	0.0473814	2.54361	0.0109715	0.0333094	LINC02476	long intergenic non-protein coding RNA 2476	lncRNA
ENSG00000224897	293.546	0.459812	0.112786	4.07685	4.56502e-05	0.000246899	POT1-AS1	POT1 antisense RNA 1	lncRNA
ENSG00000273184	65.4499	1.1538	0.202924	5.68587	1.30148e-08	1.21664e-07	NA	NA	lncRNA
ENSG00000224865	9.81339	1.3054	0.54252	2.40617	0.0161207	0.046581	LOC101928782	uncharacterized LOC101928782	lncRNA
ENSG00000236544	33.3628	1.02366	0.299578	3.41702	0.000633112	0.00270772	NA	NA	lncRNA
ENSG00000204876	72.1491	-1.0192	0.198243	-5.14117	2.73038e-07	2.1469e-06	LOC389602	uncharacterized LOC389602	lncRNA
ENSG00000233191	6.40415	1.66872	0.66375	2.51408	0.0119345	0.0358633	NA	NA	lncRNA
ENSG00000228459	205.151	0.322695	0.114368	2.82156	0.00477913	0.0162349	NA	NA	lncRNA
ENSG00000285679	7.69262	-5.8221	1.57856	-3.68825	0.000225806	0.00106736	NA	NA	lncRNA
ENSG00000231216	1416.51	0.32656	0.0499949	6.53187	6.49517e-11	7.97122e-10	GS1-600G8.3	unknown transcript	lncRNA
ENSG00000226985	5273.03	0.334066	0.0266372	12.5413	4.43479e-36	2.54569e-34	LINC01203	long intergenic non-protein coding RNA 1203	lncRNA
ENSG00000233928	19.7712	0.956671	0.39844	2.40104	0.0163484	0.0471555	NA	NA	lncRNA
ENSG00000229563	22.3961	-1.10458	0.354584	-3.11516	0.00183847	0.00704452	LINC01204	long intergenic non-protein coding RNA 1204	lncRNA
ENSG00000270069	1022.07	-0.263413	0.057109	-4.61245	3.97949e-06	2.5747e-05	NA	NA	lncRNA
ENSG00000286977	36.4132	0.844993	0.298885	2.82715	0.00469636	0.0160174	NA	NA	lncRNA
ENSG00000229807	16680.3	0.161925	0.0531417	3.04705	0.00231103	0.00861458	XIST	X inactive specific transcript	lncRNA
ENSG00000282914	291.332	0.449995	0.101194	4.44686	8.71338e-06	5.35225e-05	NA	NA	lncRNA
ENSG00000281566	189.93	0.513707	0.130068	3.94951	7.83106e-05	0.0004035	NA	NA	lncRNA
ENSG00000271147	33.3514	0.888521	0.328271	2.70667	0.00679628	0.0220034	NA	NA	lncRNA
ENSG00000235244	305.71	0.816011	0.10163	8.0292	9.81089e-16	1.85745e-14	DANT2	DXZ4 associated non-coding transcript 2, distal	lncRNA
ENSG00000203650	44.3253	1.24876	0.280724	4.44836	8.65274e-06	5.31682e-05	LINC01285	long intergenic non-protein coding RNA 1285	lncRNA
ENSG00000230392	6.83674	3.33657	0.827731	4.03099	5.55431e-05	0.000294205	LOC101928336	uncharacterized LOC101928336	lncRNA
ENSG00000225689	95.4925	0.511418	0.191817	2.66618	0.00767186	0.0244528	NA	NA	lncRNA
ENSG00000203930	230.955	0.515774	0.124769	4.13382	3.5679e-05	0.000196218	LINC00632	long intergenic non-protein coding RNA 632	lncRNA
ENSG00000288098	69.3652	-0.585549	0.210937	-2.77595	0.0055041	0.0183473	NA	NA	lncRNA
ENSG00000254064	318.529	0.246925	0.0976929	2.52757	0.0114857	0.0346828	PIWIL2-DT	PIWIL2 divergent transcript	lncRNA
ENSG00000261026	131.258	-0.473733	0.150073	-3.15668	0.00159578	0.00622481	NA	NA	lncRNA
ENSG00000253930	67.1982	-0.542333	0.209515	-2.58852	0.00963907	0.0298081	NA	NA	lncRNA
ENSG00000253535	33.3848	0.860954	0.321213	2.68032	0.00735512	0.023556	NA	NA	lncRNA
ENSG00000247134	341.944	0.28528	0.0891409	3.20033	0.00137272	0.00544931	NA	NA	lncRNA
ENSG00000253642	377.819	0.24821	0.0941945	2.63508	0.00841178	0.026473	NA	NA	lncRNA
ENSG00000253108	56.4631	1.41542	0.233026	6.07408	1.24703e-09	1.33128e-08	NA	NA	lncRNA
ENSG00000286677	305.124	0.42778	0.0951491	4.49589	6.92791e-06	4.31901e-05	NA	NA	lncRNA
ENSG00000228801	136.203	0.446839	0.14989	2.98111	0.00287206	0.0104416	PCMTD1-DT	PCMTD1 divergent transcript	lncRNA
ENSG00000167912	39.9307	0.75376	0.269392	2.79801	0.00514191	0.0173232	TOX-DT	TOX divergent transcript	lncRNA
ENSG00000251396	161.403	0.306002	0.12793	2.39195	0.0167593	0.0481551	NA	NA	lncRNA
ENSG00000228862	54.0971	0.624008	0.249667	2.49936	0.0124418	0.0371949	NA	NA	lncRNA
ENSG00000287998	41.6068	2.03167	0.324351	6.2638	3.75707e-10	4.25619e-09	NA	NA	lncRNA
ENSG00000246528	119.857	0.75583	0.158601	4.7656	1.88292e-06	1.29321e-05	LOC101929759	uncharacterized LOC101929759	lncRNA
ENSG00000235531	417.324	-0.24371	0.0944138	-2.58129	0.00984311	0.0303529	MSC-AS1	MSC antisense RNA 1	lncRNA
ENSG00000254266	17.8325	-1.26408	0.421683	-2.99771	0.00272019	0.00994376	PKIA-AS1	PKIA antisense RNA 1	lncRNA
ENSG00000253898	1437.11	0.330037	0.0501167	6.58536	4.5378e-11	5.64617e-10	LINC01419	long intergenic non-protein coding RNA 1419	lncRNA
ENSG00000253500	377.297	1.12123	0.111707	10.0373	1.04536e-23	3.42112e-22	NA	NA	lncRNA
ENSG00000253171	643.822	0.513289	0.0716321	7.16563	7.74308e-13	1.14785e-11	NA	NA	lncRNA
ENSG00000253553	413.97	0.490858	0.0840493	5.84013	5.21614e-09	5.15786e-08	NA	NA	lncRNA
ENSG00000251136	2905.23	0.394914	0.0386373	10.2211	1.59593e-24	5.47216e-23	RIPK2-DT	RIPK2 divergent transcript	lncRNA
ENSG00000246662	16.6573	1.26039	0.457295	2.75618	0.00584806	0.0193396	CIBAR1-DT	CIBAR1 divergent transcript	lncRNA
ENSG00000253773	77.1852	0.577759	0.198602	2.90913	0.00362438	0.0127735	CFAP418-AS1	CFAP418 antisense RNA 1	lncRNA
ENSG00000253948	330.632	0.321505	0.0929487	3.45895	0.00054228	0.00235001	VPS13B-DT	VPS13B divergent transcript	lncRNA
ENSG00000253633	37.759	2.32535	0.330662	7.03239	2.03024e-12	2.90963e-11	LOC107986898	uncharacterized LOC107986898	lncRNA
ENSG00000283959	66.2597	0.827349	0.22145	3.73605	0.000186933	0.000898268	LOC101927245	uncharacterized LOC101927245	lncRNA
ENSG00000251003	599.537	-0.199658	0.0751593	-2.65647	0.00789641	0.0250662	NA	NA	lncRNA
ENSG00000253877	94.4303	3.49749	0.311735	11.2195	3.27284e-29	1.43073e-27	LINC01608	long intergenic non-protein coding RNA 1608	lncRNA
ENSG00000253103	49.101	0.681426	0.28193	2.41701	0.0156488	0.0453852	LINC01609	long intergenic non-protein coding RNA 1609	lncRNA
ENSG00000254343	67.1751	0.685581	0.214202	3.20063	0.00137127	0.00544599	NA	NA	lncRNA
ENSG00000253819	60.8751	-2.56808	0.238836	-10.7525	5.76875e-27	2.2438e-25	NA	NA	lncRNA
ENSG00000249859	1146.16	-0.336634	0.0550812	-6.11159	9.86422e-10	1.06637e-08	PVT1	Pvt1 oncogene	lncRNA
ENSG00000259820	812.296	0.143208	0.0594773	2.40777	0.0160504	0.0464001	NA	NA	lncRNA
ENSG00000254101	436.131	-0.19586	0.079966	-2.4493	0.0143136	0.0420491	LINC02055	long intergenic non-protein coding RNA 2055	lncRNA
ENSG00000253716	402.903	0.210366	0.0826452	2.54541	0.0109148	0.0331485	MINCR	MYC-induced long non-coding RNA	lncRNA
ENSG00000255050	259.679	-0.54386	0.101592	-5.35339	8.6323e-08	7.3021e-07	NA	NA	lncRNA
ENSG00000288096	221.764	-1.17588	0.112179	-10.4821	1.04349e-25	3.7723e-24	NA	NA	lncRNA
ENSG00000236404	24.1166	0.858275	0.336663	2.54936	0.0107921	0.0328147	VLDLR-AS1	VLDLR antisense RNA 1	lncRNA
ENSG00000232104	778.596	0.194439	0.0691316	2.8126	0.00491426	0.0166531	RFX3-DT	RFX3 divergent transcript	lncRNA
ENSG00000286162	141.855	0.357529	0.143477	2.4919	0.0127062	0.0378909	NA	NA	lncRNA
ENSG00000237153	381.426	0.631249	0.100262	6.29599	3.0544e-10	3.51559e-09	NA	NA	lncRNA
ENSG00000260912	72.3638	-0.537819	0.200207	-2.68631	0.0072245	0.0231956	NA	NA	lncRNA
ENSG00000286685	118.399	0.716261	0.172631	4.14908	3.33813e-05	0.000184713	NA	NA	lncRNA
ENSG00000171889	926.369	-0.666227	0.0602989	-11.0487	2.22322e-28	9.3111e-27	MIR31HG	MIR31 host gene	lncRNA
ENSG00000240498	210.239	0.90649	0.133173	6.80684	9.97648e-12	1.32678e-10	CDKN2B-AS1	CDKN2B antisense RNA 1	lncRNA
ENSG00000234840	521.102	0.359131	0.0891841	4.02685	5.65285e-05	0.00029909	LINC01239	long intergenic non-protein coding RNA 1239	lncRNA
ENSG00000284418	482.712	0.707725	0.0871634	8.11952	4.68025e-16	9.17013e-15	NA	NA	lncRNA
ENSG00000226562	1700.13	-0.702387	0.0428233	-16.402	1.85093e-60	2.30942e-58	CYP4F26P	cytochrome P450 family 4 subfamily F member 26, pseudogene	lncRNA
ENSG00000260947	31.9805	0.918272	0.328694	2.7937	0.00521086	0.0175226	NA	NA	lncRNA
ENSG00000287063	8.55404	1.6602	0.683366	2.42944	0.015122	0.044061	NA	NA	lncRNA
ENSG00000234160	419.512	-0.295153	0.0840922	-3.50987	0.000448319	0.00197813	NA	NA	lncRNA
ENSG00000204860	36.8912	-0.864386	0.282594	-3.05876	0.00222257	0.00832281	NA	NA	lncRNA
ENSG00000278910	15.107	2.34696	0.527167	4.45203	8.50623e-06	5.23575e-05	BANCR	BRAF-activated non-protein coding RNA	lncRNA
ENSG00000204054	682.596	0.256449	0.0648782	3.95278	7.72488e-05	0.000398144	NA	NA	lncRNA
ENSG00000238058	541.842	-0.210418	0.0724522	-2.90423	0.00368152	0.0129545	NA	NA	lncRNA
ENSG00000233016	2113.83	-0.123442	0.0390837	-3.1584	0.00158638	0.00619484	SNHG7	small nucleolar RNA host gene 7	lncRNA
ENSG00000255026	11.6162	1.70253	0.540454	3.15019	0.00163164	0.00633988	NA	NA	lncRNA
ENSG00000251661	19.9494	1.07618	0.416709	2.58257	0.00980666	0.0302691	NA	NA	lncRNA
ENSG00000247095	192.096	2.38934	0.154267	15.4883	4.16086e-54	4.42356e-52	MIR210HG	MIR210 host gene	lncRNA
ENSG00000238184	30.2973	0.959957	0.34943	2.74721	0.00601054	0.0198077	CD81-AS1	CD81 antisense RNA 1	lncRNA
ENSG00000282556	155.446	0.67672	0.14837	4.56102	5.09049e-06	3.23755e-05	LOC101927825	uncharacterized LOC101927825	lncRNA
ENSG00000255470	101.202	-1.22353	0.173987	-7.03235	2.03077e-12	2.90963e-11	NA	NA	lncRNA
ENSG00000255308	7.90868	1.58212	0.665826	2.37617	0.0174932	0.0499524	NA	NA	lncRNA
ENSG00000255202	880.325	-0.267045	0.0655796	-4.07207	4.65964e-05	0.000251184	NA	NA	lncRNA
ENSG00000246250	1007.3	0.279631	0.0573303	4.87753	1.0742e-06	7.6832e-06	NA	NA	lncRNA
ENSG00000244926	15.1501	-1.05834	0.433539	-2.44117	0.0146398	0.0429022	ALKBH3-AS1	ALKBH3 antisense RNA 1	lncRNA
ENSG00000255478	260.676	-0.652726	0.10917	-5.97897	2.24548e-09	2.32814e-08	NA	NA	lncRNA
ENSG00000245532	12796.3	-0.101754	0.0225174	-4.5189	6.21618e-06	3.89693e-05	NEAT1	nuclear paraspeckle assembly transcript 1	lncRNA
ENSG00000255980	436.735	-0.47938	0.0813725	-5.89118	3.83447e-09	3.85745e-08	LINC02953	long intergenic non-protein coding RNA 2953	lncRNA
ENSG00000254417	162.271	-0.591572	0.130408	-4.53631	5.72465e-06	3.61274e-05	NA	NA	lncRNA
ENSG00000285693	162.607	-0.366074	0.138628	-2.6407	0.00827351	0.0260927	NA	NA	lncRNA
ENSG00000288018	28.8714	1.5148	0.388518	3.89891	9.66262e-05	0.000491391	NA	NA	lncRNA
ENSG00000250519	59.3905	0.523538	0.215018	2.43486	0.0148976	0.0435408	NA	NA	lncRNA
ENSG00000256469	470.06	-0.293054	0.0786506	-3.72602	0.000194524	0.000932253	NA	NA	lncRNA
ENSG00000254626	152.562	-0.602481	0.152183	-3.95891	7.52911e-05	0.000388946	NA	NA	lncRNA
ENSG00000256947	32.419	1.09455	0.31923	3.42873	0.000606418	0.00260471	NA	NA	lncRNA
ENSG00000255248	8704.3	-0.0768483	0.0252399	-3.04471	0.00232901	0.00867159	MIR100HG	mir-100-let-7a-2-mir-125b-1 cluster host gene	lncRNA
ENSG00000255062	130.821	-0.38855	0.145727	-2.6663	0.00766923	0.0244487	NA	NA	lncRNA
ENSG00000175728	12.7485	-1.5684	0.506909	-3.09405	0.00197446	0.00749052	LINC02873	long intergenic non-protein coding RNA 2873	lncRNA
ENSG00000254842	37.9252	-1.22697	0.262726	-4.67014	3.00987e-06	1.99551e-05	NA	NA	lncRNA
ENSG00000287251	7.29937	-1.76389	0.653596	-2.69874	0.00696018	0.0224593	NA	NA	lncRNA
ENSG00000205740	166.646	0.3948	0.136158	2.89958	0.00373666	0.0131203	NA	NA	lncRNA
ENSG00000231298	152.261	0.342241	0.132417	2.58458	0.00974989	0.0301249	MANCR	mitotically associated long non coding RNA	lncRNA
ENSG00000231039	11.097	-1.42604	0.558234	-2.55456	0.0106321	0.0323994	NA	NA	lncRNA
ENSG00000215244	89.4487	0.83891	0.189509	4.42676	9.56574e-06	5.828e-05	LINC02649	long intergenic non-protein coding RNA 2649	lncRNA
ENSG00000204682	381.722	-0.234136	0.0864035	-2.7098	0.00673246	0.0218357	MIR1915HG	MIR1915 host gene	lncRNA
ENSG00000286924	21.1822	2.60201	0.479042	5.43171	5.58175e-08	4.85183e-07	NA	NA	lncRNA
ENSG00000254635	857.342	0.195652	0.063933	3.06026	0.00221143	0.00828803	NA	NA	lncRNA
ENSG00000286694	2519.85	0.41457	0.0409288	10.129	4.10623e-24	1.38158e-22	NA	NA	lncRNA
ENSG00000237797	457.93	0.679219	0.0888233	7.64686	2.0595e-14	3.54095e-13	NA	NA	lncRNA
ENSG00000224919	136.734	-0.445905	0.140671	-3.16984	0.00152524	0.0059808	NA	NA	lncRNA
ENSG00000231131	62.9354	-0.756478	0.200915	-3.76517	0.000166437	0.00080996	LNCAROD	lncRNA activating regulator of DKK1	lncRNA
ENSG00000238280	45.8592	-0.820617	0.259761	-3.15912	0.00158246	0.00618087	NA	NA	lncRNA
ENSG00000286373	146.785	0.770683	0.152264	5.0615	4.15971e-07	3.16818e-06	NA	NA	lncRNA
ENSG00000228566	52.8374	0.763031	0.25426	3.00099	0.00269101	0.00985113	NA	NA	lncRNA
ENSG00000260400	49.219	1.1765	0.253489	4.64124	3.46325e-06	2.27179e-05	NA	NA	lncRNA
ENSG00000225484	1240.46	-0.141898	0.0500282	-2.83637	0.00456301	0.0156249	NUTM2B-AS1	NUTM2B antisense RNA 1	lncRNA
ENSG00000283913	641.233	-0.154719	0.064711	-2.39092	0.0168064	0.0482596	NA	NA	lncRNA
ENSG00000235823	1591.42	0.918391	0.0477026	19.2524	1.34655e-82	2.62973e-80	OLMALINC	oligodendrocyte maturation-associated long intergenic non-coding RNA	lncRNA
ENSG00000225768	13.8538	1.54231	0.498029	3.09684	0.00195598	0.0074251	LINC02620	long intergenic non-protein coding RNA 2620	lncRNA
ENSG00000177234	9.25095	-1.59589	0.565429	-2.82244	0.00476591	0.0162115	LINC01561	long intergenic non-protein coding RNA 1561	lncRNA
ENSG00000250899	678.237	-0.163423	0.0642596	-2.54316	0.0109855	0.0333407	NA	NA	lncRNA
ENSG00000215039	203.739	0.419247	0.125933	3.32913	0.00087117	0.00362155	CD27-AS1	CD27 antisense RNA 1	lncRNA
ENSG00000288043	171.443	1.74134	0.150047	11.6053	3.87108e-31	1.79257e-29	NA	NA	lncRNA
ENSG00000226091	75.2629	-0.821569	0.18467	-4.44884	8.63336e-06	5.30672e-05	LINC00937	long intergenic non-protein coding RNA 937	lncRNA
ENSG00000260423	2869.51	-0.23038	0.0332669	-6.92521	4.35322e-12	5.98885e-11	LINC02367	long intergenic non-protein coding RNA 2367	lncRNA
ENSG00000261324	98.6264	0.47713	0.168732	2.82774	0.00468775	0.0159941	NA	NA	lncRNA
ENSG00000255745	1253.15	0.53982	0.0535692	10.0771	6.97725e-24	2.32149e-22	NA	NA	lncRNA
ENSG00000246695	1282.75	0.201824	0.0510043	3.95699	7.58992e-05	0.000391899	NA	NA	lncRNA
ENSG00000257261	802.488	-0.566378	0.0659635	-8.58623	8.98705e-18	1.98884e-16	NA	NA	lncRNA
ENSG00000258203	211.24	0.332264	0.127463	2.60674	0.00914094	0.0284489	NA	NA	lncRNA
ENSG00000257337	408.022	0.398089	0.0852509	4.66962	3.01759e-06	1.99989e-05	TNS2-AS1	TNS2 antisense RNA 1	lncRNA
ENSG00000228630	213.802	0.450658	0.1252	3.5995	0.000318826	0.00145834	HOTAIR	HOX transcript antisense RNA	lncRNA
ENSG00000250748	1864.82	-0.274256	0.0630361	-4.35078	1.35654e-05	8.06783e-05	LOC105369187	uncharacterized LOC105369187	lncRNA
ENSG00000256915	299.495	-0.814036	0.108809	-7.48132	7.35815e-14	1.19533e-12	NA	NA	lncRNA
ENSG00000257815	109.612	0.636599	0.166977	3.8125	0.000137567	0.000680153	PRANCR	progenitor renewal associated non-coding RNA	lncRNA
ENSG00000246363	36.0983	-1.00117	0.340083	-2.9439	0.00324107	0.0115862	LINC02458	long intergenic non-protein coding RNA 2458	lncRNA
ENSG00000286608	344.996	0.711522	0.0970322	7.33284	2.2532e-13	3.52642e-12	NA	NA	lncRNA
ENSG00000257242	797.964	-0.263917	0.05825	-4.53077	5.877e-06	3.70109e-05	LINC01619	long intergenic non-protein coding RNA 1619	lncRNA
ENSG00000246985	179.066	0.34056	0.125807	2.70701	0.0067893	0.0219869	SOCS2-AS1	SOCS2 antisense RNA 1	lncRNA
ENSG00000283422	12.2457	-2.77281	0.572271	-4.84527	1.26438e-06	8.92581e-06	NA	NA	lncRNA
ENSG00000185847	56.926	1.12227	0.237518	4.72498	2.30138e-06	1.55623e-05	LINC01405	long intergenic non-protein coding RNA 1405	lncRNA
ENSG00000249550	1373.18	-0.283683	0.0460403	-6.16164	7.19956e-10	7.89228e-09	LINC01234	long intergenic non-protein coding RNA 1234	lncRNA
ENSG00000196668	48.903	0.969017	0.255391	3.79424	0.000148094	0.000727196	LINC00173	long intergenic non-protein coding RNA 173	lncRNA
ENSG00000256742	181.815	0.510084	0.124612	4.09338	4.25132e-05	0.000231035	NA	NA	lncRNA
ENSG00000256546	89.4518	0.646514	0.177097	3.65061	0.000261618	0.00122313	LINC02985	long intergenic non-protein coding RNA 2985	lncRNA
ENSG00000286662	46.0928	1.37949	0.473816	2.91144	0.00359766	0.0126893	NA	NA	lncRNA
ENSG00000256597	85.2941	1.13869	0.322881	3.52666	0.000420831	0.00187155	LINC02393	long intergenic non-protein coding RNA 2393	lncRNA
ENSG00000256971	21.0512	2.24336	0.758597	2.95725	0.00310401	0.0111651	NA	NA	lncRNA
ENSG00000232977	338.012	0.439534	0.0928611	4.73325	2.20958e-06	1.49809e-05	LINC00327	long intergenic non-protein coding RNA 327	lncRNA
ENSG00000215483	98.372	0.674983	0.171038	3.9464	7.93361e-05	0.000408083	LINC00548	long intergenic non-protein coding RNA 548	lncRNA
ENSG00000230731	14.5106	-1.3261	0.462146	-2.86945	0.00411188	0.0142981	NA	NA	lncRNA
ENSG00000170919	1332.1	0.814635	0.049903	16.3244	6.62273e-60	8.09459e-58	NA	NA	lncRNA
ENSG00000231817	278.539	0.817805	0.106517	7.67766	1.62022e-14	2.81261e-13	LINC01198	long intergenic non-protein coding RNA 1198	lncRNA
ENSG00000231607	1111.46	-0.12188	0.0507189	-2.40304	0.0162593	0.0469212	DLEU2	deleted in lymphocytic leukemia 2	lncRNA
ENSG00000236778	49.4969	0.693546	0.264731	2.61981	0.00879779	0.0275143	INTS6-AS1	INTS6 antisense RNA 1	lncRNA
ENSG00000227674	1846.04	0.136278	0.0500255	2.72417	0.0064463	0.021043	LINC00355	long intergenic non-protein coding RNA 355	lncRNA
ENSG00000287876	102.915	-0.583346	0.214831	-2.71537	0.00662016	0.0215284	NA	NA	lncRNA
ENSG00000286385	594.879	-0.227117	0.0763037	-2.97649	0.00291565	0.0105701	NA	NA	lncRNA
ENSG00000215417	580.253	-0.357027	0.0744062	-4.79834	1.59984e-06	1.10897e-05	MIR17HG	miR-17-92a-1 cluster host gene	lncRNA
ENSG00000274605	391.081	-0.263002	0.087469	-3.0068	0.00264016	0.00969262	PCCA-DT	PCCA divergent transcript	lncRNA
ENSG00000287923	377.438	0.575302	0.097689	5.88912	3.88266e-09	3.90155e-08	NA	NA	lncRNA
ENSG00000275216	1272.02	-0.525809	0.047581	-11.0508	2.17237e-28	9.11937e-27	NA	NA	lncRNA
ENSG00000285534	7.5783	1.61546	0.64578	2.50156	0.0123646	0.0369765	NA	NA	lncRNA
ENSG00000275741	173.413	-0.318579	0.129472	-2.46059	0.0138708	0.0408753	NA	NA	lncRNA
ENSG00000275880	49.9704	-0.709228	0.259849	-2.72939	0.0063452	0.0207507	NA	NA	lncRNA
ENSG00000255874	338.404	0.270445	0.0989057	2.73438	0.00624986	0.0204911	PRECSIT	p53 regulated carcinoma associated Stat3 activating long intergenic non-protein coding transcript	lncRNA
ENSG00000215256	417.515	0.253092	0.0849023	2.98098	0.00287325	0.0104438	DHRS4-AS1	DHRS4 antisense RNA 1	lncRNA
ENSG00000258081	22.1723	0.972166	0.402811	2.41346	0.015802	0.0457632	NA	NA	lncRNA
ENSG00000258969	331.47	0.287653	0.101587	2.83159	0.00463171	0.0158329	NA	NA	lncRNA
ENSG00000259129	710.298	0.682217	0.0722587	9.44132	3.68119e-21	1.02068e-19	LINC00648	long intergenic non-protein coding RNA 648	lncRNA
ENSG00000286595	38.3443	0.877393	0.306921	2.8587	0.00425386	0.0147404	LOC101927483	uncharacterized LOC101927483	lncRNA
ENSG00000214900	822.615	-0.209822	0.0616766	-3.40196	0.000669042	0.0028512	LINC01599	long intergenic non-protein coding RNA 1599	lncRNA
ENSG00000258760	63.3993	-0.905162	0.24489	-3.6962	0.000218855	0.00103806	NA	NA	lncRNA
ENSG00000259153	498.78	-0.50585	0.0936005	-5.40436	6.50414e-08	5.59674e-07	MAP3K9-DT	MAP3K9 divergent transcript	lncRNA
ENSG00000269927	18.1841	-2.9043	0.516921	-5.61845	1.92673e-08	1.76171e-07	NA	NA	lncRNA
ENSG00000259687	8.26535	1.55997	0.651665	2.39383	0.0166737	0.0479552	NA	NA	lncRNA
ENSG00000258743	42.4714	1.21581	0.299403	4.06077	4.89102e-05	0.000262163	LINC02301	long intergenic non-protein coding RNA 2301	lncRNA
ENSG00000258733	180.172	0.574937	0.159302	3.60909	0.00030727	0.0014123	LINC02328	long intergenic non-protein coding RNA 2328	lncRNA
ENSG00000286551	64.569	-1.15187	0.224531	-5.13011	2.89578e-07	2.27099e-06	NA	NA	lncRNA
ENSG00000259230	136.076	-0.364564	0.15142	-2.40764	0.0160561	0.0464092	LINC02323	long intergenic non-protein coding RNA 2323	lncRNA
ENSG00000260285	163.233	0.485454	0.135697	3.57747	0.00034693	0.00157685	NA	NA	lncRNA
ENSG00000259345	128.259	-0.565361	0.146878	-3.8492	0.000118506	0.000592598	NA	NA	lncRNA
ENSG00000248508	864.338	0.248851	0.06276	3.96512	7.33604e-05	0.000380284	SRP14-DT	SRP14 divergent transcript	lncRNA
ENSG00000245849	1159.61	0.151304	0.0529419	2.85792	0.00426423	0.0147664	RAD51-AS1	RAD51 antisense RNA 1	lncRNA
ENSG00000244879	1497.03	0.355186	0.0492906	7.20596	5.76355e-13	8.6511e-12	NA	NA	lncRNA
ENSG00000259673	64.4928	-0.564163	0.20355	-2.77162	0.0055778	0.0185586	IQCH-AS1	IQCH antisense RNA 1	lncRNA
ENSG00000259495	261.998	1.33475	0.122316	10.9123	1.0066e-27	4.07331e-26	NA	NA	lncRNA
ENSG00000259343	10.8374	1.32398	0.543643	2.43539	0.0148757	0.0435013	NA	NA	lncRNA
ENSG00000259692	353.984	0.611026	0.0988987	6.17831	6.47929e-10	7.12881e-09	NA	NA	lncRNA
ENSG00000259560	12.7949	2.08137	0.494939	4.2053	2.60731e-05	0.000147313	NA	NA	lncRNA
ENSG00000247809	74.4718	0.525712	0.197251	2.6652	0.00769425	0.0245155	NR2F2-AS1	NR2F2 antisense RNA 1	lncRNA
ENSG00000259664	44.7674	1.20938	0.295772	4.08891	4.33407e-05	0.000235045	LINC02254	long intergenic non-protein coding RNA 2254	lncRNA
ENSG00000251209	2119.49	0.400506	0.0433176	9.24581	2.33473e-20	6.15977e-19	LINC00923	long intergenic non-protein coding RNA 923	lncRNA
ENSG00000258483	265.381	0.656838	0.106704	6.15567	7.47594e-10	8.18029e-09	LINC02251	long intergenic non-protein coding RNA 2251	lncRNA
ENSG00000277987	8.03902	-2.32144	0.819036	-2.83436	0.00459181	0.0157085	NA	NA	lncRNA
ENSG00000259363	407.28	0.44917	0.0935013	4.80389	1.55616e-06	1.08202e-05	NA	NA	lncRNA
ENSG00000259579	414.641	0.7934	0.0892398	8.89065	6.07512e-19	1.49934e-17	NA	NA	lncRNA
ENSG00000272639	23.3233	1.18853	0.392844	3.02545	0.00248261	0.00917798	NA	NA	lncRNA
ENSG00000262468	427.558	0.25959	0.0909066	2.85557	0.00429599	0.0148521	NA	NA	lncRNA
ENSG00000260003	11.3923	1.69952	0.499952	3.39936	0.000675437	0.00287505	NA	NA	lncRNA
ENSG00000262454	90.6787	-0.546352	0.185737	-2.94153	0.00326594	0.0116519	MIR193BHG	MIR193b-365a host gene	lncRNA
ENSG00000260126	1957.61	-0.179958	0.042103	-4.27423	1.91802e-05	0.000111201	NA	NA	lncRNA
ENSG00000262155	49.7322	1.01371	0.282011	3.59459	0.000324903	0.00148462	LINC02175	long intergenic non-protein coding RNA 2175	lncRNA
ENSG00000284685	661.757	0.228507	0.0708444	3.22547	0.00125764	0.00504827	NA	NA	lncRNA
ENSG00000261474	397.251	0.21739	0.0911727	2.38438	0.017108	0.0490005	NA	NA	lncRNA
ENSG00000285367	115.911	-0.439396	0.158249	-2.77661	0.00549295	0.018317	NA	NA	lncRNA
ENSG00000277559	118.965	-0.674302	0.152496	-4.42178	9.78919e-06	5.96009e-05	NA	NA	lncRNA
ENSG00000245694	2032.23	0.322395	0.0444666	7.25028	4.1592e-13	6.36528e-12	CRNDE	colorectal neoplasia differentially expressed	lncRNA
ENSG00000261436	46.8632	1.49896	0.262105	5.71895	1.07183e-08	1.0173e-07	NA	NA	lncRNA
ENSG00000270049	260.261	0.422114	0.107777	3.91655	8.98234e-05	0.000458743	ATP6V0D1-DT	ATP6V0D1 divergent transcript	lncRNA
ENSG00000261008	571.706	0.220852	0.0720286	3.06618	0.00216816	0.00813848	LINC01572	long intergenic non-protein coding RNA 1572	lncRNA
ENSG00000260876	14.5963	1.19004	0.472457	2.51884	0.0117744	0.0354355	LINC01229	long intergenic non-protein coding RNA 1229	lncRNA
ENSG00000287161	46.6179	-1.60321	0.258155	-6.21026	5.28976e-10	5.85951e-09	NA	NA	lncRNA
ENSG00000261273	260.971	0.494026	0.106711	4.62959	3.66393e-06	2.3905e-05	NA	NA	lncRNA
ENSG00000260528	141.534	-0.645308	0.142775	-4.51975	6.19114e-06	3.88394e-05	NA	NA	lncRNA
ENSG00000186594	273.333	-0.744195	0.0983335	-7.56808	3.78794e-14	6.31334e-13	MIR22HG	MIR22 host gene	lncRNA
ENSG00000178977	36.0207	0.957102	0.303366	3.15494	0.00160532	0.00624979	LINC00324	long intergenic non-protein coding RNA 324	lncRNA
ENSG00000273388	50.5643	-0.812144	0.27722	-2.9296	0.00339398	0.0120431	NA	NA	lncRNA
ENSG00000266368	170.202	1.06939	0.152911	6.99349	2.68122e-12	3.77239e-11	NA	NA	lncRNA
ENSG00000175061	14838.8	0.137583	0.0227698	6.04234	1.51892e-09	1.60721e-08	SNHG29	small nucleolar RNA host gene 29	lncRNA
ENSG00000260328	100.666	-0.769452	0.176712	-4.35426	1.33518e-05	7.95133e-05	NA	NA	lncRNA
ENSG00000273018	1139.71	0.32664	0.0547317	5.96802	2.40148e-09	2.48016e-08	FAM106A	family with sequence similarity 106 member A	lncRNA
ENSG00000233098	3073.67	0.426646	0.0350024	12.1891	3.55511e-34	1.90671e-32	LOC339260	uncharacterized LOC339260	lncRNA
ENSG00000212719	365.26	-0.406343	0.0876721	-4.6348	3.57278e-06	2.33596e-05	LINC02693	long intergenic non-protein coding RNA 2693	lncRNA
ENSG00000285822	1522.61	-0.33607	0.0471884	-7.12187	1.06474e-12	1.55911e-11	NA	NA	lncRNA
ENSG00000266313	130.809	0.462449	0.149045	3.10275	0.00191729	0.00730141	NA	NA	lncRNA
ENSG00000287721	44.4096	-0.735955	0.253755	-2.90026	0.00372857	0.0131021	NA	NA	lncRNA
ENSG00000277268	1225.75	-0.374494	0.052027	-7.19806	6.10733e-13	9.13658e-12	LHX1-DT	LHX1 divergent transcript	lncRNA
ENSG00000267405	37.3014	-0.67954	0.279326	-2.43279	0.0149831	0.0437164	NA	NA	lncRNA
ENSG00000224505	153.682	0.556399	0.146409	3.8003	0.000144521	0.000711597	NA	NA	lncRNA
ENSG00000264920	87.4543	0.441088	0.181556	2.42949	0.0151201	0.044061	SP2-DT	SP2 divergent transcript	lncRNA
ENSG00000230148	390.793	0.375839	0.0942007	3.98977	6.61369e-05	0.000345531	HOXB-AS1	HOXB cluster antisense RNA 1	lncRNA
ENSG00000272763	9.43553	2.45265	0.65466	3.74645	0.000179355	0.000865091	NA	NA	lncRNA
ENSG00000285877	17.9905	1.57757	0.404558	3.89949	9.63944e-05	0.000490351	NA	NA	lncRNA
ENSG00000267659	185.516	0.526673	0.188926	2.78772	0.00530798	0.0177993	LINC01482	long intergenic non-protein coding RNA 1482	lncRNA
ENSG00000227036	5001.6	-0.13937	0.0267864	-5.20301	1.96089e-07	1.57283e-06	LINC00511	long intergenic non-protein coding RNA 511	lncRNA
ENSG00000267665	16.858	-1.00182	0.418591	-2.39333	0.0166964	0.0479921	LOC400622	uncharacterized LOC400622	lncRNA
ENSG00000204277	6.99958	1.60172	0.636124	2.51794	0.0118044	0.035508	LINC01993	long intergenic non-protein coding RNA 1993	lncRNA
ENSG00000266970	119.692	0.744453	0.163208	4.56137	5.08216e-06	3.2334e-05	SOCS3-DT	SOCS3 divergent transcript	lncRNA
ENSG00000267123	177.226	-0.488279	0.127074	-3.84249	0.000121794	0.000607852	SCAT1	S-phase cancer associated transcript 1	lncRNA
ENSG00000262873	15.4349	1.0897	0.453671	2.40196	0.0163076	0.0470453	NA	NA	lncRNA
ENSG00000226137	412.149	0.46784	0.0892762	5.24036	1.6026e-07	1.30526e-06	BAIAP2-DT	BAIAP2 divergent transcript	lncRNA
ENSG00000262223	31.9896	0.820095	0.336529	2.43692	0.0148128	0.0433315	LOC100130370	uncharacterized LOC100130370	lncRNA
ENSG00000262877	171.259	0.416247	0.136806	3.04262	0.00234527	0.00871691	NA	NA	lncRNA
ENSG00000263321	39.8273	-0.707256	0.258	-2.7413	0.00611958	0.0201117	NA	NA	lncRNA
ENSG00000263551	369.975	0.244822	0.0892167	2.74413	0.00606721	0.0199761	NA	NA	lncRNA
ENSG00000267051	121.388	1.54114	0.268141	5.7475	9.05712e-09	8.6789e-08	NA	NA	lncRNA
ENSG00000260552	391.941	0.337281	0.0916113	3.68165	0.000231728	0.00109277	COSMOC	cell fate and sterol metabolism associated divergent transcript of MOCOS	lncRNA
ENSG00000270112	202.678	0.391207	0.123919	3.15696	0.00159423	0.00622009	NA	NA	lncRNA
ENSG00000267761	78.3127	0.708018	0.220002	3.21824	0.0012898	0.00516121	MIR4527HG	MIR4527 host gene	lncRNA
ENSG00000267284	542.146	0.208538	0.0774906	2.69114	0.00712089	0.0229244	NA	NA	lncRNA
ENSG00000266278	97.1035	-0.548842	0.176316	-3.11283	0.00185305	0.00708828	LINC01910	long intergenic non-protein coding RNA 1910	lncRNA
ENSG00000265843	20742.2	-0.0994212	0.0185129	-5.37036	7.85781e-08	6.69422e-07	LINC01029	long intergenic non-protein coding RNA 1029	lncRNA
ENSG00000225377	164.368	0.482869	0.131216	3.67997	0.000233265	0.00109973	NRSN2-AS1	NRSN2 antisense RNA 1	lncRNA
ENSG00000275491	34.7487	-0.849928	0.302675	-2.80805	0.00498423	0.0168679	LINC01730	long intergenic non-protein coding RNA 1730	lncRNA
ENSG00000274863	21.6241	-1.85211	0.478196	-3.87311	0.000107455	0.000542162	NA	NA	lncRNA
ENSG00000274414	1109.86	-0.369337	0.0507378	-7.27932	3.35502e-13	5.16092e-12	NA	NA	lncRNA
ENSG00000250917	395.115	-0.490464	0.0874305	-5.60976	2.02608e-08	1.84691e-07	NA	NA	lncRNA
ENSG00000260032	16818.1	-0.0903787	0.0210095	-4.3018	1.69419e-05	9.90544e-05	NORAD	non-coding RNA activated by DNA damage	lncRNA
ENSG00000224635	761.685	-0.349682	0.0619684	-5.6429	1.67208e-08	1.53669e-07	NA	NA	lncRNA
ENSG00000196756	3796.58	-0.292704	0.03047	-9.60631	7.5199e-22	2.18979e-20	SNHG17	small nucleolar RNA host gene 17	lncRNA
ENSG00000174365	727.198	-0.322526	0.0659386	-4.89131	1.00166e-06	7.19013e-06	SNHG11	small nucleolar RNA host gene 11	lncRNA
ENSG00000177410	10589.1	-0.191878	0.0236421	-8.11595	4.81987e-16	9.4334e-15	ZFAS1	ZNFX1 antisense RNA 1	lncRNA
ENSG00000234948	21.7057	1.12758	0.468901	2.40474	0.0161842	0.0467418	LINC01524	long intergenic non-protein coding RNA 1524	lncRNA
ENSG00000278709	306.311	-0.409281	0.0950203	-4.30731	1.65256e-05	9.67779e-05	NKILA	NF-kappaB interacting lncRNA	lncRNA
ENSG00000228340	1022.79	-0.225369	0.0555176	-4.05942	4.91943e-05	0.000263528	MIR646HG	MIR646 host gene	lncRNA
ENSG00000276627	13.8969	1.72935	0.50824	3.40262	0.000667428	0.002845	NA	NA	lncRNA
ENSG00000268858	169.893	-0.403033	0.131596	-3.06266	0.0021938	0.0082271	LOC112268269	uncharacterized LOC112268269	lncRNA
ENSG00000267100	759.097	-0.235247	0.0622635	-3.77825	0.000157933	0.00077171	ILF3-DT	ILF3 divergent transcript	lncRNA
ENSG00000267519	742.74	-0.37986	0.072261	-5.25678	1.46601e-07	1.19944e-06	NA	NA	lncRNA
ENSG00000266928	15.419	-1.24478	0.410562	-3.0319	0.00243021	0.00900836	NA	NA	lncRNA
ENSG00000227392	1489.5	0.306512	0.0515414	5.94691	2.73255e-09	2.79907e-08	HPN-AS1	HPN antisense RNA 1	lncRNA
ENSG00000197813	80.1812	0.915767	0.191607	4.77941	1.75812e-06	1.2112e-05	NA	NA	lncRNA
ENSG00000269834	35.4941	0.639328	0.257694	2.48096	0.013103	0.0389192	ZNF528-AS1	ZNF528 antisense RNA 1	lncRNA
ENSG00000286195	28.1256	0.789997	0.32609	2.42264	0.0154084	0.0447747	NA	NA	lncRNA
ENSG00000218537	168.171	0.367712	0.138797	2.64928	0.00806642	0.0255337	NA	NA	lncRNA
ENSG00000223704	13.0524	1.76213	0.504394	3.49355	0.000476636	0.00208922	NA	NA	lncRNA
ENSG00000225676	8.50035	-2.15491	0.686165	-3.14052	0.0016865	0.00653046	LOC105372988	uncharacterized LOC105372988	lncRNA
ENSG00000181123	81.7103	-0.50158	0.20025	-2.50477	0.0122532	0.0366984	LOC107985579	uncharacterized LOC107985579	lncRNA
ENSG00000224715	31.7123	1.52738	0.291997	5.23079	1.68784e-07	1.36786e-06	LOC339685	uncharacterized LOC339685	lncRNA
ENSG00000205634	62.6857	1.17358	0.233409	5.02801	4.95607e-07	3.72421e-06	LINC00898	long intergenic non-protein coding RNA 898	lncRNA
ENSG00000224271	1036.55	0.529375	0.0568953	9.30436	1.34803e-20	3.62575e-19	EPIC1	epigenetically induced MYC interacting lncRNA 1	lncRNA
ENSG00000188511	53.0667	-0.887958	0.226368	-3.92263	8.75858e-05	0.000447824	MIR3667HG	MIR3667 host gene	lncRNA
ENSG00000275496	49.6237	-0.667708	0.25748	-2.59324	0.00950769	0.0294678	LOC102723360	uncharacterized LOC102723360	lncRNA
ENSG00000286033	188.041	0.422725	0.126796	3.33389	0.000856397	0.00356673	NA	NA	lncRNA
ENSG00000279501	2996.93	-0.229966	0.0363864	-6.32011	2.61384e-10	3.02596e-09	NA	NA	lncRNA
ENSG00000229425	18.8711	-1.05253	0.38777	-2.71433	0.00664108	0.0215847	LOC101927745	uncharacterized LOC101927745	lncRNA
ENSG00000215386	269.605	-0.511704	0.129871	-3.9401	8.14471e-05	0.000418222	MIR99AHG	mir-99a-let-7c cluster host gene	lncRNA
ENSG00000224141	2108.12	0.127328	0.0407171	3.12714	0.00176515	0.00678099	MIR548XHG	MIR548X host gene	lncRNA
ENSG00000233215	2874.64	0.491687	0.0394247	12.4716	1.06716e-35	6.04847e-34	LINC01687	long intergenic non-protein coding RNA 1687	lncRNA
ENSG00000184856	648.721	0.641129	0.0773116	8.29278	1.10628e-16	2.2587e-15	LINC00308	long intergenic non-protein coding RNA 308	lncRNA
ENSG00000226043	431.803	0.34173	0.0854693	3.99828	6.38036e-05	0.000334508	NA	NA	lncRNA
ENSG00000225298	11.2884	-1.73792	0.531928	-3.26721	0.00108615	0.00440615	LINC00113	long intergenic non-protein coding RNA 113	lncRNA
ENSG00000215533	108.302	0.469027	0.159645	2.93793	0.00330408	0.0117576	LINC00189	long intergenic non-protein coding RNA 189	lncRNA
ENSG00000272657	67.911	-0.594458	0.210527	-2.82367	0.00474775	0.0161685	NA	NA	lncRNA
ENSG00000236384	23.4616	-0.948975	0.345963	-2.74299	0.00608816	0.0200231	LINC00479	long intergenic non-protein coding RNA 479	lncRNA
ENSG00000225218	241.877	-0.356885	0.107877	-3.30825	0.000938823	0.00386877	NA	NA	lncRNA
ENSG00000183250	296.094	-0.331325	0.100688	-3.29063	0.000999635	0.00409028	LINC01547	long intergenic non-protein coding RNA 1547	lncRNA
ENSG00000211459	13691.3	0.434236	0.0451724	9.61285	7.05715e-22	2.06508e-20	NA	NA	Mt_rRNA
ENSG00000210082	70236.6	0.492396	0.0676454	7.27907	3.36125e-13	5.16608e-12	NA	NA	Mt_rRNA
ENSG00000210135	507.766	0.360003	0.0836416	4.30411	1.67656e-05	9.80556e-05	NA	NA	Mt_tRNA
ENSG00000210140	322.984	0.428312	0.0972856	4.40262	1.06951e-05	6.47217e-05	NA	NA	Mt_tRNA
ENSG00000210196	1090.78	0.149883	0.0536777	2.79228	0.00523374	0.0175831	NA	NA	Mt_tRNA
ENSG00000226415	588.197	0.248816	0.0829608	2.9992	0.00270691	0.00990126	NA	NA	processed_pseudogene
ENSG00000137970	3168.32	0.135266	0.0356823	3.79085	0.000150133	0.000736002	RPL7P9	ribosomal protein L7 pseudogene 9	processed_pseudogene
ENSG00000183929	56.859	1.04066	0.243926	4.26629	1.98753e-05	0.000114749	NA	NA	processed_pseudogene
ENSG00000223803	948.7	0.229894	0.0668761	3.43761	0.000586881	0.00252926	NA	NA	processed_pseudogene
ENSG00000249626	21.3378	1.09728	0.458077	2.3954	0.0166023	0.0477881	NA	NA	processed_pseudogene
ENSG00000249863	107.178	0.395939	0.166496	2.37807	0.0174036	0.0497195	NA	NA	processed_pseudogene
ENSG00000162840	195.887	-0.485113	0.133681	-3.62888	0.000284654	0.00131814	NA	NA	processed_pseudogene
ENSG00000226221	645.061	0.156566	0.0658551	2.37743	0.0174336	0.0497901	RPL26P19	ribosomal protein L26 pseudogene 19	processed_pseudogene
ENSG00000233913	672.473	0.192217	0.0690888	2.78217	0.00539968	0.0180562	RPL10P9	ribosomal protein L10 pseudogene 9	processed_pseudogene
ENSG00000212802	2231.22	0.100875	0.037345	2.70117	0.00690956	0.0223281	RPL15P3	ribosomal protein L15 pseudogene 3	processed_pseudogene
ENSG00000204789	54.8358	1.08983	0.261611	4.16586	3.10181e-05	0.000172968	NA	NA	processed_pseudogene
ENSG00000217130	596.97	0.218533	0.0693842	3.14961	0.00163487	0.00634968	RPS10P13	ribosomal protein S10 pseudogene 13	processed_pseudogene
ENSG00000243679	174.134	-0.331065	0.134388	-2.4635	0.0137588	0.0405985	NA	NA	processed_pseudogene
ENSG00000223723	13.5255	-1.2319	0.487903	-2.52489	0.0115733	0.0349123	NA	NA	processed_pseudogene
ENSG00000228232	911.951	0.197506	0.0599822	3.29274	0.00099217	0.00406328	NA	NA	processed_pseudogene
ENSG00000225031	648.638	0.307783	0.0743966	4.13706	3.51789e-05	0.000193705	NA	NA	processed_pseudogene
ENSG00000270619	82.2486	1.8354	0.216538	8.47608	2.32906e-17	4.98169e-16	NA	NA	processed_pseudogene
ENSG00000234373	70.0419	-0.950443	0.210215	-4.5213	6.14618e-06	3.85978e-05	NA	NA	processed_pseudogene
ENSG00000231991	1558.75	-0.145092	0.044125	-3.2882	0.0010083	0.00412388	NA	NA	processed_pseudogene
ENSG00000275160	75.9942	0.475763	0.192017	2.47771	0.0132227	0.0392162	RPL7AP45	ribosomal protein L7a pseudogene 45	processed_pseudogene
ENSG00000196205	15037.2	0.173226	0.0469794	3.68727	0.000226674	0.00107091	NA	NA	processed_pseudogene
ENSG00000224411	2707.04	-0.215972	0.0345917	-6.24347	4.27972e-10	4.80586e-09	NA	NA	processed_pseudogene
ENSG00000178429	33.9181	1.05767	0.29892	3.53831	0.000402703	0.00179831	RPS3AP5	RPS3A pseudogene 5	processed_pseudogene
ENSG00000236552	2630.59	0.187959	0.0439327	4.27834	1.8829e-05	0.000109305	RPL13AP5	ribosomal protein L13a pseudogene 5	processed_pseudogene
ENSG00000139239	936.453	0.174167	0.0553018	3.1494	0.00163608	0.00635301	RPL14P1	ribosomal protein L14 pseudogene 1	processed_pseudogene
ENSG00000186076	481.513	0.289434	0.0903151	3.20472	0.00135195	0.00537876	NA	NA	processed_pseudogene
ENSG00000224861	658	0.192463	0.0709184	2.71386	0.00665044	0.0216112	NA	NA	processed_pseudogene
ENSG00000232573	2576.39	0.170666	0.0371563	4.59318	4.36537e-06	2.80818e-05	RPL3P4	ribosomal protein L3 pseudogene 4	processed_pseudogene
ENSG00000234797	883.018	0.200837	0.070223	2.85999	0.0042366	0.0146863	RPS3AP6	RPS3A pseudogene 6	processed_pseudogene
ENSG00000227063	843.112	0.155021	0.0582925	2.65937	0.00782865	0.0248951	NA	NA	processed_pseudogene
ENSG00000188976	13649.7	-0.194	0.0256193	-7.5724	3.66394e-14	6.12372e-13	NOC2L	NOC2 like nucleolar associated transcriptional repressor	protein_coding
ENSG00000187961	753.975	-0.183888	0.0691261	-2.66018	0.00780979	0.0248515	KLHL17	kelch like family member 17	protein_coding
ENSG00000176022	1525.57	-0.290435	0.0460697	-6.30426	2.89572e-10	3.33937e-09	B3GALT6	beta-1,3-galactosyltransferase 6	protein_coding
ENSG00000160087	2818.69	-0.27057	0.0348435	-7.76529	8.14567e-15	1.44761e-13	UBE2J2	ubiquitin conjugating enzyme E2 J2	protein_coding
ENSG00000131584	2508.25	-0.120613	0.0429666	-2.80713	0.0049985	0.0169035	ACAP3	ArfGAP with coiled-coil, ankyrin repeat and PH domains 3	protein_coding
ENSG00000169972	343.05	-0.311305	0.0953535	-3.26474	0.00109563	0.0044416	PUSL1	pseudouridine synthase like 1	protein_coding
ENSG00000127054	4016.69	-0.105647	0.0347014	-3.04447	0.00233093	0.00867617	INTS11	integrator complex subunit 11	protein_coding
ENSG00000224051	731.654	-0.343075	0.0668873	-5.12916	2.91045e-07	2.28051e-06	CPTP	ceramide-1-phosphate transfer protein	protein_coding
ENSG00000107404	3617.26	-0.233725	0.0370833	-6.30271	2.9248e-10	3.37075e-09	DVL1	dishevelled segment polarity protein 1	protein_coding
ENSG00000175756	4412.24	-0.157895	0.0354183	-4.458	8.27272e-06	5.09726e-05	AURKAIP1	aurora kinase A interacting protein 1	protein_coding
ENSG00000242485	3490.24	-0.120502	0.0321486	-3.74828	0.000178052	0.000859502	MRPL20	mitochondrial ribosomal protein L20	protein_coding
ENSG00000205116	7.90466	1.96589	0.675818	2.9089	0.00362698	0.0127802	TMEM88B	transmembrane protein 88B	protein_coding
ENSG00000160072	2406.73	-0.410099	0.0423043	-9.69403	3.19665e-22	9.65281e-21	ATAD3B	ATPase family AAA domain containing 3B	protein_coding
ENSG00000197785	2963.78	-0.293463	0.0387419	-7.5748	3.59673e-14	6.02259e-13	ATAD3A	ATPase family AAA domain containing 3A	protein_coding
ENSG00000228594	81.863	-0.73378	0.191788	-3.82599	0.000130247	0.000645912	FNDC10	fibronectin type III domain containing 10	protein_coding
ENSG00000197530	1219.02	-0.136284	0.05492	-2.48151	0.0130828	0.0388719	MIB2	MIB E3 ubiquitin protein ligase 2	protein_coding
ENSG00000248333	2507.86	-0.161698	0.0363721	-4.44565	8.7625e-06	5.37874e-05	CDK11B	cyclin dependent kinase 11B	protein_coding
ENSG00000189339	2623.31	0.108402	0.0369045	2.93738	0.00331001	0.0117727	SLC35E2B	solute carrier family 35 member E2B	protein_coding
ENSG00000008130	2306.77	-0.1839	0.03975	-4.62642	3.72047e-06	2.42546e-05	NADK	NAD kinase	protein_coding
ENSG00000116151	1768.52	-0.111781	0.0449855	-2.48481	0.012962	0.0385386	MORN1	MORN repeat containing 1	protein_coding
ENSG00000157916	6771.77	-0.11986	0.0277609	-4.31757	1.57759e-05	9.27811e-05	RER1	retention in endoplasmic reticulum sorting receptor 1	protein_coding
ENSG00000158109	787.887	-0.320179	0.0643617	-4.97468	6.53542e-07	4.82027e-06	TPRG1L	tumor protein p63 regulated 1 like	protein_coding
ENSG00000116213	2526.48	-0.206476	0.0421141	-4.90277	9.44965e-07	6.81581e-06	WRAP73	WD repeat containing, antisense to TP73	protein_coding
ENSG00000078900	342.682	-0.565487	0.0957804	-5.90399	3.54804e-09	3.57932e-08	TP73	tumor protein p73	protein_coding
ENSG00000130764	3224.2	-0.21635	0.0335127	-6.45576	1.07674e-10	1.29316e-09	LRRC47	leucine rich repeat containing 47	protein_coding
ENSG00000116198	1867.58	-0.110847	0.0406941	-2.72392	0.00645123	0.0210553	CEP104	centrosomal protein 104	protein_coding
ENSG00000198912	1094.11	-0.171969	0.0554604	-3.10076	0.00193024	0.00734087	C1orf174	chromosome 1 open reading frame 174	protein_coding
ENSG00000196581	919.813	-1.18245	0.0570846	-20.7139	2.59623e-95	6.66378e-93	AJAP1	adherens junctions associated protein 1	protein_coding
ENSG00000158286	982.335	0.29902	0.0600078	4.98302	6.26003e-07	4.6333e-06	RNF207	ring finger protein 207	protein_coding
ENSG00000116237	6014.61	-0.180027	0.0263747	-6.82574	8.74748e-12	1.16592e-10	ICMT	isoprenylcysteine carboxyl methyltransferase	protein_coding
ENSG00000158292	12322.3	-0.234539	0.023284	-10.073	7.27269e-24	2.40642e-22	GPR153	G protein-coupled receptor 153	protein_coding
ENSG00000097021	7819.91	-0.22365	0.0276275	-8.0952	5.71724e-16	1.11533e-14	ACOT7	acyl-CoA thioesterase 7	protein_coding
ENSG00000069812	69.8624	0.882392	0.211933	4.16355	3.13337e-05	0.000174619	HES2	hes family bHLH transcription factor 2	protein_coding
ENSG00000187017	503.596	1.45348	0.0811299	17.9154	8.93514e-72	1.38395e-69	ESPN	espin	protein_coding
ENSG00000215788	835.645	-0.287323	0.0616377	-4.66149	3.1393e-06	2.07505e-05	TNFRSF25	TNF receptor superfamily member 25	protein_coding
ENSG00000171680	3381.08	-0.387435	0.0345577	-11.2113	3.59056e-29	1.56202e-27	PLEKHG5	pleckstrin homology and RhoGEF domain containing G5	protein_coding
ENSG00000162408	1489.16	-0.240934	0.092841	-2.59512	0.00945578	0.0293271	NOL9	nucleolar protein 9	protein_coding
ENSG00000162413	8308.79	-0.630823	0.0251292	-25.1032	4.58678e-139	2.42384e-136	KLHL21	kelch like family member 21	protein_coding
ENSG00000116285	16772	-0.199464	0.0198494	-10.0489	9.29257e-24	3.04671e-22	ERRFI1	ERBB receptor feedback inhibitor 1	protein_coding
ENSG00000074800	136578	0.148309	0.0171387	8.65345	4.99654e-18	1.1278e-16	ENO1	enolase 1	protein_coding
ENSG00000049239	2745.29	0.409839	0.0365939	11.1996	4.09397e-29	1.77672e-27	H6PD	hexose-6-phosphate dehydrogenase/glucose 1-dehydrogenase	protein_coding
ENSG00000171612	815.1	-0.240657	0.0588213	-4.09132	4.28929e-05	0.000232897	SLC25A33	solute carrier family 25 member 33	protein_coding
ENSG00000188807	1959.8	-0.460422	0.0433456	-10.6221	2.35131e-26	8.85659e-25	TMEM201	transmembrane protein 201	protein_coding
ENSG00000171608	2300.98	-0.490301	0.0404897	-12.1093	9.4338e-34	4.98521e-32	PIK3CD	phosphatidylinositol-4,5-bisphosphate 3-kinase catalytic subunit delta	protein_coding
ENSG00000160049	4207.15	-0.187083	0.0286958	-6.51951	7.05387e-11	8.6157e-10	DFFA	DNA fragmentation factor subunit alpha	protein_coding
ENSG00000142655	1088.56	-0.130759	0.0536086	-2.43914	0.0147222	0.0431014	PEX14	peroxisomal biogenesis factor 14	protein_coding
ENSG00000116649	3589.65	-0.204294	0.0342877	-5.95822	2.55004e-09	2.62709e-08	SRM	spermidine synthase	protein_coding
ENSG00000120942	1129.48	-0.355195	0.0525272	-6.76212	1.35986e-11	1.77048e-10	UBIAD1	UbiA prenyltransferase domain containing 1	protein_coding
ENSG00000132879	228.755	0.433292	0.122912	3.52523	0.000423114	0.00188031	FBXO44	F-box protein 44	protein_coding
ENSG00000116663	157.981	0.402123	0.143352	2.80515	0.00502937	0.0169919	FBXO6	F-box protein 6	protein_coding
ENSG00000011021	1348.49	0.143049	0.0469991	3.04365	0.00233723	0.00869782	CLCN6	chloride voltage-gated channel 6	protein_coding
ENSG00000083444	13322	0.218412	0.0274346	7.96119	1.70393e-15	3.18901e-14	PLOD1	procollagen-lysine,2-oxoglutarate 5-dioxygenase 1	protein_coding
ENSG00000116688	8428.24	-0.0679757	0.0230963	-2.94315	0.00324893	0.011612	MFN2	mitofusin 2	protein_coding
ENSG00000048707	3818.93	0.267797	0.0311675	8.59218	8.53314e-18	1.89905e-16	VPS13D	vacuolar protein sorting 13 homolog D	protein_coding
ENSG00000162496	4841.54	0.499197	0.0295036	16.9199	3.21184e-64	4.24317e-62	DHRS3	dehydrogenase/reductase 3	protein_coding
ENSG00000142634	3992.95	-0.340959	0.0336309	-10.1383	3.73713e-24	1.25976e-22	EFHD2	EF-hand domain family member D2	protein_coding
ENSG00000197312	2780.63	-0.127082	0.0353599	-3.59395	0.000325699	0.00148713	DDI2	DNA damage inducible 1 homolog 2	protein_coding
ENSG00000065526	6439.84	-0.142017	0.0265718	-5.34466	9.0589e-08	7.61278e-07	SPEN	spen family transcriptional repressor	protein_coding
ENSG00000142627	6370.45	-0.474238	0.0277905	-17.0648	2.7137e-65	3.69371e-63	EPHA2	EPH receptor A2	protein_coding
ENSG00000179051	14276.4	-0.123454	0.0202952	-6.08291	1.18022e-09	1.26295e-08	RCC2	regulator of chromosome condensation 2	protein_coding
ENSG00000074964	333.877	0.305416	0.093836	3.25478	0.00113479	0.00458483	ARHGEF10L	Rho guanine nucleotide exchange factor 10 like	protein_coding
ENSG00000117148	65.5815	-0.849992	0.215556	-3.94325	8.03841e-05	0.000413236	ACTL8	actin like 8	protein_coding
ENSG00000169991	2855.55	-0.268363	0.033548	-7.99936	1.25072e-15	2.36047e-14	IFFO2	intermediate filament family orphan 2	protein_coding
ENSG00000127481	17707.7	-0.114006	0.0222022	-5.13489	2.82314e-07	2.21773e-06	UBR4	ubiquitin protein ligase E3 component n-recognin 4	protein_coding
ENSG00000053372	3996.22	-0.336619	0.0292871	-11.4937	1.41823e-30	6.4838e-29	MRTO4	MRT4 homolog, ribosome maturation factor	protein_coding
ENSG00000053371	2644.83	0.0916923	0.0346561	2.64577	0.00815042	0.0257724	AKR7A2	aldo-keto reductase family 7 member A2	protein_coding
ENSG00000040487	825.044	-0.254953	0.060265	-4.23053	2.33143e-05	0.000133107	SLC66A1	solute carrier family 66 member 1	protein_coding
ENSG00000158747	1270.54	-0.207871	0.0489262	-4.24867	2.15048e-05	0.000123522	NBL1	NBL1, DAN family BMP antagonist	protein_coding
ENSG00000162542	920.443	-0.272771	0.0580329	-4.70028	2.59801e-06	1.74238e-05	TMCO4	transmembrane and coiled-coil domains 4	protein_coding
ENSG00000090432	1583.52	-0.247926	0.0459503	-5.39554	6.83187e-08	5.85631e-07	MUL1	mitochondrial E3 ubiquitin protein ligase 1	protein_coding
ENSG00000244038	15073.8	0.0657365	0.023755	2.76727	0.0056528	0.0187768	DDOST	dolichyl-diphosphooligosaccharide--protein glycosyltransferase non-catalytic subunit	protein_coding
ENSG00000189410	149.024	-0.430581	0.134784	-3.19459	0.00140031	0.00554734	SH2D5	SH2 domain containing 5	protein_coding
ENSG00000127483	11265.6	0.142857	0.0212014	6.73807	1.60506e-11	2.07618e-10	HP1BP3	heterochromatin protein 1 binding protein 3	protein_coding
ENSG00000117298	5606.98	-0.298957	0.0294073	-10.1661	2.81023e-24	9.54469e-23	ECE1	endothelin converting enzyme 1	protein_coding
ENSG00000142794	1120.53	-0.138054	0.0515239	-2.67941	0.00737518	0.0236082	NBPF3	NBPF member 3	protein_coding
ENSG00000162551	70.4296	-1.8238	0.215141	-8.47723	2.30616e-17	4.94448e-16	ALPL	alkaline phosphatase, biomineralization associated	protein_coding
ENSG00000133216	1109.43	-0.681641	0.0513029	-13.2866	2.76898e-40	1.89165e-38	EPHB2	EPH receptor B2	protein_coding
ENSG00000004487	569.195	0.201176	0.0722671	2.78379	0.00537286	0.0179833	KDM1A	lysine demethylase 1A	protein_coding
ENSG00000169641	2566.74	-0.177857	0.0369914	-4.80807	1.52396e-06	1.0621e-05	LUZP1	leucine zipper protein 1	protein_coding
ENSG00000125945	1661	0.337621	0.0449746	7.50694	6.0527e-14	9.89525e-13	ZNF436	zinc finger protein 436	protein_coding
ENSG00000088280	2563.91	0.584666	0.0423579	13.803	2.44507e-43	1.8381e-41	ASAP3	ArfGAP with SH3 domain, ankyrin repeat and PH domain 3	protein_coding
ENSG00000007968	697.933	-0.349917	0.0678354	-5.15832	2.49179e-07	1.97311e-06	E2F2	E2F transcription factor 2	protein_coding
ENSG00000117318	1815.02	0.468503	0.0430151	10.8916	1.26389e-27	5.08018e-26	ID3	inhibitor of DNA binding 3, HLH protein	protein_coding
ENSG00000142676	38393.3	0.101065	0.0233603	4.32634	1.51608e-05	8.93682e-05	RPL11	ribosomal protein L11	protein_coding
ENSG00000057757	1673.3	-0.147926	0.0436768	-3.38683	0.000707062	0.0029983	PITHD1	PITH domain containing 1	protein_coding
ENSG00000011009	5042.6	-0.128239	0.0286117	-4.48205	7.39287e-06	4.59135e-05	LYPLA2	lysophospholipase 2	protein_coding
ENSG00000117308	3976.44	0.11142	0.0346919	3.21171	0.00131949	0.00526244	GALE	UDP-galactose-4-epimerase	protein_coding
ENSG00000117305	668.409	0.646055	0.0708588	9.11749	7.68834e-20	1.98187e-18	HMGCL	3-hydroxy-3-methylglutaryl-CoA lyase	protein_coding
ENSG00000189266	4975.69	0.146395	0.0307595	4.75933	1.9424e-06	1.32848e-05	PNRC2	proline rich nuclear receptor coactivator 2	protein_coding
ENSG00000185436	309.201	0.247354	0.103278	2.39503	0.0166191	0.0478212	IFNLR1	interferon lambda receptor 1	protein_coding
ENSG00000001461	7076.85	0.415731	0.0257561	16.1411	1.31281e-58	1.54165e-56	NIPAL3	NIPA like domain containing 3	protein_coding
ENSG00000117602	747.787	0.469506	0.0664284	7.06785	1.57357e-12	2.27636e-11	RCAN3	RCAN family member 3	protein_coding
ENSG00000184454	13.6124	2.22811	0.571966	3.89553	9.79851e-05	0.00049756	NCMAP	non-compact myelin associated protein	protein_coding
ENSG00000133226	5508.86	0.0719372	0.0277791	2.58961	0.00960842	0.0297236	SRRM1	serine and arginine repetitive matrix 1	protein_coding
ENSG00000169504	16808.5	0.148583	0.0210849	7.04689	1.82967e-12	2.63411e-11	CLIC4	chloride intracellular channel 4	protein_coding
ENSG00000117614	2700.15	0.106412	0.0381989	2.78574	0.00534054	0.0178884	SYF2	SYF2 pre-mRNA splicing factor	protein_coding
ENSG00000157978	1533.6	-0.285725	0.0468438	-6.09952	1.06387e-09	1.14527e-08	LDLRAP1	low density lipoprotein receptor adaptor protein 1	protein_coding
ENSG00000117643	174.251	0.438325	0.134434	3.26051	0.0011121	0.0045033	MAN1C1	mannosidase alpha class 1C member 1	protein_coding
ENSG00000162430	1354.55	0.140435	0.0543959	2.58171	0.00983123	0.0303293	SELENON	selenoprotein N	protein_coding
ENSG00000127423	625.271	-0.196249	0.0657723	-2.98376	0.00284732	0.0103642	AUNIP	aurora kinase A and ninein interacting protein	protein_coding
ENSG00000117632	13519.5	0.185927	0.0222611	8.3521	6.70576e-17	1.38805e-15	STMN1	stathmin 1	protein_coding
ENSG00000130695	2733.82	-0.10887	0.0364547	-2.98644	0.00282243	0.010282	CEP85	centrosomal protein 85	protein_coding
ENSG00000142669	11020.5	-0.319232	0.0242201	-13.1805	1.13642e-39	7.53433e-38	SH3BGRL3	SH3 domain binding glutamate rich protein like 3	protein_coding
ENSG00000117682	1420.94	-0.137639	0.0487046	-2.82599	0.00471347	0.0160696	DHDDS	dehydrodolichyl diphosphate synthase subunit	protein_coding
ENSG00000198830	14251.8	-0.0842226	0.0198813	-4.23626	2.2727e-05	0.000130043	HMGN2	high mobility group nucleosomal binding domain 2	protein_coding
ENSG00000117676	3996.28	-0.318498	0.0316271	-10.0704	7.46638e-24	2.46596e-22	RPS6KA1	ribosomal protein S6 kinase A1	protein_coding
ENSG00000117713	8914.17	0.0655931	0.0243288	2.69611	0.00701541	0.0226173	ARID1A	AT-rich interaction domain 1A	protein_coding
ENSG00000204160	1043.95	-0.136857	0.0521416	-2.62473	0.00867186	0.0271678	ZDHHC18	zinc finger DHHC-type palmitoyltransferase 18	protein_coding
ENSG00000142751	2160.76	-0.122006	0.0400719	-3.04469	0.00232922	0.00867159	GPN2	GPN-loop GTPase 2	protein_coding
ENSG00000090273	7019.25	-0.219274	0.0258374	-8.4867	2.1259e-17	4.5689e-16	NUDC	nuclear distribution C, dynein complex regulator	protein_coding
ENSG00000253368	1337.1	0.165455	0.0493519	3.35256	0.000800684	0.00335257	TRNP1	TMF1 regulated nuclear protein 1	protein_coding
ENSG00000090020	1230.39	-0.252827	0.0532285	-4.74984	2.03579e-06	1.38865e-05	SLC9A1	solute carrier family 9 member A1	protein_coding
ENSG00000186501	1562.59	-0.167771	0.0439685	-3.81571	0.00013579	0.000671921	TMEM222	transmembrane protein 222	protein_coding
ENSG00000126705	2034.48	-0.313792	0.0434048	-7.22942	4.85055e-13	7.36685e-12	AHDC1	AT-hook DNA binding motif containing 1	protein_coding
ENSG00000130775	137.149	-0.376798	0.139415	-2.70271	0.00687776	0.0222413	THEMIS2	thymocyte selection associated family member 2	protein_coding
ENSG00000117748	2789.32	-0.347063	0.0346588	-10.0137	1.32694e-23	4.32689e-22	RPA2	replication protein A2	protein_coding
ENSG00000158161	2317.5	-0.212561	0.0379574	-5.6	2.14352e-08	1.94606e-07	EYA3	EYA transcriptional coactivator and phosphatase 3	protein_coding
ENSG00000126698	4612.9	0.129553	0.0279084	4.64206	3.44954e-06	2.26362e-05	DNAJC8	DnaJ heat shock protein family (Hsp40) member C8	protein_coding
ENSG00000130766	740.261	-0.4642	0.0665673	-6.97338	3.09404e-12	4.31874e-11	SESN2	sestrin 2	protein_coding
ENSG00000130772	970.679	-0.185166	0.0571745	-3.23861	0.00120115	0.00483879	MED18	mediator complex subunit 18	protein_coding
ENSG00000180198	6155.54	-0.206135	0.0265229	-7.77196	7.72813e-15	1.37886e-13	RCC1	regulator of chromosome condensation 1	protein_coding
ENSG00000162419	816.461	-0.204694	0.0615035	-3.32817	0.000874182	0.00363323	GMEB1	glucocorticoid modulatory element binding protein 1	protein_coding
ENSG00000198492	4524.93	-0.0971044	0.0289926	-3.34928	0.00081022	0.00338776	YTHDF2	YTH N6-methyladenosine RNA binding protein 2	protein_coding
ENSG00000116329	3138.8	-0.279721	0.0382294	-7.3169	2.53765e-13	3.95437e-12	OPRD1	opioid receptor delta 1	protein_coding
ENSG00000162512	8453.65	0.473006	0.022866	20.686	4.63327e-95	1.15619e-92	SDC3	syndecan 3	protein_coding
ENSG00000084628	65.4166	0.881202	0.199952	4.40707	1.04777e-05	6.34915e-05	NKAIN1	sodium/potassium transporting ATPase interacting 1	protein_coding
ENSG00000121766	2704.28	0.101111	0.0374629	2.69897	0.00695537	0.0224478	ZCCHC17	zinc finger CCHC-type containing 17	protein_coding
ENSG00000121769	670.456	0.293326	0.0693071	4.23226	2.31352e-05	0.000132169	FABP3	fatty acid binding protein 3	protein_coding
ENSG00000142910	6164.31	-0.637749	0.027082	-23.5488	1.29187e-122	4.73696e-120	TINAGL1	tubulointerstitial nephritis antigen like 1	protein_coding
ENSG00000084636	2088.32	-0.207127	0.0405657	-5.10596	3.29122e-07	2.55105e-06	COL16A1	collagen type XVI alpha 1 chain	protein_coding
ENSG00000134668	466.409	-0.461098	0.0804514	-5.73138	9.96147e-09	9.48478e-08	SPOCD1	SPOC domain containing 1	protein_coding
ENSG00000084623	17420.1	-0.130774	0.0235924	-5.54307	2.97216e-08	2.65411e-07	EIF3I	eukaryotic translation initiation factor 3 subunit I	protein_coding
ENSG00000175130	10605.6	0.510156	0.0218074	23.3937	4.9531e-121	1.77985e-118	MARCKSL1	MARCKS like 1	protein_coding
ENSG00000162520	85.273	-0.71167	0.178984	-3.97617	7.00343e-05	0.000364515	SYNC	syncoilin, intermediate filament protein	protein_coding
ENSG00000134684	9592.04	-0.0831316	0.0221834	-3.74747	0.000178631	0.000862062	YARS1	tyrosyl-tRNA synthetase 1	protein_coding
ENSG00000121905	12.7481	1.30145	0.498986	2.60819	0.0091022	0.028343	HPCA	hippocalcin	protein_coding
ENSG00000116514	124.593	-0.557021	0.157409	-3.53868	0.000402133	0.00179667	RNF19B	ring finger protein 19B	protein_coding
ENSG00000116525	2011.19	-0.198053	0.0439405	-4.50729	6.56609e-06	4.10198e-05	TRIM62	tripartite motif containing 62	protein_coding
ENSG00000160094	932.332	0.30076	0.0594263	5.06105	4.16945e-07	3.17426e-06	ZNF362	zinc finger protein 362	protein_coding
ENSG00000134686	3165.49	0.159224	0.0358144	4.44581	8.75598e-06	5.37658e-05	PHC2	polyhomeotic homolog 2	protein_coding
ENSG00000121904	44.6463	1.0274	0.252932	4.06195	4.86655e-05	0.000261007	CSMD2	CUB and Sushi multiple domains 2	protein_coding
ENSG00000163866	1405.82	-0.283709	0.0490264	-5.78685	7.17167e-09	6.9953e-08	SMIM12	small integral membrane protein 12	protein_coding
ENSG00000197056	1712.44	0.153428	0.0433571	3.53871	0.000402091	0.00179667	ZMYM1	zinc finger MYM-type containing 1	protein_coding
ENSG00000146463	3089	0.104233	0.0337656	3.08697	0.00202206	0.00765172	ZMYM4	zinc finger MYM-type containing 4	protein_coding
ENSG00000020129	3582.18	-0.387149	0.032144	-12.0442	2.08127e-33	1.07454e-31	NCDN	neurochondrin	protein_coding
ENSG00000126067	7323.48	-0.0962631	0.0247129	-3.89525	9.8097e-05	0.000497884	PSMB2	proteasome 20S subunit beta 2	protein_coding
ENSG00000142686	987.599	-0.164752	0.0539531	-3.05362	0.00226096	0.00844898	C1orf216	chromosome 1 open reading frame 216	protein_coding
ENSG00000092853	2557.18	-0.591335	0.0360847	-16.3874	2.35267e-60	2.9152e-58	CLSPN	claspin	protein_coding
ENSG00000134698	996.779	0.296101	0.0545207	5.43098	5.60456e-08	4.8646e-07	AGO4	argonaute RISC component 4	protein_coding
ENSG00000126070	1711.07	-0.141564	0.0426797	-3.31689	0.000910262	0.00377096	AGO3	argonaute RISC catalytic component 3	protein_coding
ENSG00000171812	24.0636	0.973772	0.370829	2.62593	0.00864114	0.0270986	COL8A2	collagen type VIII alpha 2 chain	protein_coding
ENSG00000054116	2148.41	-0.148972	0.0406708	-3.66287	0.000249403	0.00117137	TRAPPC3	trafficking protein particle complex subunit 3	protein_coding
ENSG00000116871	5326.66	-0.137708	0.029351	-4.69177	2.70856e-06	1.80909e-05	MAP7D1	MAP7 domain containing 1	protein_coding
ENSG00000214193	601.161	0.422968	0.0734757	5.75657	8.58388e-09	8.25624e-08	SH3D21	SH3 domain containing 21	protein_coding
ENSG00000196182	3035.32	0.0963416	0.0334729	2.8782	0.00399954	0.0139398	STK40	serine/threonine kinase 40	protein_coding
ENSG00000181817	1228.29	-0.167088	0.0503487	-3.31862	0.000904627	0.00375021	LSM10	LSM10, U7 small nuclear RNA associated	protein_coding
ENSG00000116885	372.276	0.283035	0.0893296	3.16844	0.00153261	0.00600578	OSCP1	organic solute carrier partner 1	protein_coding
ENSG00000163874	427.438	-0.402144	0.0812257	-4.95095	7.38532e-07	5.41158e-06	ZC3H12A	zinc finger CCCH-type containing 12A	protein_coding
ENSG00000116922	1340.05	-0.20537	0.0475137	-4.32232	1.54396e-05	9.09517e-05	C1orf109	chromosome 1 open reading frame 109	protein_coding
ENSG00000185090	362.825	-0.294716	0.0923789	-3.19029	0.00142128	0.00561482	MANEAL	mannosidase endo-alpha like	protein_coding
ENSG00000196449	2073.03	-0.340749	0.0384947	-8.85186	8.60727e-19	2.09833e-17	YRDC	yrdC N6-threonylcarbamoyltransferase domain containing	protein_coding
ENSG00000197982	1373.62	-0.314998	0.0500364	-6.29537	3.06663e-10	3.52741e-09	C1orf122	chromosome 1 open reading frame 122	protein_coding
ENSG00000188786	2094.22	-0.152868	0.0418501	-3.65276	0.000259441	0.00121485	MTF1	metal regulatory transcription factor 1	protein_coding
ENSG00000183431	8026.85	-0.102284	0.0243407	-4.20218	2.6436e-05	0.000149129	SF3A3	splicing factor 3a subunit 3	protein_coding
ENSG00000183520	3414.1	-0.1746	0.0331264	-5.27072	1.35887e-07	1.11585e-06	UTP11	UTP11 small subunit processome component	protein_coding
ENSG00000168653	4701.28	0.111794	0.0294292	3.79873	0.000145439	0.000715529	NDUFS5	NADH:ubiquinone oxidoreductase subunit S5	protein_coding
ENSG00000090621	8225.29	-0.106008	0.024139	-4.39154	1.12549e-05	6.7858e-05	PABPC4	poly(A) binding protein cytoplasmic 4	protein_coding
ENSG00000116983	48.0499	0.978096	0.243977	4.00896	6.0986e-05	0.000320484	HPCAL4	hippocalcin like 4	protein_coding
ENSG00000116985	482.949	-0.227823	0.0847349	-2.68865	0.00717411	0.0230627	BMP8B	bone morphogenetic protein 8b	protein_coding
ENSG00000043514	1919.82	0.232943	0.0404636	5.75686	8.56919e-09	8.24652e-08	TRIT1	tRNA isopentenyltransferase 1	protein_coding
ENSG00000168389	478.344	-0.409612	0.0743851	-5.50664	3.65738e-08	3.23239e-07	MFSD2A	major facilitator superfamily domain containing 2A	protein_coding
ENSG00000131236	9388.43	-0.0608567	0.0251618	-2.41862	0.0155797	0.0452213	CAP1	cyclase associated actin cytoskeleton regulatory protein 1	protein_coding
ENSG00000117000	2154.18	0.416988	0.0410816	10.1502	3.30541e-24	1.12053e-22	RLF	RLF zinc finger	protein_coding
ENSG00000084073	3955.11	-0.213852	0.0298629	-7.16113	8.0017e-13	1.18229e-11	ZMPSTE24	zinc metallopeptidase STE24	protein_coding
ENSG00000049089	372.409	0.226329	0.0929824	2.43411	0.0149285	0.0435989	COL9A2	collagen type IX alpha 2 chain	protein_coding
ENSG00000187801	439.781	-0.199667	0.0801441	-2.49135	0.012726	0.0379424	ZFP69B	ZFP69 zinc finger protein B	protein_coding
ENSG00000117016	12.51	1.20783	0.497575	2.42744	0.0152057	0.0442503	RIMS3	regulating synaptic membrane exocytosis 3	protein_coding
ENSG00000171793	3982.79	-0.189589	0.0329811	-5.74842	9.00808e-09	8.64112e-08	CTPS1	CTP synthase 1	protein_coding
ENSG00000127124	6703.36	0.130273	0.0273588	4.76166	1.92009e-06	1.3145e-05	HIVEP3	HIVEP zinc finger 3	protein_coding
ENSG00000177181	27.6621	3.64135	0.451703	8.06137	7.54442e-16	1.45129e-14	RIMKLA	ribosomal modification protein rimK like family member A	protein_coding
ENSG00000127125	1165.09	0.139898	0.056006	2.49792	0.0124925	0.037334	PPCS	phosphopantothenoylcysteine synthetase	protein_coding
ENSG00000065978	44096.1	-0.0470767	0.0169214	-2.78208	0.00540111	0.0180576	YBX1	Y-box binding protein 1	protein_coding
ENSG00000164011	726.019	-0.17396	0.0631705	-2.75382	0.00589039	0.0194688	ZNF691	zinc finger protein 691	protein_coding
ENSG00000117394	7410.53	0.0684852	0.0257978	2.6547	0.00793801	0.025176	SLC2A1	solute carrier family 2 member 1	protein_coding
ENSG00000117395	5677.28	-0.213997	0.0276379	-7.74289	9.71812e-15	1.71687e-13	EBNA1BP2	EBNA1 binding protein 2	protein_coding
ENSG00000066322	3253.43	-0.093402	0.0347155	-2.6905	0.00713456	0.0229602	ELOVL1	ELOVL fatty acid elongase 1	protein_coding
ENSG00000142949	12417.6	0.190052	0.0237829	7.99112	1.33715e-15	2.51831e-14	PTPRF	protein tyrosine phosphatase receptor type F	protein_coding
ENSG00000117407	74.2125	0.505047	0.197529	2.55683	0.0105632	0.0322223	ARTN	artemin	protein_coding
ENSG00000117408	2238.23	-0.202447	0.0377072	-5.36892	7.92113e-08	6.74178e-07	IPO13	importin 13	protein_coding
ENSG00000117410	4063.49	-0.191882	0.0305099	-6.28918	3.19155e-10	3.65472e-09	ATP6V0B	ATPase H+ transporting V0 subunit b	protein_coding
ENSG00000126106	352.052	0.25473	0.0955728	2.6653	0.00769194	0.0245124	TMEM53	transmembrane protein 53	protein_coding
ENSG00000198520	72.659	0.595963	0.210956	2.82506	0.00472714	0.0161071	ARMH1	armadillo like helical domain containing 1	protein_coding
ENSG00000142945	3183.96	0.234551	0.0348787	6.72476	1.75884e-11	2.26693e-10	KIF2C	kinesin family member 2C	protein_coding
ENSG00000142937	36092.8	0.0727597	0.0204206	3.56306	0.000366556	0.00165684	RPS8	ribosomal protein S8	protein_coding
ENSG00000173846	353.472	-0.711828	0.0917217	-7.76074	8.44325e-15	1.49605e-13	PLK3	polo like kinase 3	protein_coding
ENSG00000186603	388.38	-0.504151	0.0885334	-5.69447	1.23756e-08	1.16414e-07	HPDL	4-hydroxyphenylpyruvate dioxygenase like	protein_coding
ENSG00000117450	13288.5	-0.08471	0.0216318	-3.91598	9.00361e-05	0.000459698	PRDX1	peroxiredoxin 1	protein_coding
ENSG00000117448	1724.17	0.132405	0.0425557	3.11133	0.00186248	0.00711805	AKR1A1	aldo-keto reductase family 1 member A1	protein_coding
ENSG00000159592	5079.37	0.0933473	0.0289864	3.22038	0.00128021	0.00512856	GPBP1L1	GC-rich promoter binding protein 1 like 1	protein_coding
ENSG00000086015	2708.38	-0.116774	0.037262	-3.13385	0.00172529	0.00665912	MAST2	microtubule associated serine/threonine kinase 2	protein_coding
ENSG00000085999	569.295	-0.218883	0.0739608	-2.95945	0.00308189	0.01109	RAD54L	RAD54 like	protein_coding
ENSG00000132128	4102.68	-0.0822469	0.0295575	-2.78261	0.00539244	0.01804	LRRC41	leucine rich repeat containing 41	protein_coding
ENSG00000173660	14681.3	0.0773663	0.0231281	3.34512	0.000822477	0.00343502	UQCRH	ubiquinol-cytochrome c reductase hinge protein	protein_coding
ENSG00000197587	16.5056	1.86137	0.453234	4.10686	4.01075e-05	0.000218964	DMBX1	diencephalon/mesencephalon homeobox 1	protein_coding
ENSG00000123472	2439.9	0.0986371	0.0355235	2.77667	0.00549181	0.0183166	ATPAF1	ATP synthase mitochondrial F1 complex assembly factor 1	protein_coding
ENSG00000186377	69.7671	0.630763	0.221305	2.8502	0.00436921	0.0150559	CYP4X1	cytochrome P450 family 4 subfamily X member 1	protein_coding
ENSG00000123473	2582.65	-0.142847	0.0392847	-3.63619	0.000276697	0.00128394	STIL	STIL centriolar assembly protein	protein_coding
ENSG00000162368	6615.48	-0.0816664	0.0270308	-3.02123	0.00251748	0.00928972	CMPK1	cytidine/uridine monophosphate kinase 1	protein_coding
ENSG00000132122	1889.98	0.340076	0.0438056	7.76328	8.27579e-15	1.46928e-13	SPATA6	spermatogenesis associated 6	protein_coding
ENSG00000123080	1793.9	0.249857	0.045382	5.50565	3.67817e-08	3.24586e-07	CDKN2C	cyclin dependent kinase inhibitor 2C	protein_coding
ENSG00000085832	2788.64	0.131591	0.0354921	3.7076	0.00020923	0.000995561	EPS15	epidermal growth factor receptor pathway substrate 15	protein_coding
ENSG00000117859	3735.18	0.151794	0.0322481	4.70706	2.51313e-06	1.68924e-05	OSBPL9	oxysterol binding protein like 9	protein_coding
ENSG00000154222	2490.83	-0.105842	0.0375023	-2.82227	0.00476847	0.0162117	CC2D1B	coiled-coil and C2 domain containing 1B	protein_coding
ENSG00000085840	1990.69	-0.294177	0.0386381	-7.61364	2.66487e-14	4.5513e-13	ORC1	origin recognition complex subunit 1	protein_coding
ENSG00000162377	2621.89	-0.272639	0.0358429	-7.6065	2.81607e-14	4.79587e-13	COA7	cytochrome c oxidase assembly factor 7	protein_coding
ENSG00000116171	2261.76	0.194482	0.0379312	5.12722	2.94048e-07	2.30003e-06	SCP2	sterol carrier protein 2	protein_coding
ENSG00000157193	4612.04	-0.238954	0.0300219	-7.95932	1.72992e-15	3.23428e-14	LRP8	LDL receptor related protein 8	protein_coding
ENSG00000116209	5872.59	0.0869229	0.0253851	3.42417	0.000616674	0.00264434	TMEM59	transmembrane protein 59	protein_coding
ENSG00000116205	1653.29	-0.136836	0.0440837	-3.104	0.00190922	0.00727527	TCEANC2	transcription elongation factor A N-terminal and central domain containing 2	protein_coding
ENSG00000157216	1255.34	0.211185	0.0502232	4.20493	2.61164e-05	0.000147511	SSBP3	single stranded DNA binding protein 3	protein_coding
ENSG00000116133	8110.06	-0.320119	0.0238943	-13.3973	6.27067e-41	4.40098e-39	DHCR24	24-dehydrocholesterol reductase	protein_coding
ENSG00000162402	6595.46	0.0708612	0.0259081	2.7351	0.00623617	0.020457	USP24	ubiquitin specific peptidase 24	protein_coding
ENSG00000162409	391.497	0.614468	0.0856861	7.17115	7.43713e-13	1.10341e-11	PRKAA2	protein kinase AMP-activated catalytic subunit alpha 2	protein_coding
ENSG00000162599	429.847	0.524684	0.089614	5.85493	4.77217e-09	4.73972e-08	NFIA	nuclear factor I A	protein_coding
ENSG00000162604	1194.21	0.156785	0.0529619	2.96034	0.00307297	0.0110667	TM2D1	TM2 domain containing 1	protein_coding
ENSG00000132849	336.817	0.347162	0.097977	3.5433	0.000395151	0.00177094	PATJ	PATJ crumbs cell polarity complex component	protein_coding
ENSG00000162607	4141.96	-0.244018	0.0322256	-7.57217	3.6705e-14	6.12899e-13	USP1	ubiquitin specific peptidase 1	protein_coding
ENSG00000079739	2667.37	0.405289	0.0372392	10.8834	1.38308e-27	5.53447e-26	PGM1	phosphoglucomutase 1	protein_coding
ENSG00000158966	614.564	-0.440922	0.0688033	-6.40845	1.47011e-10	1.74231e-09	CACHD1	cache domain containing 1	protein_coding
ENSG00000162433	3186.13	0.321519	0.0335302	9.58895	8.89831e-22	2.57864e-20	AK4	adenylate kinase 4	protein_coding
ENSG00000116675	1937.14	0.162547	0.042692	3.80742	0.000140423	0.000692934	DNAJC6	DnaJ heat shock protein family (Hsp40) member C6	protein_coding
ENSG00000116678	344.981	0.416458	0.0975165	4.27064	1.9491e-05	0.000112893	LEPR	leptin receptor	protein_coding
ENSG00000184588	342.813	1.13055	0.0938321	12.0486	1.97219e-33	1.02116e-31	PDE4B	phosphodiesterase 4B	protein_coding
ENSG00000198160	2769.11	0.114632	0.0359872	3.18536	0.00144576	0.00570023	MIER1	MIER1 transcriptional regulator	protein_coding
ENSG00000142864	28839.4	-0.0477196	0.0182966	-2.60811	0.00910447	0.0283452	SERBP1	SERPINE1 mRNA binding protein 1	protein_coding
ENSG00000116717	1545.7	-0.608586	0.0438925	-13.8654	1.027e-43	7.88551e-42	GADD45A	growth arrest and DNA damage inducible alpha	protein_coding
ENSG00000116729	411.698	0.21135	0.0870513	2.42788	0.0151872	0.0442108	WLS	Wnt ligand secretion mediator	protein_coding
ENSG00000024526	3933.11	0.306471	0.0342817	8.93977	3.89997e-19	9.67828e-18	DEPDC1	DEP domain containing 1	protein_coding
ENSG00000066557	898.928	0.211155	0.0635992	3.32008	0.000899902	0.00373321	LRRC40	leucine rich repeat containing 40	protein_coding
ENSG00000116754	13533.8	0.094112	0.0222594	4.22796	2.35818e-05	0.000134463	SRSF11	serine and arginine rich splicing factor 11	protein_coding
ENSG00000118454	1357.43	-0.141352	0.0482198	-2.93142	0.00337418	0.0119858	ANKRD13C	ankyrin repeat domain 13C	protein_coding
ENSG00000132485	3202.51	0.124303	0.032998	3.76697	0.000165239	0.000804782	ZRANB2	zinc finger RANBP2-type containing 2	protein_coding
ENSG00000172260	213.009	0.435393	0.13223	3.29268	0.000992357	0.00406328	NEGR1	neuronal growth regulator 1	protein_coding
ENSG00000162620	324.515	0.25262	0.0979908	2.57799	0.00993757	0.0305733	LRRIQ3	leucine rich repeats and IQ motif containing 3	protein_coding
ENSG00000162624	363.89	-1.17734	0.104876	-11.226	3.03889e-29	1.33496e-27	LHX8	LIM homeobox 8	protein_coding
ENSG00000184005	318.876	0.402203	0.0948067	4.24234	2.21197e-05	0.00012677	ST6GALNAC3	ST6 N-acetylgalactosaminide alpha-2,6-sialyltransferase 3	protein_coding
ENSG00000142892	2045.22	0.108084	0.0403631	2.67778	0.00741116	0.0237059	PIGK	phosphatidylinositol glycan anchor biosynthesis class K	protein_coding
ENSG00000154027	100.352	0.468194	0.184584	2.53648	0.0111975	0.0339094	AK5	adenylate kinase 5	protein_coding
ENSG00000137965	540.247	-0.636842	0.0759994	-8.37957	5.31193e-17	1.10335e-15	IFI44	interferon induced protein 44	protein_coding
ENSG00000162618	438.725	-0.707552	0.0877766	-8.06083	7.57791e-16	1.45462e-14	ADGRL4	adhesion G protein-coupled receptor L4	protein_coding
ENSG00000117114	533.252	-0.442944	0.0689918	-6.42024	1.36058e-10	1.61463e-09	ADGRL2	adhesion G protein-coupled receptor L2	protein_coding
ENSG00000117133	2141.26	-0.143434	0.0389911	-3.67865	0.000234471	0.00110484	RPF1	ribosome production factor 1 homolog	protein_coding
ENSG00000153898	732.344	0.173257	0.0641544	2.70063	0.00692093	0.0223608	MCOLN2	mucolipin TRP cation channel 2	protein_coding
ENSG00000142871	1233.57	-0.556485	0.050622	-10.9929	4.1322e-28	1.7186e-26	CCN1	cellular communication network factor 1	protein_coding
ENSG00000122417	1471.65	0.241741	0.0505632	4.78096	1.7446e-06	1.20281e-05	ODF2L	outer dense fiber of sperm tails 2 like	protein_coding
ENSG00000183291	3846.07	0.136906	0.0313222	4.37089	1.23742e-05	7.40843e-05	SELENOF	selenoprotein F	protein_coding
ENSG00000143013	1750.8	0.102294	0.0429358	2.38249	0.017196	0.0492131	LMO4	LIM domain only 4	protein_coding
ENSG00000065243	2933.7	0.0924581	0.0359571	2.57134	0.0101305	0.0310658	PKN2	protein kinase N2	protein_coding
ENSG00000137944	641.871	0.25074	0.0687301	3.64818	0.000264101	0.00123313	KYAT3	kynurenine aminotransferase 3	protein_coding
ENSG00000162645	1599.67	0.329333	0.045059	7.30894	2.69256e-13	4.18851e-12	GBP2	guanylate binding protein 2	protein_coding
ENSG00000097046	1412.97	0.113874	0.0475042	2.39713	0.0165239	0.0476157	CDC7	cell division cycle 7	protein_coding
ENSG00000172031	239.981	-0.319567	0.114378	-2.79396	0.00520672	0.017512	EPHX4	epoxide hydrolase 4	protein_coding
ENSG00000189195	137.875	0.537608	0.160556	3.34841	0.000812766	0.00339604	BTBD8	BTB domain containing 8	protein_coding
ENSG00000174842	1456.94	-0.138549	0.0485571	-2.85333	0.00432642	0.0149343	GLMN	glomulin, FKBP associated protein	protein_coding
ENSG00000067208	1003.79	-0.206909	0.0544863	-3.79746	0.000146187	0.000718618	EVI5	ecotropic viral integration site 5	protein_coding
ENSG00000143033	1455.69	0.150789	0.0466082	3.23524	0.00121542	0.00488969	MTF2	metal response element binding transcription factor 2	protein_coding
ENSG00000117500	3029.53	0.182246	0.0371973	4.89944	9.6111e-07	6.9267e-06	TMED5	transmembrane p24 trafficking protein 5	protein_coding
ENSG00000122483	915.835	0.145984	0.0589365	2.47697	0.0132503	0.0392826	CCDC18	coiled-coil domain containing 18	protein_coding
ENSG00000137942	1453.12	0.693584	0.0503505	13.7751	3.59768e-43	2.69332e-41	FNBP1L	formin binding protein 1 like	protein_coding
ENSG00000137936	6012.03	-0.119734	0.027869	-4.2963	1.73673e-05	0.00010141	BCAR3	BCAR3 adaptor protein, NSP family member	protein_coding
ENSG00000067334	3113.25	-0.234739	0.0340936	-6.88514	5.77321e-12	7.85222e-11	DNTTIP2	deoxynucleotidyltransferase terminal interacting protein 2	protein_coding
ENSG00000023909	933.138	-0.547629	0.0588987	-9.2978	1.43382e-20	3.83927e-19	GCLM	glutamate-cysteine ligase modifier subunit	protein_coding
ENSG00000137962	841.852	-0.428635	0.0593198	-7.22583	4.98041e-13	7.55769e-12	ARHGAP29	Rho GTPase activating protein 29	protein_coding
ENSG00000117569	1473.24	0.130744	0.0459116	2.84773	0.00440327	0.0151529	PTBP2	polypyrimidine tract binding protein 2	protein_coding
ENSG00000156876	1639.48	-0.129771	0.0464242	-2.79534	0.0051845	0.0174438	SASS6	SAS-6 centriolar assembly protein	protein_coding
ENSG00000137992	1472.26	0.118	0.0469992	2.51069	0.0120496	0.0361429	DBT	dihydrolipoamide branched chain transacylase E2	protein_coding
ENSG00000162694	2779.07	0.162419	0.0350829	4.62957	3.66418e-06	2.3905e-05	EXTL2	exostosin like glycosyltransferase 2	protein_coding
ENSG00000162695	2399.66	-0.166798	0.0424287	-3.93126	8.45027e-05	0.0004328	SLC30A7	solute carrier family 30 member 7	protein_coding
ENSG00000060718	122.49	1.45967	0.150484	9.6998	3.02082e-22	9.15262e-21	COL11A1	collagen type XI alpha 1 chain	protein_coding
ENSG00000185946	774.529	0.192622	0.0620855	3.10252	0.00191879	0.00730399	RNPC3	RNA binding region (RNP1, RRM) containing 3	protein_coding
ENSG00000198890	1805.86	-0.139313	0.0430334	-3.23731	0.00120662	0.00485896	PRMT6	protein arginine methyltransferase 6	protein_coding
ENSG00000162631	139.518	-1.13311	0.343368	-3.29999	0.000966873	0.00397161	NTNG1	netrin G1	protein_coding
ENSG00000134215	78.5225	-0.684949	0.193818	-3.53397	0.000409368	0.00182645	VAV3	vav guanine nucleotide exchange factor 3	protein_coding
ENSG00000162636	825.781	0.181455	0.0641878	2.82693	0.00469965	0.0160256	FAM102B	family with sequence similarity 102 member B	protein_coding
ENSG00000162639	117.452	-0.668941	0.145703	-4.59113	4.40849e-06	2.83187e-05	HENMT1	HEN methyltransferase 1	protein_coding
ENSG00000134186	4226.65	-0.094521	0.0283823	-3.33028	0.000867575	0.00360994	PRPF38B	pre-mRNA processing factor 38B	protein_coding
ENSG00000197780	2228.35	-0.268713	0.038471	-6.98481	2.85235e-12	4.00063e-11	TAF13	TATA-box binding protein associated factor 13	protein_coding
ENSG00000116299	22.8539	-1.36748	0.359881	-3.79982	0.000144802	0.000712785	ELAPOR1	endosome-lysosome associated apoptosis and autophagy regulator 1	protein_coding
ENSG00000031698	5073.8	0.106651	0.0278272	3.8326	0.000126796	0.00063058	SARS1	seryl-tRNA synthetase 1	protein_coding
ENSG00000143126	1291.36	0.273799	0.0482654	5.67279	1.40492e-08	1.30451e-07	CELSR2	cadherin EGF LAG seven-pass G-type receptor 2	protein_coding
ENSG00000134222	1642.26	0.328939	0.045724	7.19401	6.29169e-13	9.40456e-12	PSRC1	proline and serine rich coiled-coil 1	protein_coding
ENSG00000134243	854.234	0.323922	0.0625128	5.18168	2.19895e-07	1.7536e-06	SORT1	sortilin 1	protein_coding
ENSG00000143106	5666.01	-0.0731236	0.0264953	-2.75987	0.00578247	0.0191368	PSMA5	proteasome 20S subunit alpha 5	protein_coding
ENSG00000168765	760.574	0.178755	0.0631256	2.83174	0.00462958	0.0158287	GSTM4	glutathione S-transferase mu 4	protein_coding
ENSG00000168710	7210.37	0.075658	0.0244746	3.09129	0.00199286	0.00755078	AHCYL1	adenosylhomocysteinase like 1	protein_coding
ENSG00000143093	2211.06	-0.106739	0.0392449	-2.71982	0.00653177	0.0212726	STRIP1	striatin interacting protein 1	protein_coding
ENSG00000116396	1103.48	-0.539525	0.0545349	-9.89319	4.45579e-23	1.40664e-21	KCNC4	potassium voltage-gated channel subfamily C member 4	protein_coding
ENSG00000162775	1782.93	-0.136653	0.0418152	-3.26802	0.00108302	0.00439544	RBM15	RNA binding motif protein 15	protein_coding
ENSG00000177301	16.9069	3.58254	0.682846	5.24648	1.5503e-07	1.26438e-06	KCNA2	potassium voltage-gated channel subfamily A member 2	protein_coding
ENSG00000156171	1166.94	0.212656	0.0511787	4.15518	3.25038e-05	0.000180246	DRAM2	DNA damage regulated autophagy modulator 2	protein_coding
ENSG00000116455	1541.69	-0.160402	0.0450942	-3.55705	0.000375049	0.00169267	WDR77	WD repeat domain 77	protein_coding
ENSG00000116459	8863.52	0.114478	0.0236537	4.83974	1.30009e-06	9.15667e-06	ATP5PB	ATP synthase peripheral stalk-membrane subunit b	protein_coding
ENSG00000197852	2517.44	0.165539	0.041177	4.02018	5.81541e-05	0.000306949	INKA2	inka box actin regulator 2	protein_coding
ENSG00000155366	6212.88	-0.327563	0.0271701	-12.056	1.80303e-33	9.36274e-32	RHOC	ras homolog family member C	protein_coding
ENSG00000184599	431.011	-1.03752	0.0880386	-11.7848	4.67347e-32	2.24514e-30	TAFA3	TAFA chemokine like family member 3	protein_coding
ENSG00000081026	436.71	0.251335	0.0827753	3.03635	0.00239464	0.00888568	MAGI3	membrane associated guanylate kinase, WW and PDZ domain containing 3	protein_coding
ENSG00000081019	991.066	0.26867	0.0554743	4.84315	1.27796e-06	9.01141e-06	RSBN1	round spermatid basic protein 1	protein_coding
ENSG00000134262	592.221	-0.361364	0.06864	-5.26462	1.4048e-07	1.15094e-06	AP4B1	adaptor related protein complex 4 subunit beta 1	protein_coding
ENSG00000118655	1038.71	-0.246389	0.0524988	-4.69323	2.68927e-06	1.79755e-05	DCLRE1B	DNA cross-link repair 1B	protein_coding
ENSG00000116774	325.232	1.62643	0.101653	15.9998	1.28176e-57	1.47624e-55	OLFML3	olfactomedin like 3	protein_coding
ENSG00000134207	43.6981	1.27588	0.266053	4.79559	1.62194e-06	1.12342e-05	SYT6	synaptotagmin 6	protein_coding
ENSG00000116752	1922.75	-0.147624	0.0392361	-3.76246	0.000168249	0.000818334	BCAS2	BCAS2 pre-mRNA processing factor	protein_coding
ENSG00000213281	4694.03	0.101013	0.0303825	3.3247	0.000885125	0.0036753	NRAS	NRAS proto-oncogene, GTPase	protein_coding
ENSG00000009307	29841.1	0.116432	0.0179816	6.47506	9.4775e-11	1.14437e-09	CSDE1	cold shock domain containing E1	protein_coding
ENSG00000173218	1405.56	-0.18297	0.0513809	-3.56106	0.000369359	0.00166866	VANGL1	VANGL planar cell polarity protein 1	protein_coding
ENSG00000163393	237.052	-0.554994	0.107041	-5.18485	2.16185e-07	1.72554e-06	SLC22A15	solute carrier family 22 member 15	protein_coding
ENSG00000116815	2953.92	-0.0876341	0.0355558	-2.4647	0.013713	0.0404899	CD58	CD58 molecule	protein_coding
ENSG00000143061	3902.8	-0.117126	0.0324911	-3.60487	0.000312315	0.00143257	IGSF3	immunoglobulin superfamily member 3	protein_coding
ENSG00000134247	5010.91	0.12223	0.0275711	4.43328	9.28091e-06	5.66985e-05	PTGFRN	prostaglandin F2 receptor inhibitor	protein_coding
ENSG00000116830	3795.75	-0.0909382	0.0318269	-2.85728	0.00427292	0.0147894	TTF2	transcription termination factor 2	protein_coding
ENSG00000198162	3496.45	0.116656	0.0336669	3.46502	0.000530193	0.00230041	MAN1A2	mannosidase alpha class 1A member 2	protein_coding
ENSG00000196505	1331.17	-0.195777	0.0467684	-4.18609	2.83802e-05	0.000159396	GDAP2	ganglioside induced differentiation associated protein 2	protein_coding
ENSG00000065183	5843.2	-0.145313	0.0259841	-5.59237	2.23986e-08	2.02534e-07	WDR3	WD repeat domain 3	protein_coding
ENSG00000092621	11403	0.321198	0.0262712	12.2262	2.25138e-34	1.22207e-32	PHGDH	phosphoglycerate dehydrogenase	protein_coding
ENSG00000134250	14621.8	-0.152951	0.0229109	-6.67592	2.45691e-11	3.13741e-10	NOTCH2	notch receptor 2	protein_coding
ENSG00000162825	502.363	-0.326007	0.0794459	-4.10351	4.06924e-05	0.000221821	NBPF20	NBPF member 20	protein_coding
ENSG00000186141	2673.19	-0.125015	0.0343405	-3.64046	0.000272157	0.00126614	POLR3C	RNA polymerase III subunit C	protein_coding
ENSG00000131788	2356.89	0.14851	0.038177	3.89005	0.000100223	0.000507383	PIAS3	protein inhibitor of activated STAT 3	protein_coding
ENSG00000143127	1143.12	0.375768	0.0581769	6.45905	1.05363e-10	1.26711e-09	ITGA10	integrin subunit alpha 10	protein_coding
ENSG00000131779	1262.74	0.222976	0.0515285	4.32723	1.50997e-05	8.9037e-05	PEX11B	peroxisomal biogenesis factor 11 beta	protein_coding
ENSG00000121851	513.098	0.320545	0.0810077	3.95697	7.59063e-05	0.000391899	POLR3GL	RNA polymerase III subunit GL	protein_coding
ENSG00000265972	2930.16	0.847682	0.0353329	23.9913	3.43036e-127	1.54083e-124	TXNIP	thioredoxin interacting protein	protein_coding
ENSG00000271425	771.755	-0.313803	0.0767479	-4.08875	4.3371e-05	0.000235138	NBPF10	NBPF member 10	protein_coding
ENSG00000131791	2234.15	0.101819	0.0377684	2.69586	0.00702063	0.02263	PRKAB2	protein kinase AMP-activated non-catalytic subunit beta 2	protein_coding
ENSG00000116128	3126.53	0.38249	0.0362148	10.5617	4.48502e-26	1.66149e-24	BCL9	BCL9 transcription coactivator	protein_coding
ENSG00000162836	3211.92	0.336603	0.0328414	10.2493	1.19151e-24	4.12483e-23	ACP6	acid phosphatase 6, lysophosphatidic	protein_coding
ENSG00000265107	156.165	1.19797	0.140924	8.50079	1.88303e-17	4.07619e-16	GJA5	gap junction protein alpha 5	protein_coding
ENSG00000270629	2823.9	-0.318029	0.0441661	-7.20076	5.98788e-13	8.96535e-12	NBPF14	NBPF member 14	protein_coding
ENSG00000178104	1325.07	-0.206009	0.0512921	-4.01638	5.90994e-05	0.000311481	PDE4DIP	phosphodiesterase 4D interacting protein	protein_coding
ENSG00000269713	2585.9	-0.100143	0.0399971	-2.50376	0.0122881	0.0367599	NBPF9	NBPF member 9	protein_coding
ENSG00000184678	86.2779	0.607028	0.181867	3.33776	0.000844569	0.00352155	H2BC21	H2B clustered histone 21	protein_coding
ENSG00000159164	3054.17	0.330738	0.0368759	8.96896	2.99322e-19	7.51106e-18	SV2A	synaptic vesicle glycoprotein 2A	protein_coding
ENSG00000143368	4955.35	-0.204044	0.0286865	-7.11289	1.13641e-12	1.66e-11	SF3B4	splicing factor 3b subunit 4	protein_coding
ENSG00000014914	546.469	0.36473	0.0787166	4.63345	3.59623e-06	2.34958e-05	MTMR11	myotubularin related protein 11	protein_coding
ENSG00000264522	3837.73	-0.14624	0.0302385	-4.83623	1.32322e-06	9.30136e-06	OTUD7B	OTU deubiquitinase 7B	protein_coding
ENSG00000023902	908.753	0.415038	0.0599182	6.92675	4.30607e-12	5.93306e-11	PLEKHO1	pleckstrin homology domain containing O1	protein_coding
ENSG00000143401	8811.94	0.195958	0.0247614	7.91385	2.49553e-15	4.58459e-14	ANP32E	acidic nuclear phosphoprotein 32 family member E	protein_coding
ENSG00000117362	6020.57	0.107964	0.0274785	3.92903	8.52896e-05	0.000436705	APH1A	aph-1 homolog A, gamma-secretase subunit	protein_coding
ENSG00000118292	51.3007	0.912182	0.269867	3.38012	0.000724537	0.00306661	C1orf54	chromosome 1 open reading frame 54	protein_coding
ENSG00000117360	3020.09	-0.0961961	0.032403	-2.96874	0.00299021	0.0108033	PRPF3	pre-mRNA processing factor 3	protein_coding
ENSG00000163125	4129.19	-0.119957	0.0301436	-3.97951	6.90567e-05	0.000359635	RPRD2	regulation of nuclear pre-mRNA domain containing 2	protein_coding
ENSG00000143384	28228.8	-0.238839	0.0169769	-14.0685	5.93552e-45	4.82549e-43	MCL1	MCL1 apoptosis regulator, BCL2 family member	protein_coding
ENSG00000143420	9458.5	0.0803295	0.0222633	3.60816	0.000308381	0.00141633	ENSA	endosulfine alpha	protein_coding
ENSG00000163131	125.528	-0.489363	0.146909	-3.33106	0.000865172	0.00360078	CTSS	cathepsin S	protein_coding
ENSG00000143387	520.304	2.03965	0.110443	18.4678	3.74852e-76	6.66828e-74	CTSK	cathepsin K	protein_coding
ENSG00000143437	2169.76	0.0967522	0.0399695	2.42065	0.0154926	0.0449977	ARNT	aryl hydrocarbon receptor nuclear translocator	protein_coding
ENSG00000143418	4704.05	-0.0745183	0.0299447	-2.48853	0.0128273	0.0382076	CERS2	ceramide synthase 2	protein_coding
ENSG00000143412	299.908	0.348413	0.101031	3.44858	0.000563533	0.00243624	ANXA9	annexin A9	protein_coding
ENSG00000197622	5980.5	-0.126304	0.0258181	-4.89208	9.97784e-07	7.16514e-06	CDC42SE1	CDC42 small effector 1	protein_coding
ENSG00000163156	1556.46	-0.125296	0.046266	-2.70818	0.00676537	0.0219252	SCNM1	sodium channel modifier 1	protein_coding
ENSG00000143416	8.09801	2.19851	0.664886	3.30659	0.000944378	0.00388898	SELENBP1	selenium binding protein 1	protein_coding
ENSG00000143375	130.614	-0.543149	0.148603	-3.65503	0.000257148	0.00120505	CGN	cingulin	protein_coding
ENSG00000143367	623.628	-0.629372	0.0666352	-9.44504	3.55269e-21	9.86573e-20	TUFT1	tuftelin 1	protein_coding
ENSG00000143376	3530.01	-0.115554	0.0334943	-3.44996	0.000560661	0.00242499	SNX27	sorting nexin 27	protein_coding
ENSG00000196407	54.4283	0.878799	0.237924	3.69362	0.000221084	0.00104697	THEM5	thioesterase superfamily member 5	protein_coding
ENSG00000197747	13641.3	-0.1208	0.0207726	-5.81533	6.0513e-09	5.94443e-08	S100A10	S100 calcium binding protein A10	protein_coding
ENSG00000163216	173.085	-1.4415	0.195916	-7.35777	1.87006e-13	2.93957e-12	SPRR2D	small proline rich protein 2D	protein_coding
ENSG00000197956	31844.2	-0.289239	0.0568632	-5.08658	3.64576e-07	2.80409e-06	S100A6	S100 calcium binding protein A6	protein_coding
ENSG00000196154	3413.23	0.279967	0.0332696	8.4151	3.92569e-17	8.24945e-16	S100A4	S100 calcium binding protein A4	protein_coding
ENSG00000196754	767.386	-1.02496	0.0609962	-16.8036	2.29638e-63	2.98979e-61	S100A2	S100 calcium binding protein A2	protein_coding
ENSG00000188643	10579.4	-0.136501	0.0243498	-5.60583	2.07261e-08	1.8855e-07	S100A16	S100 calcium binding protein A16	protein_coding
ENSG00000189171	2221.17	-0.373955	0.0393976	-9.49183	2.27018e-21	6.39316e-20	S100A13	S100 calcium binding protein A13	protein_coding
ENSG00000160741	3256.79	-0.0891656	0.0347885	-2.56308	0.0103748	0.0317175	CRTC2	CREB regulated transcription coactivator 2	protein_coding
ENSG00000177954	29953.1	0.119368	0.0230782	5.17234	2.31186e-07	1.84031e-06	RPS27	ribosomal protein S27	protein_coding
ENSG00000143549	24984.3	-0.116494	0.0193963	-6.00599	1.90166e-09	1.99281e-08	TPM3	tropomyosin 3	protein_coding
ENSG00000143569	13423.1	-0.125876	0.020386	-6.17465	6.6309e-10	7.29115e-09	UBAP2L	ubiquitin associated protein 2 like	protein_coding
ENSG00000143515	4737.18	0.184199	0.0275988	6.67418	2.48615e-11	3.17119e-10	ATP8B2	ATPase phospholipid transporting 8B2	protein_coding
ENSG00000160712	1718.58	0.212573	0.0447549	4.74972	2.03703e-06	1.38897e-05	IL6R	interleukin 6 receptor	protein_coding
ENSG00000163346	1849.98	0.46836	0.0428225	10.9372	7.64857e-28	3.12323e-26	PBXIP1	PBX homeobox interacting protein 1	protein_coding
ENSG00000163348	3792.58	-0.0982356	0.0315817	-3.11052	0.00186757	0.00713018	PYGO2	pygopus family PHD finger 2	protein_coding
ENSG00000160691	9070.25	0.0788552	0.0232724	3.38836	0.000703124	0.002983	SHC1	SHC adaptor protein 1	protein_coding
ENSG00000160685	1607.39	0.140868	0.0450916	3.12404	0.00178387	0.00684992	ZBTB7B	zinc finger and BTB domain containing 7B	protein_coding
ENSG00000143590	90.5468	1.56256	0.19374	8.06522	7.3102e-16	1.40925e-14	EFNA3	ephrin A3	protein_coding
ENSG00000169242	1224.82	0.168065	0.0557063	3.01699	0.00255301	0.00940536	EFNA1	ephrin A1	protein_coding
ENSG00000169241	3292.68	0.194647	0.0357421	5.4459	5.15455e-08	4.50008e-07	SLC50A1	solute carrier family 50 member 1	protein_coding
ENSG00000185499	90.0112	0.702443	0.181389	3.87257	0.000107694	0.000542912	MUC1	mucin 1, cell surface associated	protein_coding
ENSG00000169231	422.016	0.376988	0.0881625	4.27605	1.90234e-05	0.000110327	THBS3	thrombospondin 3	protein_coding
ENSG00000160767	4794.07	-0.104021	0.02977	-3.49415	0.000475571	0.00208506	FAM189B	family with sequence similarity 189 member B	protein_coding
ENSG00000116521	7463.95	-0.103794	0.0236408	-4.39049	1.13097e-05	6.81201e-05	SCAMP3	secretory carrier membrane protein 3	protein_coding
ENSG00000160753	1955.83	-0.295058	0.0433813	-6.8015	1.03538e-11	1.37391e-10	RUSC1	RUN and SH3 domain containing 1	protein_coding
ENSG00000125459	887.93	-0.23873	0.0573878	-4.15995	3.18319e-05	0.000177054	MSTO1	misato mitochondrial distribution and morphology regulator 1	protein_coding
ENSG00000132718	2775.97	0.090419	0.0363165	2.48975	0.0127833	0.0380933	SYT11	synaptotagmin 11	protein_coding
ENSG00000143622	1427.72	0.136863	0.0463828	2.95074	0.00317018	0.0113644	RIT1	Ras like without CAAX 1	protein_coding
ENSG00000132680	5122.28	-0.133815	0.0286239	-4.67494	2.94036e-06	1.95447e-05	KHDC4	KH domain containing 4, pre-mRNA splicing factor	protein_coding
ENSG00000173080	18.3473	-1.08381	0.401441	-2.6998	0.00693806	0.0224121	RXFP4	relaxin family peptide/INSL5 receptor 4	protein_coding
ENSG00000116584	11890.3	-0.0912098	0.022958	-3.9729	7.1004e-05	0.000369241	ARHGEF2	Rho/Rac guanine nucleotide exchange factor 2	protein_coding
ENSG00000160803	5742.64	-0.0792064	0.0274829	-2.88203	0.00395122	0.0137901	UBQLN4	ubiquilin 4	protein_coding
ENSG00000254726	3972.21	0.227108	0.0314866	7.21283	5.48016e-13	8.25332e-12	MEX3A	mex-3 RNA binding family member A	protein_coding
ENSG00000160789	49505.8	-0.28242	0.0464781	-6.0764	1.22914e-09	1.31374e-08	LMNA	lamin A/C	protein_coding
ENSG00000196189	29.606	-1.36798	0.335935	-4.07216	4.65788e-05	0.000251165	SEMA4A	semaphorin 4A	protein_coding
ENSG00000160785	3101.17	-0.213567	0.034857	-6.12696	8.95748e-10	9.71268e-09	SLC25A44	solute carrier family 25 member 44	protein_coding
ENSG00000198952	8543.65	-0.160525	0.023428	-6.85185	7.29001e-12	9.81856e-11	SMG5	SMG5 nonsense mediated mRNA decay factor	protein_coding
ENSG00000198715	1986.84	0.135889	0.0403238	3.36994	0.000751849	0.00316803	GLMP	glycosylated lysosomal membrane protein	protein_coding
ENSG00000163468	24405.5	-0.0803848	0.0184641	-4.35358	1.33934e-05	7.97344e-05	CCT3	chaperonin containing TCP1 subunit 3	protein_coding
ENSG00000125462	104.353	0.750638	0.168095	4.46557	7.98566e-06	4.93222e-05	MIR9-1HG	MIR9-1 host gene	protein_coding
ENSG00000183856	11522.5	-0.135109	0.0231568	-5.83454	5.39383e-09	5.31602e-08	IQGAP3	IQ motif containing GTPase activating protein 3	protein_coding
ENSG00000163382	4376.73	0.102588	0.0303607	3.37898	0.000727557	0.00307722	NAXE	NAD(P)HX epimerase	protein_coding
ENSG00000160818	6733.59	-0.288974	0.0266093	-10.8599	1.78942e-27	7.09724e-26	GPATCH4	G-patch domain containing 4 (gene/pseudogene)	protein_coding
ENSG00000132692	3389.53	-0.176993	0.0353376	-5.00863	5.482e-07	4.09543e-06	BCAN	brevican	protein_coding
ENSG00000132688	33988.2	-0.0963479	0.0191239	-5.03807	4.70238e-07	3.54841e-06	NES	nestin	protein_coding
ENSG00000143319	5206.05	-0.372669	0.02763	-13.4879	1.84364e-41	1.31971e-39	ISG20L2	interferon stimulated exonuclease gene 20 like 2	protein_coding
ENSG00000143321	24638.9	-0.106704	0.0188914	-5.64828	1.62062e-08	1.49321e-07	HDGF	heparin binding growth factor	protein_coding
ENSG00000143294	3576.52	-0.237329	0.0325244	-7.29697	2.94316e-13	4.55467e-12	PRCC	proline rich mitotic checkpoint control factor	protein_coding
ENSG00000027869	28.0004	-1.16293	0.351561	-3.30791	0.000939941	0.00387249	SH2D2A	SH2 domain containing 2A	protein_coding
ENSG00000132694	6535.33	-0.13105	0.0253371	-5.17226	2.3128e-07	1.84031e-06	ARHGEF11	Rho guanine nucleotide exchange factor 11	protein_coding
ENSG00000183853	12544.4	0.0714385	0.0201903	3.53826	0.000402768	0.00179831	KIRREL1	kirre like nephrin family adhesion molecule 1	protein_coding
ENSG00000158473	59.2186	0.976264	0.228135	4.27934	1.87452e-05	0.000108889	CD1D	CD1d molecule	protein_coding
ENSG00000163565	5496.75	0.601595	0.0307586	19.5586	3.48699e-85	7.28498e-83	IFI16	interferon gamma inducible protein 16	protein_coding
ENSG00000163568	1453.11	0.629562	0.049124	12.8158	1.33774e-37	8.23124e-36	AIM2	absent in melanoma 2	protein_coding
ENSG00000162706	136.706	0.950041	0.14135	6.7212	1.80236e-11	2.32136e-10	CADM3	cell adhesion molecule 3	protein_coding
ENSG00000158710	20408.9	-0.0741859	0.0207323	-3.57828	0.000345868	0.00157362	TAGLN2	transgelin 2	protein_coding
ENSG00000177807	250.005	1.14377	0.156537	7.30669	2.73807e-13	4.25561e-12	KCNJ10	potassium inwardly rectifying channel subfamily J member 10	protein_coding
ENSG00000162729	1034.79	0.233908	0.0627205	3.72936	0.000191965	0.000920478	IGSF8	immunoglobulin superfamily member 8	protein_coding
ENSG00000162734	7941.6	-0.245894	0.0241016	-10.2024	1.93448e-24	6.60774e-23	PEA15	proliferation and apoptosis adaptor protein 15	protein_coding
ENSG00000122218	19674.4	0.141122	0.0189652	7.44113	9.98239e-14	1.60176e-12	COPA	COPI coat complex subunit alpha	protein_coding
ENSG00000162736	5508.26	0.080385	0.0270194	2.97508	0.0029291	0.0106146	NCSTN	nicastrin	protein_coding
ENSG00000162738	55.3295	2.37123	0.256262	9.25313	2.18005e-20	5.77712e-19	VANGL2	VANGL planar cell polarity protein 2	protein_coding
ENSG00000158773	2431.9	-0.0958798	0.0377098	-2.54257	0.0110041	0.0333857	USF1	upstream transcription factor 1	protein_coding
ENSG00000143256	6697.27	-0.128739	0.0283448	-4.54189	5.57516e-06	3.52391e-05	PFDN2	prefoldin subunit 2	protein_coding
ENSG00000158859	787.885	1.91485	0.0805337	23.7771	5.76973e-125	2.32677e-122	ADAMTS4	ADAM metallopeptidase with thrombospondin type 1 motif 4	protein_coding
ENSG00000158864	10299.8	0.0902161	0.0234125	3.85332	0.000116525	0.000583178	NDUFS2	NADH:ubiquinone oxidoreductase core subunit S2	protein_coding
ENSG00000158882	801.068	-0.195141	0.0662814	-2.94413	0.00323861	0.0115797	TOMM40L	translocase of outer mitochondrial membrane 40 like	protein_coding
ENSG00000158887	1854.13	0.476183	0.0421221	11.3048	1.24212e-29	5.56539e-28	MPZ	myelin protein zero	protein_coding
ENSG00000143252	8323.81	0.0634687	0.0254572	2.49315	0.0126614	0.0377885	SDHC	succinate dehydrogenase complex subunit C	protein_coding
ENSG00000132185	1557.06	0.25876	0.0490704	5.27324	1.34036e-07	1.10166e-06	FCRLA	Fc receptor like A	protein_coding
ENSG00000118217	4001.98	0.0804446	0.0304238	2.64413	0.00819	0.0258748	ATF6	activating transcription factor 6	protein_coding
ENSG00000162745	33.8836	0.861736	0.301603	2.85718	0.0042742	0.0147909	OLFML2B	olfactomedin like 2B	protein_coding
ENSG00000198574	107.767	-1.42994	0.164912	-8.67092	4.28659e-18	9.77374e-17	SH2D1B	SH2 domain containing 1B	protein_coding
ENSG00000152332	10225.1	-0.111286	0.0287866	-3.8659	0.00011068	0.00055656	UHMK1	U2AF homology motif kinase 1	protein_coding
ENSG00000117143	6045.82	-0.140903	0.0261235	-5.39372	6.90134e-08	5.91022e-07	UAP1	UDP-N-acetylglucosamine pyrophosphorylase 1	protein_coding
ENSG00000162733	6548.01	0.660004	0.0285352	23.1295	2.34013e-118	8.08558e-116	DDR2	discoidin domain receptor tyrosine kinase 2	protein_coding
ENSG00000117152	8.61394	-1.81622	0.578705	-3.13842	0.00169861	0.0065717	RGS4	regulator of G protein signaling 4	protein_coding
ENSG00000143228	5118.25	0.113924	0.02814	4.04849	5.15499e-05	0.000274999	NUF2	NUF2 component of NDC80 kinetochore complex	protein_coding
ENSG00000185630	509.706	0.504662	0.0758258	6.65554	2.82256e-11	3.58396e-10	PBX1	PBX homeobox 1	protein_coding
ENSG00000143171	1603.9	0.257572	0.0444106	5.79979	6.63968e-09	6.50464e-08	RXRG	retinoid X receptor gamma	protein_coding
ENSG00000143198	1192.74	0.175667	0.0506317	3.46951	0.000521408	0.00226722	MGST3	microsomal glutathione S-transferase 3	protein_coding
ENSG00000188859	1875.34	0.317418	0.040007	7.93407	2.12077e-15	3.93635e-14	FAM78B	family with sequence similarity 78 member B	protein_coding
ENSG00000143157	4732.06	-0.179517	0.0285666	-6.28418	3.29588e-10	3.7646e-09	POGK	pogo transposable element derived with KRAB domain	protein_coding
ENSG00000197965	2147.75	-0.111536	0.0386089	-2.88888	0.00386622	0.0135223	MPZL1	myelin protein zero like 1	protein_coding
ENSG00000143164	2263.93	0.164572	0.0394755	4.16896	3.05996e-05	0.000170899	DCAF6	DDB1 and CUL4 associated factor 6	protein_coding
ENSG00000213064	5373.53	-0.184444	0.0265178	-6.95549	3.5133e-12	4.8744e-11	SFT2D2	SFT2 domain containing 2	protein_coding
ENSG00000143184	38.6615	0.70359	0.284123	2.47636	0.013273	0.0393396	XCL1	X-C motif chemokine ligand 1	protein_coding
ENSG00000143153	2364.27	-0.198203	0.0390883	-5.07064	3.96474e-07	3.02867e-06	ATP1B1	ATPase Na+/K+ transporting subunit beta 1	protein_coding
ENSG00000117477	246.81	0.29679	0.110608	2.68325	0.00729094	0.0233922	CCDC181	coiled-coil domain containing 181	protein_coding
ENSG00000000460	1859.15	-0.111616	0.0424452	-2.62965	0.00854723	0.0268382	C1orf112	chromosome 1 open reading frame 112	protein_coding
ENSG00000075945	2692.02	0.22499	0.0358631	6.2736	3.52794e-10	4.00999e-09	KIFAP3	kinesin associated protein 3	protein_coding
ENSG00000120370	1947.71	0.217302	0.044759	4.85494	1.20423e-06	8.54519e-06	GORAB	golgin, RAB6 interacting	protein_coding
ENSG00000116132	5945.32	1.06739	0.032751	32.5911	5.48307e-233	7.57802e-230	PRRX1	paired related homeobox 1	protein_coding
ENSG00000076258	100.939	0.913596	0.183354	4.98268	6.27098e-07	4.63666e-06	FMO4	flavin containing dimethylaniline monoxygenase 4	protein_coding
ENSG00000117533	1040.3	0.146478	0.0547466	2.67555	0.00746057	0.0238513	VAMP4	vesicle associated membrane protein 4	protein_coding
ENSG00000010165	6191.58	-0.212554	0.0244699	-8.68633	3.74345e-18	8.58985e-17	METTL13	methyltransferase 13, eEF1A lysine and N-terminal methyltransferase	protein_coding
ENSG00000197959	772.947	-0.202145	0.0586633	-3.44584	0.000569282	0.00245813	DNM3	dynamin 3	protein_coding
ENSG00000094975	4024.61	-0.0960267	0.0338343	-2.83814	0.0045377	0.0155471	SUCO	SUN domain containing ossification factor	protein_coding
ENSG00000120334	1260.62	-0.21074	0.0492533	-4.27869	1.87996e-05	0.00010917	CENPL	centromere protein L	protein_coding
ENSG00000152061	1091.08	0.158699	0.0539905	2.93939	0.00328856	0.0117141	RABGAP1L	RAB GTPase activating protein 1 like	protein_coding
ENSG00000116161	11724.2	-0.119813	0.0219032	-5.47012	4.49719e-08	3.94343e-07	CACYBP	calcyclin binding protein	protein_coding
ENSG00000120333	1519.25	0.135787	0.0468722	2.89697	0.00376781	0.0132142	MRPS14	mitochondrial ribosomal protein S14	protein_coding
ENSG00000235750	3367.11	-0.702216	0.0333805	-21.0367	3.02826e-98	8.1207e-96	KIAA0040	KIAA0040	protein_coding
ENSG00000152092	58.6659	-0.68087	0.263992	-2.57913	0.00990499	0.0305073	ASTN1	astrotactin 1	protein_coding
ENSG00000198797	273.597	-0.905074	0.108671	-8.32858	8.18159e-17	1.68191e-15	BRINP2	BMP/retinoic acid inducible neural specific 2	protein_coding
ENSG00000075391	3582.29	-0.377148	0.0308603	-12.2211	2.39713e-34	1.29337e-32	RASAL2	RAS protein activator like 2	protein_coding
ENSG00000186283	3181.59	-0.274602	0.0315046	-8.71625	2.8758e-18	6.66702e-17	TOR3A	torsin family 3 member A	protein_coding
ENSG00000143322	5109.43	-0.49177	0.0276833	-17.7641	1.34004e-70	2.02324e-68	ABL2	ABL proto-oncogene 2, non-receptor tyrosine kinase	protein_coding
ENSG00000057252	3406.3	-0.139457	0.0331381	-4.20837	2.57222e-05	0.000145559	SOAT1	sterol O-acyltransferase 1	protein_coding
ENSG00000162782	113.443	0.373306	0.155962	2.39357	0.0166855	0.0479814	TDRD5	tudor domain containing 5	protein_coding
ENSG00000169905	6973.94	-0.118145	0.0260124	-4.54189	5.57527e-06	3.52391e-05	TOR1AIP2	torsin 1A interacting protein 2	protein_coding
ENSG00000135837	6154.91	0.169488	0.0290301	5.83835	5.27207e-09	5.20631e-08	CEP350	centrosomal protein 350	protein_coding
ENSG00000143324	2562.14	0.14503	0.0358253	4.04825	5.16015e-05	0.000275193	XPR1	xenotropic and polytropic retrovirus receptor 1	protein_coding
ENSG00000135823	951.241	-0.157413	0.0575822	-2.73371	0.00626255	0.0205252	STX6	syntaxin 6	protein_coding
ENSG00000153029	190.529	0.769198	0.13022	5.90693	3.48536e-09	3.52004e-08	MR1	major histocompatibility complex, class I-related	protein_coding
ENSG00000162783	1785.8	-0.487012	0.0500485	-9.7308	2.22837e-22	6.82063e-21	IER5	immediate early response 5	protein_coding
ENSG00000135821	274.192	0.417074	0.104611	3.98689	6.69438e-05	0.00034934	GLUL	glutamate-ammonia ligase	protein_coding
ENSG00000135828	685.616	-0.161703	0.0672116	-2.40588	0.0161337	0.0466034	RNASEL	ribonuclease L	protein_coding
ENSG00000143333	788.958	0.169505	0.0649578	2.60946	0.00906862	0.0282531	RGS16	regulator of G protein signaling 16	protein_coding
ENSG00000135824	24.291	1.35263	0.358676	3.77118	0.000162478	0.000792412	RGS8	regulator of G protein signaling 8	protein_coding
ENSG00000135829	22369.3	-0.0752782	0.0169967	-4.42899	9.46745e-06	5.77595e-05	DHX9	DExH-box helicase 9	protein_coding
ENSG00000135862	25051.8	0.0618598	0.0173511	3.56519	0.000363595	0.00164593	LAMC1	laminin subunit gamma 1	protein_coding
ENSG00000058085	242.229	-0.99398	0.109384	-9.08706	1.01755e-19	2.60432e-18	LAMC2	laminin subunit gamma 2	protein_coding
ENSG00000157064	534.646	-0.747967	0.0726545	-10.2949	7.43329e-25	2.60339e-23	NMNAT2	nicotinamide nucleotide adenylyltransferase 2	protein_coding
ENSG00000116698	7388.35	-0.131084	0.0238544	-5.49516	3.9036e-08	3.43804e-07	SMG7	SMG7 nonsense mediated mRNA decay factor	protein_coding
ENSG00000143344	467.641	0.229196	0.0781969	2.93101	0.00337866	0.0119969	RGL1	ral guanine nucleotide dissociation stimulator like 1	protein_coding
ENSG00000198756	591.314	0.398916	0.0747251	5.33845	9.37445e-08	7.85958e-07	COLGALT2	collagen beta(1-O)galactosyltransferase 2	protein_coding
ENSG00000198860	3497.52	0.139329	0.0339107	4.10872	3.97862e-05	0.000217408	TSEN15	tRNA splicing endonuclease subunit 15	protein_coding
ENSG00000116667	858.227	0.164184	0.0597553	2.74761	0.00600317	0.019787	C1orf21	chromosome 1 open reading frame 21	protein_coding
ENSG00000116406	5739.8	-0.123821	0.0300713	-4.11758	3.82872e-05	0.000209983	EDEM3	ER degradation enhancing alpha-mannosidase like protein 3	protein_coding
ENSG00000135842	2153.59	-0.328146	0.0377869	-8.68411	3.81703e-18	8.74753e-17	NIBAN1	niban apoptosis regulator 1	protein_coding
ENSG00000116679	8501.45	-0.0650443	0.0232736	-2.79476	0.00519375	0.0174716	IVNS1ABP	influenza virus NS1A binding protein	protein_coding
ENSG00000143341	19573.7	0.323747	0.0256156	12.6387	1.29213e-36	7.56211e-35	HMCN1	hemicentin 1	protein_coding
ENSG00000047410	16687.3	0.0610483	0.0225289	2.70978	0.00673288	0.0218357	TPR	translocated promoter region, nuclear basket protein	protein_coding
ENSG00000073756	71.1675	-0.562934	0.207983	-2.70664	0.00679684	0.0220034	PTGS2	prostaglandin-endoperoxide synthase 2	protein_coding
ENSG00000116711	529.565	0.330278	0.0752152	4.3911	1.12778e-05	6.79732e-05	PLA2G4A	phospholipase A2 group IVA	protein_coding
ENSG00000116747	3582.68	0.0988977	0.0367225	2.69311	0.00707892	0.0228015	RO60	Ro60, Y RNA binding protein	protein_coding
ENSG00000023572	1700.29	-0.148472	0.0424348	-3.49883	0.000467297	0.00205351	GLRX2	glutaredoxin 2	protein_coding
ENSG00000134371	3773.79	0.0910825	0.0314067	2.9001	0.00373048	0.0131063	CDC73	cell division cycle 73	protein_coding
ENSG00000162687	345.649	0.798697	0.121028	6.59927	4.13193e-11	5.16261e-10	KCNT2	potassium sodium-activated channel subfamily T member 2	protein_coding
ENSG00000116785	129.882	0.778137	0.172991	4.49814	6.85513e-06	4.27692e-05	CFHR3	complement factor H related 3	protein_coding
ENSG00000066279	16339.2	0.271773	0.0258873	10.4983	8.79235e-26	3.21082e-24	ASPM	assembly factor for spindle microtubules	protein_coding
ENSG00000177888	2119.37	0.163994	0.0406452	4.03478	5.46531e-05	0.000290004	ZBTB41	zinc finger and BTB domain containing 41	protein_coding
ENSG00000143355	135.015	0.940366	0.153091	6.14254	8.12118e-10	8.86471e-09	LHX9	LIM homeobox 9	protein_coding
ENSG00000118193	6026.92	0.140741	0.0281131	5.00625	5.54995e-07	4.13931e-06	KIF14	kinesin family member 14	protein_coding
ENSG00000118200	6495.74	-0.104807	0.0284574	-3.68296	0.000230545	0.00108776	CAMSAP2	calmodulin regulated spectrin associated protein family member 2	protein_coding
ENSG00000116852	1377.14	0.185356	0.0475603	3.89729	9.72749e-05	0.00049427	KIF21B	kinesin family member 21B	protein_coding
ENSG00000116857	2237.53	0.304672	0.0402838	7.56314	3.93443e-14	6.54536e-13	TMEM9	transmembrane protein 9	protein_coding
ENSG00000159166	112.769	-0.966092	0.169826	-5.68873	1.27988e-08	1.20019e-07	LAD1	ladinin 1	protein_coding
ENSG00000174307	2643.73	-0.540386	0.0429384	-12.5852	2.54809e-36	1.47208e-34	PHLDA3	pleckstrin homology like domain family A member 3	protein_coding
ENSG00000198892	1225.56	0.275481	0.055166	4.99366	5.92455e-07	4.40589e-06	SHISA4	shisa family member 4	protein_coding
ENSG00000134375	3721.06	-0.111878	0.0329045	-3.40009	0.000673633	0.00286805	TIMM17A	translocase of inner mitochondrial membrane 17A	protein_coding
ENSG00000117139	7351.4	0.434774	0.0256616	16.9426	2.18159e-64	2.90345e-62	KDM5B	lysine demethylase 5B	protein_coding
ENSG00000183155	560.676	-0.378802	0.0738315	-5.13063	2.88781e-07	2.26573e-06	RABIF	RAB interacting factor	protein_coding
ENSG00000143847	1675.85	1.99805	0.0483231	41.3477	0	0	PPFIA4	PTPRF interacting protein alpha 4	protein_coding
ENSG00000159388	688.691	-0.174802	0.0640889	-2.7275	0.00638164	0.0208583	BTG2	BTG anti-proliferation factor 2	protein_coding
ENSG00000188770	17.2031	-1.49613	0.411564	-3.63523	0.000277732	0.00128808	OPTC	opticin	protein_coding
ENSG00000058668	12730.2	0.0665561	0.0234789	2.83472	0.00458658	0.0156936	ATP2B4	ATPase plasma membrane Ca2+ transporting 4	protein_coding
ENSG00000143842	897.759	-0.223956	0.0640791	-3.495	0.000474068	0.00207898	SOX13	SRY-box transcription factor 13	protein_coding
ENSG00000133059	1633.57	0.139477	0.046531	2.9975	0.00272204	0.00994651	DSTYK	dual serine/threonine and tyrosine protein kinase	protein_coding
ENSG00000133069	206.547	0.357796	0.124548	2.87275	0.00406913	0.0141604	TMCC2	transmembrane and coiled-coil domain family 2	protein_coding
ENSG00000163545	327.977	-0.367437	0.0901668	-4.07508	4.59982e-05	0.000248528	NUAK2	NUAK family kinase 2	protein_coding
ENSG00000117266	1404.33	0.268444	0.0487285	5.50897	3.60948e-08	3.19334e-07	CDK18	cyclin dependent kinase 18	protein_coding
ENSG00000158711	3674.89	-0.188785	0.0337574	-5.5924	2.23955e-08	2.02534e-07	ELK4	ETS transcription factor ELK4	protein_coding
ENSG00000158715	1952.86	-0.252019	0.0445133	-5.66166	1.4992e-08	1.38703e-07	SLC45A3	solute carrier family 45 member 3	protein_coding
ENSG00000069275	28053.4	0.396214	0.0195764	20.2394	4.40576e-91	9.77263e-89	NUCKS1	nuclear casein kinase and cyclin dependent kinase substrate 1	protein_coding
ENSG00000117280	2013.53	-0.240419	0.0397454	-6.04898	1.45767e-09	1.54513e-08	RAB29	RAB29, member RAS oncogene family	protein_coding
ENSG00000266028	7475.33	0.129849	0.0255398	5.08417	3.69236e-07	2.83483e-06	SRGAP2	SLIT-ROBO Rho GTPase activating protein 2	protein_coding
ENSG00000143486	4824.14	0.0836994	0.0280092	2.98829	0.00280545	0.0102252	EIF2D	eukaryotic translation initiation factor 2D	protein_coding
ENSG00000143479	1596.86	-0.389549	0.0463582	-8.40303	4.3511e-17	9.12208e-16	DYRK3	dual specificity tyrosine phosphorylation regulated kinase 3	protein_coding
ENSG00000162889	3507.33	-0.208328	0.0319277	-6.52497	6.80137e-11	8.32993e-10	MAPKAPK2	MAPK activated protein kinase 2	protein_coding
ENSG00000142224	545.007	-0.249599	0.0744271	-3.35361	0.000797659	0.00334146	IL19	interleukin 19	protein_coding
ENSG00000162892	880.2	-0.727482	0.058671	-12.3994	2.63427e-35	1.47445e-33	IL24	interleukin 24	protein_coding
ENSG00000196352	2323.54	-0.510458	0.0402792	-12.673	8.34596e-37	4.94891e-35	CD55	CD55 molecule (Cromer blood group)	protein_coding
ENSG00000117335	6205.18	0.111775	0.0258817	4.31868	1.56965e-05	9.23441e-05	CD46	CD46 molecule	protein_coding
ENSG00000076356	334.153	-0.824157	0.0943497	-8.73513	2.43368e-18	5.67132e-17	PLXNA2	plexin A2	protein_coding
ENSG00000196878	1456.69	-0.501836	0.0531556	-9.44089	3.69632e-21	1.02329e-19	LAMB3	laminin subunit beta 3	protein_coding
ENSG00000117597	2695.93	-0.19986	0.0390615	-5.11654	3.11197e-07	2.42151e-06	UTP25	UTP25 small subunit processome component	protein_coding
ENSG00000082497	3638.99	-0.558299	0.0343171	-16.2688	1.64282e-59	1.99436e-57	SERTAD4	SERTA domain containing 4	protein_coding
ENSG00000082512	1720.2	0.151403	0.046075	3.28601	0.00101616	0.00415221	TRAF5	TNF receptor associated factor 5	protein_coding
ENSG00000170385	1369.97	-0.572435	0.0478293	-11.9683	5.20991e-33	2.64425e-31	SLC30A1	solute carrier family 30 member 1	protein_coding
ENSG00000117650	3090.9	0.308542	0.0338644	9.11111	8.15455e-20	2.09904e-18	NEK2	NIMA related kinase 2	protein_coding
ENSG00000123684	4716.73	0.074284	0.0278389	2.66836	0.00762233	0.0243173	LPGAT1	lysophosphatidylglycerol acyltransferase 1	protein_coding
ENSG00000143493	3411.45	-0.302717	0.0330664	-9.15481	5.44525e-20	1.4138e-18	INTS7	integrator complex subunit 7	protein_coding
ENSG00000143476	4293.56	-0.247062	0.028994	-8.52115	1.57975e-17	3.4404e-16	DTL	denticleless E3 ubiquitin protein ligase homolog	protein_coding
ENSG00000066027	1358.12	-0.119343	0.0474143	-2.51703	0.0118348	0.0355934	PPP2R5A	protein phosphatase 2 regulatory subunit B'alpha	protein_coding
ENSG00000162772	481.485	-0.692998	0.0759096	-9.12924	6.89809e-20	1.78585e-18	ATF3	activating transcription factor 3	protein_coding
ENSG00000203705	1171.06	0.254996	0.0535237	4.76417	1.89635e-06	1.30144e-05	TATDN3	TatD DNase domain containing 3	protein_coding
ENSG00000162769	1860.85	-0.113385	0.0404303	-2.80446	0.00504016	0.0170219	FLVCR1	FLVCR heme transporter 1	protein_coding
ENSG00000143494	269.739	0.511568	0.104326	4.90355	9.41177e-07	6.79394e-06	VASH2	vasohibin 2	protein_coding
ENSG00000117707	580.586	0.191139	0.0717327	2.6646	0.00770805	0.024555	PROX1	prospero homeobox 1	protein_coding
ENSG00000143499	3892.47	0.16897	0.030905	5.4674	4.56673e-08	4.00051e-07	SMYD2	SET and MYND domain containing 2	protein_coding
ENSG00000152104	3722.44	-0.188182	0.0351606	-5.35206	8.69563e-08	7.35221e-07	PTPN14	protein tyrosine phosphatase non-receptor type 14	protein_coding
ENSG00000117724	28692.3	0.29014	0.020624	14.0681	5.9631e-45	4.82609e-43	CENPF	centromere protein F	protein_coding
ENSG00000136636	6936.87	0.123558	0.0246757	5.00728	5.52056e-07	4.12252e-06	KCTD3	potassium channel tetramerization domain containing 3	protein_coding
ENSG00000162814	123.222	0.38879	0.160833	2.41734	0.0156343	0.0453579	SPATA17	spermatogenesis associated 17	protein_coding
ENSG00000143353	1704.72	0.376792	0.0522085	7.21707	5.31216e-13	8.02721e-12	LYPLAL1	lysophospholipase like 1	protein_coding
ENSG00000196660	47.3288	0.986309	0.300002	3.28768	0.00101017	0.00413059	SLC30A10	solute carrier family 30 member 10	protein_coding
ENSG00000136628	18769.5	0.106169	0.0184861	5.7432	9.29012e-09	8.89268e-08	EPRS1	glutamyl-prolyl-tRNA synthetase 1	protein_coding
ENSG00000067704	12443.3	0.170942	0.0218537	7.82211	5.1945e-15	9.31433e-14	IARS2	isoleucyl-tRNA synthetase 2, mitochondrial	protein_coding
ENSG00000118873	4881.23	0.134195	0.0299272	4.48406	7.32362e-06	4.55306e-05	RAB3GAP2	RAB3 GTPase activating non-catalytic protein subunit 2	protein_coding
ENSG00000116141	802.605	0.229284	0.0608245	3.76959	0.000163514	0.000796816	MARK1	microtubule affinity regulating kinase 1	protein_coding
ENSG00000143507	2058.56	-0.584365	0.0383717	-15.229	2.26886e-52	2.34279e-50	DUSP10	dual specificity phosphatase 10	protein_coding
ENSG00000143498	1193.38	-0.153009	0.0491202	-3.11499	0.00183954	0.00704518	TAF1A	TATA-box binding protein associated factor, RNA polymerase I subunit A	protein_coding
ENSG00000154305	4662.6	0.0847706	0.0291534	2.90774	0.00364048	0.0128227	MIA3	MIA SH3 domain ER export factor 3	protein_coding
ENSG00000154309	337.14	0.266037	0.100736	2.64095	0.00826751	0.0260863	DISP1	dispatched RND transporter family member 1	protein_coding
ENSG00000162909	15785	-0.24809	0.0192019	-12.9201	3.46711e-38	2.1781e-36	CAPN2	calpain 2	protein_coding
ENSG00000143756	3479.66	-0.110025	0.0366425	-3.00266	0.00267628	0.00980519	FBXO28	F-box protein 28	protein_coding
ENSG00000162923	10622.9	0.112545	0.0230572	4.88114	1.05476e-06	7.55314e-06	WDR26	WD repeat domain 26	protein_coding
ENSG00000143786	774.854	0.223325	0.0646225	3.45585	0.000548562	0.00237609	CNIH3	cornichon family AMPA receptor auxiliary protein 3	protein_coding
ENSG00000185842	1406.61	0.304616	0.0483977	6.29401	3.09358e-10	3.5555e-09	DNAH14	dynein axonemal heavy chain 14	protein_coding
ENSG00000143815	4427.24	0.263964	0.0314928	8.38172	5.21584e-17	1.0859e-15	LBR	lamin B receptor	protein_coding
ENSG00000154380	14025.5	0.146883	0.0215992	6.8004	1.0433e-11	1.38141e-10	ENAH	ENAH actin regulator	protein_coding
ENSG00000143742	11038.7	0.167584	0.0217916	7.69031	1.46783e-14	2.56204e-13	SRP9	signal recognition particle 9	protein_coding
ENSG00000163041	10294	0.0695428	0.0290029	2.39779	0.0164944	0.0475385	H3-3A	H3.3 histone A	protein_coding
ENSG00000143801	666.238	-0.237868	0.0695644	-3.4194	0.000627596	0.00268861	PSEN2	presenilin 2	protein_coding
ENSG00000163050	2062.58	-0.124943	0.0384659	-3.24814	0.00116163	0.00468905	COQ8A	coenzyme Q8A	protein_coding
ENSG00000143776	7524.86	0.161943	0.0265554	6.0983	1.07203e-09	1.15336e-08	CDC42BPA	CDC42 binding protein kinase alpha	protein_coding
ENSG00000143816	177.94	-1.98599	0.130803	-15.1831	4.57847e-52	4.62142e-50	WNT9A	Wnt family member 9A	protein_coding
ENSG00000143793	1110.82	-0.142915	0.0550773	-2.5948	0.00946459	0.0293494	C1orf35	chromosome 1 open reading frame 35	protein_coding
ENSG00000154358	201.489	0.599688	0.119844	5.00388	5.61872e-07	4.18886e-06	OBSCN	obscurin, cytoskeletal calmodulin and titin-interacting RhoGEF	protein_coding
ENSG00000154370	1384.01	-0.169558	0.0511109	-3.31745	0.000908442	0.00376429	TRIM11	tripartite motif containing 11	protein_coding
ENSG00000116574	180.21	1.10662	0.124614	8.88036	6.66458e-19	1.64031e-17	RHOU	ras homolog family member U	protein_coding
ENSG00000168118	1122.78	0.204632	0.0524122	3.90427	9.45084e-05	0.000481302	RAB4A	RAB4A, member RAS oncogene family	protein_coding
ENSG00000154429	1871.17	0.223843	0.0417233	5.36494	8.09771e-08	6.87578e-07	CCSAP	centriole, cilia and spindle associated protein	protein_coding
ENSG00000069248	4836.94	0.212676	0.0280551	7.58063	3.43891e-14	5.76909e-13	NUP133	nucleoporin 133	protein_coding
ENSG00000135801	2155.15	-0.241231	0.0406879	-5.92881	3.05134e-09	3.10967e-08	TAF5L	TATA-box binding protein associated factor 5 like	protein_coding
ENSG00000135763	2947.72	-0.370455	0.0331383	-11.1791	5.16302e-29	2.22991e-27	URB2	URB2 ribosome biogenesis homolog	protein_coding
ENSG00000143641	12306.4	0.0807853	0.0224984	3.59071	0.000329782	0.001505	GALNT2	polypeptide N-acetylgalactosaminyltransferase 2	protein_coding
ENSG00000010072	998.583	-0.249376	0.0540191	-4.61643	3.90394e-06	2.53587e-05	SPRTN	SprT-like N-terminal domain	protein_coding
ENSG00000162946	376.939	0.554427	0.0918835	6.03402	1.59928e-09	1.68727e-08	DISC1	DISC1 scaffold protein	protein_coding
ENSG00000116991	2661.56	0.16084	0.0375116	4.28775	1.80496e-05	0.00010512	SIPA1L2	signal induced proliferation associated 1 like 2	protein_coding
ENSG00000135778	2027.34	0.12395	0.0418552	2.96139	0.00306257	0.0110381	NTPCR	nucleoside-triphosphatase, cancer-related	protein_coding
ENSG00000135750	104.221	-0.893446	0.166873	-5.35404	8.60097e-08	7.27902e-07	KCNK1	potassium two pore domain channel subfamily K member 1	protein_coding
ENSG00000168275	1171.01	-0.231728	0.0559161	-4.1442	3.41e-05	0.000188341	COA6	cytochrome c oxidase assembly factor 6	protein_coding
ENSG00000173726	18429.2	0.283612	0.0201095	14.1034	3.61859e-45	2.95524e-43	TOMM20	translocase of outer mitochondrial membrane 20	protein_coding
ENSG00000054267	3035.13	0.138668	0.0359709	3.85501	0.000115724	0.000579651	ARID4B	AT-rich interaction domain 4B	protein_coding
ENSG00000168243	2571.7	0.147697	0.0365928	4.03623	5.43161e-05	0.000288556	GNG4	G protein subunit gamma 4	protein_coding
ENSG00000116962	9608.14	0.498807	0.022293	22.375	6.89725e-111	2.25314e-108	NID1	nidogen 1	protein_coding
ENSG00000077585	1277.5	0.147075	0.0494535	2.974	0.00293948	0.0106436	GPR137B	G protein-coupled receptor 137B	protein_coding
ENSG00000119285	13946.6	-0.0657337	0.0223377	-2.94272	0.00325341	0.0116188	HEATR1	HEAT repeat containing 1	protein_coding
ENSG00000077522	387.501	-0.327152	0.0883546	-3.70272	0.000213302	0.00101386	ACTN2	actinin alpha 2	protein_coding
ENSG00000116984	7274.08	0.204087	0.024956	8.1779	2.88837e-16	5.72164e-15	MTR	5-methyltetrahydrofolate-homocysteine methyltransferase	protein_coding
ENSG00000198626	1290.46	-0.474113	0.0536547	-8.83637	9.88747e-19	2.39096e-17	RYR2	ryanodine receptor 2	protein_coding
ENSG00000133019	1500.77	-0.318101	0.0471073	-6.75269	1.45129e-11	1.88405e-10	CHRM3	cholinergic receptor muscarinic 3	protein_coding
ENSG00000091483	6123.99	0.0839792	0.0262131	3.20371	0.00135667	0.00539397	FH	fumarate hydratase	protein_coding
ENSG00000174371	3263.3	-0.260539	0.0357784	-7.28201	3.28873e-13	5.07199e-12	EXO1	exonuclease 1	protein_coding
ENSG00000143702	6738.38	0.0828068	0.0303348	2.72976	0.00633802	0.020731	CEP170	centrosomal protein 170	protein_coding
ENSG00000117020	7365.31	0.246731	0.025822	9.55504	1.23538e-21	3.54003e-20	AKT3	AKT serine/threonine kinase 3	protein_coding
ENSG00000153187	39876.7	-0.0869374	0.0172111	-5.05125	4.38937e-07	3.32759e-06	HNRNPU	heterogeneous nuclear ribonucleoprotein U	protein_coding
ENSG00000162849	192.363	1.00163	0.130873	7.65343	1.95694e-14	3.38081e-13	KIF26B	kinesin family member 26B	protein_coding
ENSG00000162851	3360.55	-0.16792	0.0324819	-5.16963	2.34557e-07	1.86391e-06	TFB2M	transcription factor B2, mitochondrial	protein_coding
ENSG00000143653	3706.59	0.259885	0.0313672	8.28525	1.17858e-16	2.40359e-15	SCCPDH	saccharopine dehydrogenase (putative)	protein_coding
ENSG00000153207	9146.79	-0.129542	0.0256158	-5.05709	4.25695e-07	3.23676e-06	AHCTF1	AT-hook containing transcription factor 1	protein_coding
ENSG00000162722	2158.52	-0.692395	0.0392783	-17.6279	1.5033e-69	2.23222e-67	TRIM58	tripartite motif containing 58	protein_coding
ENSG00000171161	2698.05	-0.250292	0.0354397	-7.06246	1.63575e-12	2.3625e-11	ZNF672	zinc finger protein 672	protein_coding
ENSG00000143727	3045.4	0.108534	0.0325318	3.33626	0.00084914	0.00353831	ACP1	acid phosphatase 1	protein_coding
ENSG00000130508	5163.69	0.319577	0.0283592	11.2689	1.86894e-29	8.27077e-28	PXDN	peroxidasin	protein_coding
ENSG00000171853	3030.66	-0.160976	0.0339761	-4.73793	2.15911e-06	1.46609e-05	TRAPPC12	trafficking protein particle complex subunit 12	protein_coding
ENSG00000171863	30481.2	0.0931233	0.0230118	4.04676	5.1932e-05	0.000276709	RPS7	ribosomal protein S7	protein_coding
ENSG00000176887	3790.93	0.264243	0.0312094	8.4668	2.52235e-17	5.38231e-16	SOX11	SRY-box transcription factor 11	protein_coding
ENSG00000151692	2494.72	0.238788	0.0372641	6.40799	1.47453e-10	1.74639e-09	RNF144A	ring finger protein 144A	protein_coding
ENSG00000134313	2733.33	0.0955944	0.0353435	2.70473	0.00683606	0.0221144	KIDINS220	kinase D interacting substrate 220	protein_coding
ENSG00000151693	2093.68	-0.139244	0.0407252	-3.41911	0.000628268	0.00269085	ASAP2	ArfGAP with SH3 domain, ankyrin repeat and PH domain 2	protein_coding
ENSG00000119185	3036.17	-0.256388	0.0327544	-7.82761	4.97239e-15	8.9339e-14	ITGB1BP1	integrin subunit beta 1 binding protein 1	protein_coding
ENSG00000134317	187.597	-0.322006	0.122997	-2.61799	0.00884498	0.0276283	GRHL1	grainyhead like transcription factor 1	protein_coding
ENSG00000171848	11107.1	-0.332298	0.0218283	-15.2233	2.47892e-52	2.54507e-50	RRM2	ribonucleotide reductase regulatory subunit M2	protein_coding
ENSG00000115756	8413.25	-0.306495	0.0256086	-11.9685	5.19831e-33	2.64425e-31	HPCAL1	hippocalcin like 1	protein_coding
ENSG00000115758	2263.92	-0.574792	0.0397299	-14.4675	1.94476e-47	1.66388e-45	ODC1	ornithine decarboxylase 1	protein_coding
ENSG00000143870	12117.8	0.213539	0.0203561	10.4902	9.58351e-26	3.48557e-24	PDIA6	protein disulfide isomerase family A member 6	protein_coding
ENSG00000162975	29.0221	-0.954101	0.311038	-3.06748	0.00215874	0.00810916	KCNF1	potassium voltage-gated channel modifier subfamily F member 1	protein_coding
ENSG00000134318	9099.23	-0.128789	0.0250335	-5.14465	2.68019e-07	2.11113e-06	ROCK2	Rho associated coiled-coil containing protein kinase 2	protein_coding
ENSG00000169016	1249.18	-0.153112	0.0501057	-3.05579	0.0022447	0.00839346	E2F6	E2F transcription factor 6	protein_coding
ENSG00000196208	141.668	-0.484962	0.143366	-3.38268	0.000717819	0.00304104	GREB1	growth regulating estrogen receptor binding 1	protein_coding
ENSG00000134324	1669.86	0.293236	0.0471019	6.22556	4.79846e-10	5.34826e-09	LPIN1	lipin 1	protein_coding
ENSG00000071575	11709.3	0.446821	0.0241138	18.5297	1.1889e-76	2.13609e-74	TRIB2	tribbles pseudokinase 2	protein_coding
ENSG00000151779	2604.61	0.278155	0.035464	7.8433	4.38875e-15	7.92489e-14	NBAS	NBAS subunit of NRZ tethering complex	protein_coding
ENSG00000183891	737.434	0.219258	0.0634169	3.45741	0.000545391	0.00236292	TTC32	tetratricopeptide repeat domain 32	protein_coding
ENSG00000118965	3337.78	0.0880774	0.0315014	2.79599	0.00517414	0.0174187	WDR35	WD repeat domain 35	protein_coding
ENSG00000068697	4577.03	0.153415	0.0294733	5.20522	1.93763e-07	1.55625e-06	LAPTM4A	lysosomal protein transmembrane 4 alpha	protein_coding
ENSG00000115884	2132.94	-0.273008	0.0401094	-6.80658	9.99443e-12	1.32818e-10	SDC1	syndecan 1	protein_coding
ENSG00000118961	976.641	0.234562	0.0574174	4.0852	4.40382e-05	0.000238611	LDAH	lipid droplet associated hydrolase	protein_coding
ENSG00000119771	895.47	-0.233351	0.0564195	-4.136	3.53413e-05	0.00019454	KLHL29	kelch like family member 29	protein_coding
ENSG00000219626	204.775	0.314865	0.123013	2.55961	0.0104791	0.0319819	FAM228B	family with sequence similarity 228 member B	protein_coding
ENSG00000138031	2477.26	-0.126344	0.037397	-3.37846	0.000728926	0.00308156	ADCY3	adenylate cyclase 3	protein_coding
ENSG00000115137	273.467	0.352936	0.112426	3.13928	0.00169363	0.00655523	DNAJC27	DnaJ heat shock protein family (Hsp40) member C27	protein_coding
ENSG00000084710	237.663	0.947687	0.114729	8.2602	1.45426e-16	2.93912e-15	EFR3B	EFR3 homolog B	protein_coding
ENSG00000119772	1110.74	0.200814	0.0547282	3.66931	0.000243209	0.00114301	DNMT3A	DNA methyltransferase 3 alpha	protein_coding
ENSG00000143970	4837.31	-0.0949148	0.0292413	-3.24591	0.00117075	0.00472163	ASXL2	ASXL transcriptional regulator 2	protein_coding
ENSG00000084731	2717.25	-0.337592	0.0352621	-9.57379	1.03053e-21	2.97677e-20	KIF3C	kinesin family member 3C	protein_coding
ENSG00000084754	7466.69	0.119703	0.0238549	5.01796	5.22224e-07	3.90462e-06	HADHA	hydroxyacyl-CoA dehydrogenase trifunctional multienzyme complex subunit alpha	protein_coding
ENSG00000173557	133.097	0.362393	0.147929	2.44978	0.0142942	0.0420103	FAM166C	family with sequence similarity 166 member C	protein_coding
ENSG00000115163	1866.04	0.229807	0.0430546	5.33759	9.41925e-08	7.88978e-07	CENPA	centromere protein A	protein_coding
ENSG00000119777	3846.14	-0.0814874	0.0316074	-2.57811	0.00993415	0.0305699	TMEM214	transmembrane protein 214	protein_coding
ENSG00000084693	1911.22	0.106921	0.0404879	2.64082	0.00827059	0.0260881	AGBL5	AGBL carboxypeptidase 5	protein_coding
ENSG00000138080	5947.78	0.931604	0.0362862	25.6738	2.29314e-145	1.37336e-142	EMILIN1	elastin microfibril interfacer 1	protein_coding
ENSG00000138028	632.552	0.46151	0.0768449	6.00573	1.90473e-09	1.99431e-08	CGREF1	cell growth regulator with EF-hand domain 1	protein_coding
ENSG00000138073	3073.86	-0.128973	0.037736	-3.41776	0.000631394	0.00270165	PREB	prolactin regulatory element binding	protein_coding
ENSG00000138074	4986.94	-0.0952727	0.0280538	-3.39607	0.000683611	0.00290709	SLC5A6	solute carrier family 5 member 6	protein_coding
ENSG00000138085	2828.9	0.0913036	0.0346678	2.63367	0.00844674	0.0265737	ATRAID	all-trans retinoic acid induced differentiation factor	protein_coding
ENSG00000084774	10401.8	-0.186694	0.0245204	-7.61384	2.66071e-14	4.54853e-13	CAD	carbamoyl-phosphate synthetase 2, aspartate transcarbamylase, and dihydroorotase	protein_coding
ENSG00000115194	77.6649	0.543676	0.181503	2.99542	0.0027407	0.0100086	SLC30A3	solute carrier family 30 member 3	protein_coding
ENSG00000115204	4059.63	0.0905107	0.0326939	2.76843	0.00563273	0.0187136	MPV17	mitochondrial inner membrane protein MPV17	protein_coding
ENSG00000115207	2958.93	-0.118641	0.0329293	-3.6029	0.000314692	0.00144236	GTF3C2	general transcription factor IIIC subunit 2	protein_coding
ENSG00000115241	11625.8	-0.138062	0.0222689	-6.19977	5.65454e-10	6.24433e-09	PPM1G	protein phosphatase, Mg2+/Mn2+ dependent 1G	protein_coding
ENSG00000221843	87.6976	-0.608173	0.188993	-3.21797	0.00129102	0.0051638	C2orf16	chromosome 2 open reading frame 16	protein_coding
ENSG00000119760	2625.35	-0.118427	0.0359466	-3.29452	0.000985901	0.00404053	SUPT7L	SPT7 like, STAGA complex subunit gamma	protein_coding
ENSG00000243147	2531.67	-0.159983	0.0383442	-4.1723	3.01538e-05	0.000168462	MRPL33	mitochondrial ribosomal protein L33	protein_coding
ENSG00000158019	1463	0.154246	0.0457014	3.37508	0.000737942	0.00311674	BABAM2	BRISC and BRCA1 A complex member 2	protein_coding
ENSG00000075426	1155.7	0.252105	0.050164	5.02562	5.01797e-07	3.76599e-06	FOSL2	FOS like 2, AP-1 transcription factor subunit	protein_coding
ENSG00000163806	51.8308	-0.738718	0.237657	-3.10834	0.00188144	0.00717702	SPDYA	speedy/RINGO cell cycle regulator family member A	protein_coding
ENSG00000163811	5568.6	-0.108455	0.0282868	-3.83411	0.000126022	0.000627038	WDR43	WD repeat domain 43	protein_coding
ENSG00000115295	4460.62	0.170398	0.030808	5.53095	3.18506e-08	2.83437e-07	CLIP4	CAP-Gly domain containing linker protein family member 4	protein_coding
ENSG00000171094	395.516	-0.388195	0.0877367	-4.42454	9.6649e-06	5.88642e-05	ALK	ALK receptor tyrosine kinase	protein_coding
ENSG00000119801	1170.69	0.235811	0.0512698	4.59942	4.23659e-06	2.73023e-05	YPEL5	yippee like 5	protein_coding
ENSG00000158089	1074.2	-0.336623	0.051661	-6.51599	7.22126e-11	8.79623e-10	GALNT14	polypeptide N-acetylgalactosaminyltransferase 14	protein_coding
ENSG00000013016	2939.77	-0.11625	0.0340307	-3.41603	0.000635403	0.00271622	EHD3	EH domain containing 3	protein_coding
ENSG00000158125	127.269	-0.759799	0.153623	-4.94586	7.58096e-07	5.54815e-06	XDH	xanthine dehydrogenase	protein_coding
ENSG00000119820	2642.79	0.141424	0.0357192	3.95932	7.51634e-05	0.00038851	YIPF4	Yip1 domain family member 4	protein_coding
ENSG00000018699	1709.84	-0.116409	0.0445303	-2.61416	0.00894475	0.0279253	TTC27	tetratricopeptide repeat domain 27	protein_coding
ENSG00000049323	295.216	0.853325	0.105587	8.08173	6.38529e-16	1.23759e-14	LTBP1	latent transforming growth factor beta binding protein 1	protein_coding
ENSG00000119812	2891.83	-0.131984	0.035485	-3.71942	0.000199677	0.00095491	FAM98A	family with sequence similarity 98 member A	protein_coding
ENSG00000150938	2245.17	-0.126482	0.0360143	-3.51198	0.000444777	0.0019654	CRIM1	cysteine rich transmembrane BMP regulator 1	protein_coding
ENSG00000171055	1968.25	0.188214	0.0409898	4.59174	4.39574e-06	2.8257e-05	FEZ2	fasciculation and elongation protein zeta 2	protein_coding
ENSG00000152133	1482.47	-0.172767	0.047866	-3.6094	0.000306909	0.00141101	GPATCH11	G-patch domain containing 11	protein_coding
ENSG00000055332	4499.09	-0.128948	0.0305456	-4.2215	2.42679e-05	0.000138069	EIF2AK2	eukaryotic translation initiation factor 2 alpha kinase 2	protein_coding
ENSG00000115816	4464.84	-0.191572	0.0288162	-6.64807	2.96962e-11	3.7627e-10	CEBPZ	CCAAT enhancer binding protein zeta	protein_coding
ENSG00000115825	3609.55	0.08287	0.0321052	2.5812	0.00984564	0.0303529	PRKD3	protein kinase D3	protein_coding
ENSG00000138061	395.306	-0.822354	0.087865	-9.35929	8.02728e-21	2.19189e-19	CYP1B1	cytochrome P450 family 1 subfamily B member 1	protein_coding
ENSG00000143889	2340.68	0.155183	0.0375897	4.12834	3.65385e-05	0.000200638	HNRNPLL	heterogeneous nuclear ribonucleoprotein L like	protein_coding
ENSG00000115875	10101.2	0.0644829	0.021796	2.95847	0.00309166	0.0111229	SRSF7	serine and arginine rich splicing factor 7	protein_coding
ENSG00000152147	1694.27	-0.213733	0.0423327	-5.04889	4.44374e-07	3.36313e-06	GEMIN6	gem nuclear organelle associated protein 6	protein_coding
ENSG00000138050	838.402	-0.146904	0.0614376	-2.3911	0.016798	0.0482431	THUMPD2	THUMP domain containing 2	protein_coding
ENSG00000183023	87.7191	-0.52244	0.170303	-3.06771	0.00215703	0.00810442	SLC8A1	solute carrier family 8 member A1	protein_coding
ENSG00000115944	2716.03	0.170198	0.035726	4.76397	1.89822e-06	1.30223e-05	COX7A2L	cytochrome c oxidase subunit 7A2 like	protein_coding
ENSG00000057935	1569.8	0.221513	0.0443404	4.99573	5.86145e-07	4.36438e-06	MTA3	metastasis associated 1 family member 3	protein_coding
ENSG00000152518	3285.43	-0.245521	0.0356718	-6.88278	5.86939e-12	7.97695e-11	ZFP36L2	ZFP36 ring finger protein like 2	protein_coding
ENSG00000115970	3800.92	-0.132239	0.0312856	-4.22685	2.36986e-05	0.000135086	THADA	THADA armadillo repeat containing	protein_coding
ENSG00000138036	939.984	0.431581	0.0558243	7.73106	1.06651e-14	1.88047e-13	DYNC2LI1	dynein cytoplasmic 2 light intermediate chain 1	protein_coding
ENSG00000138095	10365.8	0.150875	0.0217163	6.94755	3.71681e-12	5.1488e-11	LRPPRC	leucine rich pentatricopeptide repeat containing	protein_coding
ENSG00000116016	93.2732	0.769401	0.172282	4.46595	7.97137e-06	4.92678e-05	EPAS1	endothelial PAS domain protein 1	protein_coding
ENSG00000068724	367.332	-0.62896	0.0896385	-7.01663	2.27284e-12	3.23327e-11	TTC7A	tetratricopeptide repeat domain 7A	protein_coding
ENSG00000095002	4252.62	-0.275634	0.0297352	-9.26962	1.86818e-20	4.97268e-19	MSH2	mutS homolog 2	protein_coding
ENSG00000170802	1817.82	-0.18606	0.0443229	-4.19783	2.69479e-05	0.000151731	FOXN2	forkhead box N2	protein_coding
ENSG00000068781	24.4974	1.13891	0.423354	2.69022	0.00714057	0.0229713	STON1-GTF2A1L	STON1-GTF2A1L readthrough	protein_coding
ENSG00000115306	23473.3	0.265013	0.0180245	14.7029	6.17144e-49	5.57197e-47	SPTBN1	spectrin beta, non-erythrocytic 1	protein_coding
ENSG00000214595	452.84	-0.289885	0.0792491	-3.6579	0.000254295	0.00119304	EML6	EMAP like 6	protein_coding
ENSG00000143947	36583	0.0801334	0.0232453	3.44729	0.000566246	0.0024462	RPS27A	ribosomal protein S27a	protein_coding
ENSG00000163001	1941.05	0.27042	0.0421153	6.42096	1.35416e-10	1.60914e-09	CFAP36	cilia and flagella associated protein 36	protein_coding
ENSG00000138035	3730.81	-0.0769493	0.0318058	-2.41935	0.0155483	0.0451447	PNPT1	polyribonucleotide nucleotidyltransferase 1	protein_coding
ENSG00000115380	496.604	0.483436	0.0739856	6.53419	6.39547e-11	7.85424e-10	EFEMP1	EGF containing fibulin extracellular matrix protein 1	protein_coding
ENSG00000162927	283.939	0.271801	0.103156	2.63486	0.00841715	0.0264853	PUS10	pseudouridine synthase 10	protein_coding
ENSG00000162929	318.108	-0.315982	0.0984192	-3.21057	0.00132473	0.00528097	SANBR	SANT and BTB domain regulator of CSR	protein_coding
ENSG00000115464	9683.96	0.120238	0.0274902	4.37385	1.22076e-05	7.31357e-05	USP34	ubiquitin specific peptidase 34	protein_coding
ENSG00000115484	1985.28	-0.122516	0.0465969	-2.62926	0.00855706	0.0268617	CCT4	chaperonin containing TCP1 subunit 4	protein_coding
ENSG00000143951	513.875	0.262271	0.0804041	3.26191	0.00110666	0.00448328	WDPCP	WD repeat containing planar cell polarity effector	protein_coding
ENSG00000169764	6731.46	0.192282	0.0253037	7.59896	2.98523e-14	5.06474e-13	UGP2	UDP-glucose pyrophosphorylase 2	protein_coding
ENSG00000179833	2480.49	-0.104594	0.0352058	-2.97093	0.00296897	0.0107353	SERTAD2	SERTA domain containing 2	protein_coding
ENSG00000198369	3338.67	-0.134696	0.0322443	-4.17736	2.94909e-05	0.000165169	SPRED2	sprouty related EVH1 domain containing 2	protein_coding
ENSG00000143971	1353.86	0.208182	0.0477104	4.36346	1.28021e-05	7.6366e-05	ETAA1	ETAA1 activator of ATR kinase	protein_coding
ENSG00000119865	642.276	0.386226	0.0728387	5.30248	1.14242e-07	9.4633e-07	CNRIP1	cannabinoid receptor interacting protein 1	protein_coding
ENSG00000169604	2290.32	0.312461	0.0369691	8.45195	2.86482e-17	6.08419e-16	ANTXR1	ANTXR cell adhesion molecule 1	protein_coding
ENSG00000115977	2116.47	-0.11462	0.0435943	-2.62924	0.0085577	0.0268617	AAK1	AP2 associated kinase 1	protein_coding
ENSG00000087338	2062.11	-0.144935	0.0407553	-3.55622	0.000376235	0.00169546	GMCL1	germ cell-less 1, spermatogenesis associated	protein_coding
ENSG00000059728	829.001	-0.392071	0.0651654	-6.01655	1.78171e-09	1.87314e-08	MXD1	MAX dimerization protein 1	protein_coding
ENSG00000116005	2468.24	-0.130841	0.037285	-3.50921	0.000449441	0.00198211	PCYOX1	prenylcysteine oxidase 1	protein_coding
ENSG00000035141	2473.32	-0.164118	0.0367498	-4.46582	7.97641e-06	4.9282e-05	FAM136A	family with sequence similarity 136 member A	protein_coding
ENSG00000163235	20063.2	-0.221033	0.0197912	-11.1682	5.83497e-29	2.51407e-27	TGFA	transforming growth factor alpha	protein_coding
ENSG00000075340	373.568	0.55468	0.0839403	6.60803	3.89459e-11	4.87625e-10	ADD2	adducin 2	protein_coding
ENSG00000116035	297.19	0.253875	0.102749	2.47084	0.0134796	0.039892	VAX2	ventral anterior homeobox 2	protein_coding
ENSG00000124357	941.619	-0.28662	0.0601457	-4.76542	1.88456e-06	1.29385e-05	NAGK	N-acetylglucosamine kinase	protein_coding
ENSG00000075292	6317.58	0.0724974	0.0266368	2.7217	0.00649469	0.0211702	ZNF638	zinc finger protein 638	protein_coding
ENSG00000003137	178.893	0.671489	0.125302	5.35897	8.36985e-08	7.09679e-07	CYP26B1	cytochrome P450 family 26 subfamily B member 1	protein_coding
ENSG00000116096	1283.26	-0.228795	0.0464875	-4.92164	8.58201e-07	6.23758e-06	SPR	sepiapterin reductase	protein_coding
ENSG00000144040	1030.98	-0.351166	0.0537793	-6.52976	6.58756e-11	8.07909e-10	SFXN5	sideroflexin 5	protein_coding
ENSG00000135632	1988.04	-0.107078	0.0399093	-2.68304	0.00729561	0.023403	SMYD5	SMYD family member 5	protein_coding
ENSG00000135624	18982.1	-0.116134	0.0189101	-6.14135	8.18225e-10	8.91513e-09	CCT7	chaperonin containing TCP1 subunit 7	protein_coding
ENSG00000163013	1357.68	0.358127	0.0514211	6.9646	3.29344e-12	4.58352e-11	FBXO41	F-box protein 41	protein_coding
ENSG00000144034	2649.01	-0.101577	0.0380548	-2.66924	0.00760242	0.0242659	TPRKB	TP53RK binding protein	protein_coding
ENSG00000144048	944.79	-0.238571	0.0567557	-4.20347	2.62848e-05	0.000148416	DUSP11	dual specificity phosphatase 11	protein_coding
ENSG00000187605	3045.46	-0.241741	0.0339308	-7.12454	1.04432e-12	1.5317e-11	TET3	tet methylcytosine dioxygenase 3	protein_coding
ENSG00000005448	2233.71	0.312516	0.0395309	7.90562	2.66611e-15	4.87801e-14	WDR54	WD repeat domain 54	protein_coding
ENSG00000114993	2117.61	0.0911717	0.0380696	2.39487	0.0166263	0.0478341	RTKN	rhotekin	protein_coding
ENSG00000115282	2727.53	0.114008	0.0362061	3.14886	0.00163906	0.00636323	TTC31	tetratricopeptide repeat domain 31	protein_coding
ENSG00000135622	851.838	0.248256	0.060061	4.1334	3.57429e-05	0.000196509	SEMA4F	ssemaphorin 4F	protein_coding
ENSG00000159399	8497.37	0.581315	0.0242401	23.9816	4.33002e-127	1.8975e-124	HK2	hexokinase 2	protein_coding
ENSG00000115350	1204.9	-0.217613	0.053559	-4.06305	4.84349e-05	0.000260081	POLE4	DNA polymerase epsilon 4, accessory subunit	protein_coding
ENSG00000115363	647.814	-0.443744	0.064865	-6.84103	7.86235e-12	1.0542e-10	EVA1A	eva-1 homolog A, regulator of programmed cell death	protein_coding
ENSG00000176204	155.434	0.590058	0.20338	2.90125	0.00371672	0.0130631	LRRTM4	leucine rich repeat transmembrane neuronal 4	protein_coding
ENSG00000163541	3130.27	0.119896	0.033886	3.5382	0.00040286	0.00179831	SUCLG1	succinate-CoA ligase GDP/ADP-forming subunit alpha	protein_coding
ENSG00000152284	150.024	0.822747	0.139921	5.88008	4.10069e-09	4.1e-08	TCF7L1	transcription factor 7 like 1	protein_coding
ENSG00000152291	11179.4	-0.113103	0.0203073	-5.56957	2.55368e-08	2.2941e-07	TGOLN2	trans-golgi network protein 2	protein_coding
ENSG00000042445	2068.21	0.124479	0.0405605	3.06897	0.00214796	0.00807711	RETSAT	retinol saturase	protein_coding
ENSG00000042493	2015.4	0.242864	0.0447463	5.42757	5.71257e-08	4.95117e-07	CAPG	capping actin protein, gelsolin like	protein_coding
ENSG00000168906	13140.4	-0.142724	0.0207588	-6.87534	6.18409e-12	8.38563e-11	MAT2A	methionine adenosyltransferase 2A	protein_coding
ENSG00000118640	195.255	0.403649	0.150694	2.67859	0.0073932	0.0236527	VAMP8	vesicle associated membrane protein 8	protein_coding
ENSG00000168894	1782.75	0.287715	0.0436083	6.59771	4.17547e-11	5.21339e-10	RNF181	ring finger protein 181	protein_coding
ENSG00000168874	534.261	1.0616	0.0780874	13.595	4.28812e-42	3.11922e-40	ATOH8	atonal bHLH transcription factor 8	protein_coding
ENSG00000068654	5152.02	-0.158423	0.0271218	-5.84117	5.18348e-09	5.13122e-08	POLR1A	RNA polymerase I subunit A	protein_coding
ENSG00000132300	3989.67	0.113614	0.0317951	3.57332	0.00035249	0.00159889	PTCD3	pentatricopeptide repeat domain 3	protein_coding
ENSG00000132305	9286.35	0.0868046	0.02142	4.0525	5.06732e-05	0.000270644	IMMT	inner membrane mitochondrial protein	protein_coding
ENSG00000115548	3843.99	0.745704	0.0316211	23.5825	5.8303e-123	2.18235e-120	KDM3A	lysine demethylase 3A	protein_coding
ENSG00000153561	2451.86	-0.0876399	0.0360452	-2.43139	0.0150411	0.0438566	RMND5A	required for meiotic nuclear division 5 homolog A	protein_coding
ENSG00000172086	905.503	0.588635	0.0656016	8.97287	2.88884e-19	7.25927e-18	KRCC1	lysine rich coiled-coil 1	protein_coding
ENSG00000115593	84.5727	0.86733	0.208074	4.16836	3.06795e-05	0.000171292	SMYD1	SET and MYND domain containing 1	protein_coding
ENSG00000144115	1279.5	0.529902	0.0560809	9.44889	3.42431e-21	9.53871e-20	THNSL2	threonine synthase like 2	protein_coding
ENSG00000115042	737.015	0.334755	0.062342	5.36966	7.88856e-08	6.71724e-07	FAHD2A	fumarylacetoacetate hydrolase domain containing 2A	protein_coding
ENSG00000174501	505.384	0.327639	0.0803965	4.07529	4.59568e-05	0.000248407	ANKRD36C	ankyrin repeat domain 36C	protein_coding
ENSG00000158050	155.943	-0.453777	0.141896	-3.19796	0.00138405	0.00548824	DUSP2	dual specificity phosphatase 2	protein_coding
ENSG00000084090	4410.6	-0.124881	0.0294442	-4.24128	2.22245e-05	0.000127289	STARD7	StAR related lipid transfer domain containing 7	protein_coding
ENSG00000135956	1779.12	-0.286961	0.041317	-6.94533	3.77568e-12	5.2223e-11	TMEM127	transmembrane protein 127	protein_coding
ENSG00000144021	5076.35	-0.203705	0.0281652	-7.2325	4.74176e-13	7.21382e-12	CIAO1	cytosolic iron-sulfur assembly component 1	protein_coding
ENSG00000198885	628.574	-0.166145	0.0696411	-2.38573	0.0170455	0.0488602	ITPRIPL1	ITPRIP like 1	protein_coding
ENSG00000114982	2623.78	-0.090615	0.0345945	-2.61935	0.00880982	0.0275424	KANSL3	KAT8 regulatory NSL complex subunit 3	protein_coding
ENSG00000158158	779.462	-0.15258	0.0631335	-2.41679	0.0156582	0.0454051	CNNM4	cyclin and CBS domain divalent metal cation transport mediator 4	protein_coding
ENSG00000168754	739.08	0.247202	0.0630993	3.91766	8.94109e-05	0.000456766	FAM178B	family with sequence similarity 178 member B	protein_coding
ENSG00000144199	365.122	0.323531	0.0892484	3.62506	0.000288896	0.00133572	FAHD2B	fumarylacetoacetate hydrolase domain containing 2B	protein_coding
ENSG00000135976	637.779	0.37899	0.0695211	5.45144	4.99632e-08	4.36831e-07	ANKRD36	ankyrin repeat domain 36	protein_coding
ENSG00000196912	481.606	0.245059	0.0776535	3.1558	0.00160059	0.00623709	ANKRD36B	ankyrin repeat domain 36B	protein_coding
ENSG00000135940	3698.3	0.253942	0.0354606	7.16126	7.99414e-13	1.18215e-11	COX5B	cytochrome c oxidase subunit 5B	protein_coding
ENSG00000115073	1997.72	0.20489	0.0401653	5.10117	3.37554e-07	2.61415e-06	ACTR1B	actin related protein 1B	protein_coding
ENSG00000183513	1381.69	0.160607	0.0461727	3.47839	0.000504439	0.00219875	COA5	cytochrome c oxidase assembly factor 5	protein_coding
ENSG00000115526	794.177	-0.159048	0.060424	-2.63219	0.00848354	0.0266615	CHST10	carbohydrate sulfotransferase 10	protein_coding
ENSG00000115539	836.434	-0.161169	0.0613992	-2.62494	0.0086665	0.0271557	PDCL3	phosducin like 3	protein_coding
ENSG00000071082	20293.3	0.11714	0.0204074	5.74006	9.46409e-09	9.03994e-08	RPL31	ribosomal protein L31	protein_coding
ENSG00000204634	1921.46	-0.11094	0.0419349	-2.64553	0.00815628	0.0257864	TBC1D8	TBC1 domain family member 8	protein_coding
ENSG00000158435	2227.35	-0.0946328	0.038873	-2.43441	0.0149161	0.0435697	CNOT11	CCR4-NOT transcription complex subunit 11	protein_coding
ENSG00000071054	11489.9	-0.0810642	0.0202901	-3.99526	6.46221e-05	0.000338404	MAP4K4	mitogen-activated protein kinase kinase kinase kinase 4	protein_coding
ENSG00000115604	66.7792	-0.951047	0.194236	-4.89634	9.76392e-07	7.01994e-06	IL18R1	interleukin 18 receptor 1	protein_coding
ENSG00000135966	1471.09	-0.351057	0.0466825	-7.52009	5.47376e-14	8.98968e-13	TGFBRAP1	transforming growth factor beta receptor associated protein 1	protein_coding
ENSG00000115641	1006.87	-0.369823	0.0548673	-6.74031	1.58053e-11	2.04592e-10	FHL2	four and a half LIM domains 2	protein_coding
ENSG00000135968	2102.07	0.175157	0.0450708	3.88625	0.000101804	0.000514952	GCC2	GRIP and coiled-coil domain containing 2	protein_coding
ENSG00000153201	5643.81	-0.0850201	0.0266979	-3.18453	0.00144992	0.00571286	RANBP2	RAN binding protein 2	protein_coding
ENSG00000163006	956.073	-0.184112	0.0552981	-3.32944	0.000870195	0.00361833	CCDC138	coiled-coil domain containing 138	protein_coding
[truncated: 4,929 more rows]

## Sheet: OE Upregulated
	OE Upregulated
log2FoldChange	symbol	genename
[truncated: 126 more rows]
