# Supplementary material for: Analysis and functional relevance of the chaperone TRAP-1 interactome in the metabolic regulation and mitochondrial integrity of cancer cells
Source: Sci Rep. 2023 May 10;13:7584. doi: 10.1038/s41598-023-34728-1 (PMC10172325; doi:10.1038/s41598-023-34728-1)
Supplement: Supplementary file 6 — Supplementary Table S3. [file 41598_2023_34728_MOESM6_ESM.xlsx]

## Sheet: KD LC-MS MS TOTAL
Table S3. Processed files of LC-MS/MS analysis using KD and OE cells.
	KD LC-MS/MS TOTAL
Checked	Protein FDR Confidence: Combined	Master	Accession	Description	Exp. q-value: Combined	Contaminant	Marked as	Sum PEP Score	Coverage [%]	# Peptides	# PSMs	# Unique Peptides	# Protein Groups	# AAs	MW [kDa]	calc. pI	Score Sequest HT: Sequest HT	# Peptides (by Search Engine): Sequest HT	# Razor Peptides	Abundance Ratio: (F2) / (F1)	Abundance Ratio (log2): (F2) / (F1)	Abundance Ratio P-Value: (F2) / (F1)	Abundance Ratio Adj. P-Value: (F2) / (F1)	Abundance Ratio Variability [%]: (F2) / (F1)	Abundances (Grouped): F1	Abundances (Grouped): F2	Found in Sample: [S1] F1: Control	Found in Sample: [S2] F2: Sample
FALSE	High	Master Protein Candidate	W6A4U0	Tetraspanin (Fragment) OS=Homo sapiens OX=9606 GN=CD63 PE=2 SV=1	0	FALSE	HUMAN	7.465	4	1	3	1	1	238	25.6	7.62	6.82	1	0	18.677	4.22	9.35003e-08	3.64358e-07	0	8.4	191.6	High	High
FALSE	High	Master Protein Candidate	Q6NZ44	Ferritin OS=Homo sapiens OX=9606 GN=FTH1 PE=1 SV=1	0	FALSE	HUMAN	19.154	31	5	10	5	1	183	21.2	5.3	8.66	5	0	1.9	0.93	0.219853	0.492825	31.01	44.5	155.5	High	High
FALSE	High	Master Protein	A6NDU8	RAB7A-interacting MON1-CCZ1 complex subunit 1 OS=Homo sapiens OX=9606 GN=RIMOC1 PE=1 SV=1	0.008	FALSE	HUMAN	2.855	5	1	1	1	1	294	33.6	5.26	0	1	0	0.01	-6.64	1e-17	3.95553e-17		200		High	Not Found
FALSE	High	Master Protein Candidate	A0A1B0GUC3	Alpha-ketoglutarate-dependent dioxygenase FTO OS=Homo sapiens OX=9606 GN=FTO PE=1 SV=1	0	FALSE	HUMAN	8.194	3	1	4	1	1	450	51.8	5.16	4.89	1	0	1.118	0.16	0.779827	0.943924	0	94.4	105.6	High	High
FALSE	High	Master Protein Candidate	Q8HG22	NADH-ubiquinone oxidoreductase chain 5 OS=Homo sapiens OX=9606 PE=3 SV=1	0	FALSE	HUMAN	5.695	3	1	2	1	1	603	66.9	8.91	9.24	1	0	1.097	0.13	0.763017	0.938511	0	95.4	104.6	High	High
FALSE	High	Master Protein	P25705	ATP synthase subunit alpha, mitochondrial OS=Homo sapiens OX=9606 GN=ATP5F1A PE=1 SV=1	0	FALSE	HUMAN	156.033	47	22	98	22	1	553	59.7	9.13	286.17	22	0	1.056	0.08	0.992812	0.998006	31.84	98.1	101.9	High	High
FALSE	High	Master Protein Candidate	V9HW38	Cytosol aminopeptidase OS=Homo sapiens OX=9606 GN=HEL-S-106 PE=2 SV=1	0	FALSE	HUMAN	74.554	46	17	32	17	1	519	56	7.69	67.34	17	0	0.951	-0.07	0.809061	0.944844	34.17	91	109	High	High
FALSE	High	Master Protein	V9HW31	ATP synthase subunit beta OS=Homo sapiens OX=9606 GN=HEL-S-271 PE=1 SV=1	0	FALSE	HUMAN	232.473	69	26	145	17	1	529	56.5	5.4	368.96	26	12	0.944	-0.08	0.795611	0.944844	18.12	99.6	100.4	High	High
FALSE	High	Master Protein Candidate	H0Y630	Serine/threonine-protein kinase 24 (Fragment) OS=Homo sapiens OX=9606 GN=STK24 PE=1 SV=1	0	FALSE	HUMAN	24.079	17	6	9	6	1	369	40.9	6.32	17.79	6	0	0.537	-0.9	0.334794	0.653976	35.5	154.3	45.7	High	High
FALSE	High	Master Protein Candidate	F5H4J1	Nuclear mitotic apparatus protein 1 (Fragment) OS=Homo sapiens OX=9606 GN=NUMA1 PE=1 SV=8	0	FALSE	HUMAN	16.509	8	4	5	4	1	851	96.9	5.05	13.52	4	0	0.661	-0.6	0.599973	0.858202	0	155.8	44.2	High	High
FALSE	High	Master Protein	E9PI68	Signal peptidase complex subunit 2 OS=Homo sapiens OX=9606 GN=SPCS2 PE=1 SV=1	0	FALSE	HUMAN	14.8	18	5	8	5	1	257	28.5	8.79	17.31	5	0	6.181	2.63	0.00018878	0.000645763	74.16	25.3	174.7	High	High
FALSE	High	Master Protein Candidate	B4DUI2	cDNA FLJ61415, highly similar to Protein kinase C and casein kinase substratein neurons protein 3 OS=Homo sapiens OX=9606 PE=2 SV=1	0	FALSE	HUMAN	25.512	18	6	9	6	1	421	48.2	6.39	22.22	6	0	0.962	-0.06	0.954008	0.984404	67.22	148.7	51.3	High	High
FALSE	High	Master Protein Candidate	B7Z9D0	Acyl-CoA-binding domain-containing protein 5 OS=Homo sapiens OX=9606 PE=2 SV=1	0	FALSE	HUMAN	7.02	5	2	2	2	1	416	46.3	5.06	4.6	2	0	0.43	-1.22	0.238974	0.523102	0	165.7	34.3	High	Peak Found
FALSE	High	Master Protein Candidate	A0A0P1J1R0	Translationally-controlled tumor protein OS=Homo sapiens OX=9606 GN=seTCTP PE=3 SV=1	0	FALSE	HUMAN	59.188	64	7	40	7	1	172	19.6	4.93	87.94	7	0	5.563	2.48	0.000213285	0.000728941	116.68	27.8	172.2	High	High
FALSE	High	Master Protein Candidate	F5H702	39S ribosomal protein L48, mitochondrial OS=Homo sapiens OX=9606 GN=MRPL48 PE=1 SV=1	0	FALSE	HUMAN	18.416	32	3	5	3	1	113	12.8	5.24	16.14	3	0	1.39	0.48	0.499081	0.794707	13.85	76.2	123.8	High	High
FALSE	High	Master Protein Candidate	A0A2R8Y7I9	SWI/SNF-related matrix-associated actin-dependent regulator of chromatin subfamily E member 1 OS=Homo sapiens OX=9606 GN=SMARCE1 PE=1 SV=1	0	FALSE	HUMAN	9.603	8	2	3	2	1	332	38	5.49	10.34	2	0	1.657	0.73	0.328267	0.648343	0	74.1	125.9	High	High
FALSE	High	Master Protein Candidate	Q6P458	GNL1 protein (Fragment) OS=Homo sapiens OX=9606 GN=GNL1 PE=2 SV=1	0.002	FALSE	HUMAN	3.93	4	1	1	1	1	481	53.8	5.02	3.02	1	0								Not Found	High
FALSE	High	Master Protein	P30622	CAP-Gly domain-containing linker protein 1 OS=Homo sapiens OX=9606 GN=CLIP1 PE=1 SV=2	0	FALSE	HUMAN	45.708	8	9	14	9	1	1438	162.1	5.36	45.63	9	0	0.79	-0.34	0.764739	0.939443	26.98	114.2	85.8	High	High
FALSE	High	Master Protein Candidate	A0A4D6CQ23	ATP synthase subunit a OS=Homo sapiens OX=9606 GN=ATP6 PE=3 SV=1	0.002	FALSE	HUMAN	3.581	4	1	4	1	1	226	24.7	10.1	6.14	1	0	0.925	-0.11	0.87701	0.944844	0	103.9	96.1	High	High
FALSE	High	Master Protein Candidate	Q86YB2	RNA helicase OS=Homo sapiens OX=9606 GN=DHX8 PE=1 SV=2	0.008	FALSE	HUMAN	2.847	1	1	1	1	1	1220	139.2	8.38	0	1	0	0.01	-6.64	1e-17	3.95553e-17		200		High	Not Found
FALSE	High	Master Protein Candidate	A0A1V0MC66	NADH-ubiquinone oxidoreductase chain 5 OS=Homo sapiens OX=9606 GN=ND5 PE=3 SV=1	0	FALSE	HUMAN	5.695	3	1	2	1	1	603	67	9.03	9.24	1	0	1.097	0.13	0.763017	0.938511	0	95.4	104.6	High	High
FALSE	High	Master Protein Candidate	Q93052	Lipoma-preferred partner OS=Homo sapiens OX=9606 GN=LPP PE=1 SV=1	0.002	FALSE	HUMAN	5.268	2	1	2	1	1	612	65.7	7.37	6.44	1	0	0.493	-1.02	0.332921	0.653976	0	133.9	66.1	High	High
FALSE	High	Master Protein Candidate	Q59F03	Integrin alpha 3 isoform b, variant (Fragment) OS=Homo sapiens OX=9606 PE=2 SV=1	0	FALSE	HUMAN	14.774	3	2	5	2	1	749	81.9	8.07	13.26	2	0	0.407	-1.3	0.115441	0.294706	9.82	140.3	59.7	High	High
FALSE	High	Master Protein	Q53FT3	Protein Hikeshi OS=Homo sapiens OX=9606 GN=HIKESHI PE=1 SV=2	0	FALSE	HUMAN	14.543	23	4	6	4	1	197	21.6	5.45	15.14	4	0	5.314	2.41	0.00267813	0.00875198	99.34	37.5	162.5	High	High
FALSE	High	Master Protein	F2Z2W7	tRNA (uracil(54)-C(5))-methyltransferase OS=Homo sapiens OX=9606 GN=TRMT2A PE=1 SV=1	0	FALSE	HUMAN	6.172	5	2	3	2	1	643	70.8	8.05	2.62	2	0	0.89	-0.17	0.918339	0.96272	0	122.1	77.9	High	High
FALSE	High	Master Protein Candidate	A0A0D9SFL3	RNA-binding protein EWS OS=Homo sapiens OX=9606 GN=EWSR1 PE=1 SV=1	0	FALSE	HUMAN	20.336	8	4	8	4	1	584	61.4	9.13	21.85	4	0	6.749	2.75	0.000173687	0.000594659	109.53	25.3	174.7	High	High
FALSE	High	Master Protein	A0A590UJ43	Casein kinase I isoform alpha OS=Homo sapiens OX=9606 GN=CSNK1A1 PE=1 SV=1	0.003	FALSE	HUMAN	3.346	3	1	1	1	1	426	48.5	9.55	1.88	1	0	100	6.64	1e-17	3.95553e-17			200	Not Found	High
FALSE	High	Master Protein Candidate	C9JYN0	Synaptophysin-like protein 1 OS=Homo sapiens OX=9606 GN=SYPL1 PE=1 SV=1	0.002	FALSE	HUMAN	4.034	5	1	7	1	1	224	24.8	7.14	12.19	1	0	0.898	-0.16	0.823254	0.944844	0	105.4	94.6	High	High
FALSE	High	Master Protein	A8K486	Peptidyl-prolyl cis-trans isomerase OS=Homo sapiens OX=9606 PE=2 SV=1	0	TRUE	HUMAN	107.82	72	13	128	13	1	165	18	6.9	308.82	13	0	0.602	-0.73	0.205792	0.46698	21.51	132.2	67.8	High	High
FALSE	High	Master Protein	Q7Z5K2	Wings apart-like protein homolog OS=Homo sapiens OX=9606 GN=WAPL PE=1 SV=1	0	FALSE	HUMAN	12.812	5	4	4	4	1	1190	132.9	5.44	6.28	4	0	1.024	0.03	0.889097	0.948141	74.8	151.1	48.9	High	High
FALSE	High	Master Protein	P35269	General transcription factor IIF subunit 1 OS=Homo sapiens OX=9606 GN=GTF2F1 PE=1 SV=2	0	FALSE	HUMAN	19.306	11	4	7	4	1	517	58.2	7.49	16.2	4	0	1.325	0.41	0.565716	0.841294	17.7	66.6	133.4	High	High
FALSE	High	Master Protein Candidate	Q96KN1	Protein LRATD2 OS=Homo sapiens OX=9606 GN=LRATD2 PE=1 SV=1	0	FALSE	HUMAN	35.54	34	7	12	7	1	310	34.5	5.54	24.55	7	0	1.525	0.61	0.403926	0.738253	84.3	76.4	123.6	High	High
FALSE	High	Master Protein	P08134	Rho-related GTP-binding protein RhoC OS=Homo sapiens OX=9606 GN=RHOC PE=1 SV=1	0	FALSE	HUMAN	41.418	37	7	18	1	1	193	22	6.58	43.18	7	0	1.123	0.17	0.770491	0.940531	0	94.2	105.8	High	High
FALSE	High	Master Protein Candidate	Q7Z726	Importin subunit alpha OS=Homo sapiens OX=9606 GN=KPNA2 PE=1 SV=1	0	FALSE	HUMAN	79.999	32	14	34	14	1	529	57.8	5.4	100.88	14	0	1.399	0.48	0.535524	0.820966	35.19	74.1	125.9	High	High
FALSE	High	Master Protein Candidate	A0A1B1PEP8	ATP synthase protein 8 (Fragment) OS=Homo sapiens OX=9606 GN=ATP8 PE=3 SV=1	0	FALSE	HUMAN	13.421	37	2	5	1	1	67	7.9	9.91	9.73	2	0	1.347	0.43	0.580153	0.841294	59.95	86.8	113.2	High	High
FALSE	High	Master Protein Candidate	A0A343UHE3	NADH-ubiquinone oxidoreductase chain 5 OS=Homo sapiens OX=9606 GN=ND5 PE=3 SV=1	0	FALSE	HUMAN	5.695	3	1	2	1	1	603	67	9.03	9.24	1	0	1.097	0.13	0.763017	0.938511	0	95.4	104.6	High	High
FALSE	High	Master Protein	A8MUS3	60S ribosomal protein L23a OS=Homo sapiens OX=9606 GN=RPL23A PE=1 SV=1	0	FALSE	HUMAN	54.988	36	10	51	10	1	194	21.9	10.48	130.19	10	0	12.137	3.6	5.1766e-08	2.02202e-07	119.08	41.3	158.7	High	High
FALSE	High	Master Protein Candidate	P62807	Histone H2B type 1-C/E/F/G/I OS=Homo sapiens OX=9606 GN=H2BC10 PE=1 SV=4	0	FALSE	HUMAN	20.159	33	5	17	2	1	126	13.9	10.32	26.16	5	0	0.56	-0.84	0.153703	0.370078	23.75	108.2	91.8	High	High
FALSE	High	Master Protein	P51572	B-cell receptor-associated protein 31 OS=Homo sapiens OX=9606 GN=BCAP31 PE=1 SV=3	0	FALSE	HUMAN	36.481	31	6	12	6	1	246	28	8.44	26.96	6	0	1.968	0.98	0.195425	0.448849	179.29	60.3	139.7	High	High
FALSE	High	Master Protein Candidate	A0A7I2V6E3	Dipeptidyl-peptidase I OS=Homo sapiens OX=9606 GN=CTSC PE=1 SV=1	0	FALSE	HUMAN	23.11	11	5	14	5	1	419	47.1	7.01	32.09	5	0	1.398	0.48	0.473024	0.783292	76.25	48.8	151.2	High	High
FALSE	High	Master Protein Candidate	Q9Y262	Eukaryotic translation initiation factor 3 subunit L OS=Homo sapiens OX=9606 GN=EIF3L PE=1 SV=1	0	FALSE	HUMAN	105.189	38	20	51	20	1	564	66.7	6.34	127.29	20	0	1.162	0.22	0.837857	0.944844	28.56	92.3	107.7	High	High
FALSE	High	Master Protein	Q9P0J0	NADH dehydrogenase [ubiquinone] 1 alpha subcomplex subunit 13 OS=Homo sapiens OX=9606 GN=NDUFA13 PE=1 SV=3	0	FALSE	HUMAN	26.291	42	7	18	7	1	144	16.7	8.43	31.42	7	0	0.516	-0.96	0.184217	0.428383	21.97	125.8	74.2	High	High
FALSE	High	Master Protein	Q9NRG0	Chromatin accessibility complex protein 1 OS=Homo sapiens OX=9606 GN=CHRAC1 PE=1 SV=1	0	FALSE	HUMAN	7.946	20	2	3	2	1	131	14.7	5.1	6.7	2	0	0.529	-0.92	0.316424	0.633614	18.04	119.2	80.8	High	High
FALSE	High	Master Protein Candidate	E7E8T7	BCR-ABL1 e8a2 variant (Fragment) OS=Homo sapiens OX=9606 GN=BCR-ABL1 PE=2 SV=1	0.008	FALSE	HUMAN	2.918	2	1	1	1	1	448	50.1	6.77	2	1	0	100	6.64	1e-17	3.95553e-17			200	Not Found	High
FALSE	High	Master Protein Candidate	A0A143FZ63	ATP synthase protein 8 OS=Homo sapiens OX=9606 GN=ATP8 PE=3 SV=1	0	FALSE	HUMAN	13.421	37	2	5	1	1	68	8	9.91	9.73	2	0	1.347	0.43	0.580153	0.841294	59.95	86.8	113.2	High	High
FALSE	High	Master Protein Candidate	H3BSK4	E3 ubiquitin-protein ligase ARIH1 OS=Homo sapiens OX=9606 GN=ARIH1 PE=1 SV=1	0	FALSE	HUMAN	7.199	8	1	2	1	1	167	17.6	3.83	6.04	1	0	1.15	0.2	0.737441	0.938511	0	93	107	High	High
FALSE	High	Master Protein Candidate	A0A804HLG9	Transcription initiation factor TFIID subunit 12 OS=Homo sapiens OX=9606 GN=TAF12 PE=1 SV=1	0.007	FALSE	HUMAN	2.948	5	1	1	1	1	213	23.6	8.68	1.98	1	0	1.345	0.43	0.609852	0.864846	0	85.3	114.7	Peak Found	High
FALSE	High	Master Protein Candidate	K7EJQ4	tRNA (guanine(10)-N2)-methyltransferase homolog (Fragment) OS=Homo sapiens OX=9606 GN=TRMT11 PE=1 SV=1	0.002	FALSE	HUMAN	4.108	17	1	2	1	1	86	10	7.28	3.83	1	0	1.25	0.32	0.678289	0.91524	0	88.9	111.1	High	High
FALSE	High	Master Protein Candidate	Q9UM54	Unconventional myosin-VI OS=Homo sapiens OX=9606 GN=MYO6 PE=1 SV=4	0.003	FALSE	HUMAN	3.528	1	1	1	1	1	1294	149.6	8.53	1.73	1	0	100	6.64	1e-17	3.95553e-17			200	Not Found	High
FALSE	High	Master Protein Candidate	G5E9W7	28S ribosomal protein S22, mitochondrial OS=Homo sapiens OX=9606 GN=MRPS22 PE=1 SV=2	0	FALSE	HUMAN	23.949	39	8	10	8	1	290	33.5	6.67	20.51	8	0	0.705	-0.51	0.508715	0.798501	11.07	52.3	147.7	High	High
FALSE	High	Master Protein	Q32P41	tRNA (guanine(37)-N1)-methyltransferase OS=Homo sapiens OX=9606 GN=TRMT5 PE=1 SV=2	0	FALSE	HUMAN	10.732	6	2	2	2	1	509	58.2	8.62	7.14	2	0						98.6	101.4	High	High
FALSE	High	Master Protein	H3BND4	Pyridoxal-dependent decarboxylase domain-containing protein 1 OS=Homo sapiens OX=9606 GN=PDXDC1 PE=1 SV=1	0.002	FALSE	HUMAN	5.343	3	2	2	2	1	806	88.7	5.48	1.88	2	0	0.284	-1.82	0.0668133	0.181294	0	169.9	30.1	High	Peak Found
FALSE	High	Master Protein Candidate	A0A1D8GZE0	NR4A3/PIK3R1 fusion protein (Fragment) OS=Homo sapiens OX=9606 GN=NR4A3 PE=2 SV=1	0.002	FALSE	HUMAN	4.917	19	2	4	2	1	135	15.5	7.5	2.31	2	0	1.053	0.07	0.866301	0.944844	15.87	98.8	101.2	High	High
FALSE	High	Master Protein	Q10567	AP-1 complex subunit beta-1 OS=Homo sapiens OX=9606 GN=AP1B1 PE=1 SV=3	0	FALSE	HUMAN	64.89	24	16	36	8	1	949	104.5	5.06	73.21	16	0	0.393	-1.35	0.126447	0.3172	14.06	116.7	83.3	High	High
FALSE	High	Master Protein Candidate	H3BLU7	Aflatoxin B1 aldehyde reductase member 2 (Fragment) OS=Homo sapiens OX=9606 GN=AKR7A2 PE=1 SV=1	0	FALSE	HUMAN	35.812	25	6	8	6	1	314	34.7	7.18	27.4	6	0	1.29	0.37	0.605428	0.862063	150.01	107.8	92.2	High	High
FALSE	High	Master Protein Candidate	B4DVJ0	Glucose-6-phosphate isomerase OS=Homo sapiens OX=9606 PE=2 SV=1	0	FALSE	HUMAN	141.656	52	24	69	24	1	531	60	8.65	165.11	24	0	1.147	0.2	0.860706	0.944844	27.77	92.9	107.1	High	High
FALSE	High	Master Protein Candidate	B4DNM0	RNA polymerase-associated protein LEO1 OS=Homo sapiens OX=9606 PE=2 SV=1	0	FALSE	HUMAN	10.122	4	2	3	2	1	644	72.7	4.54	8.7	2	0	1.18	0.24	0.69726	0.928877	0	61.4	138.6	High	High
FALSE	High	Master Protein Candidate	A0A343GSX5	ATP synthase subunit a OS=Homo sapiens OX=9606 GN=ATP6 PE=3 SV=1	0.002	FALSE	HUMAN	3.581	4	1	4	1	1	226	24.8	10.1	6.14	1	0	0.925	-0.11	0.87701	0.944844	0	103.9	96.1	High	High
FALSE	High	Master Protein Candidate	C9JR84	WW domain-containing transcription regulator protein 1 (Fragment) OS=Homo sapiens OX=9606 GN=WWTR1 PE=1 SV=1	0	FALSE	HUMAN	7.792	20	1	1	1	1	138	14.5	6.64	6.2	1	0	100	6.64	1e-17	3.95553e-17			200	Not Found	High
FALSE	High	Master Protein Candidate	H0YN22	GMP reductase 2 (Fragment) OS=Homo sapiens OX=9606 GN=GMPR2 PE=1 SV=1	0.002	FALSE	HUMAN	5.043	22	1	1	1	1	69	7.6	8.54	2.77	1	0	0.01	-6.64	1e-17	3.95553e-17		200		High	Not Found
FALSE	High	Master Protein Candidate	Q860C0	MHC class II antigen OS=Homo sapiens OX=9606 GN=HLA-DRB1 PE=2 SV=1	0	FALSE	HUMAN	42.007	32	7	24	5	1	266	30.1	7.47	77.84	7	0	0.831	-0.27	0.585782	0.844263	53.46	109.6	90.4	High	High
FALSE	High	Master Protein	A6NEM2	Host cell factor 1 OS=Homo sapiens OX=9606 GN=HCFC1 PE=1 SV=2	0	FALSE	HUMAN	21.656	3	5	10	5	1	2080	213.3	7.33	25.8	5	0	2.737	1.45	0.0647483	0.176979	7.13	36.7	163.3	High	High
FALSE	High	Master Protein	P16402	Histone H1.3 OS=Homo sapiens OX=9606 GN=H1-3 PE=1 SV=2	0	FALSE	HUMAN	20.277	15	4	14	4	1	221	22.3	11.02	35.87	4	0	1.136	0.18	0.862339	0.944844	53.28	85.9	114.1	High	High
FALSE	High	Master Protein Candidate	A0A343GK97	ATP synthase subunit a OS=Homo sapiens OX=9606 GN=ATP6 PE=3 SV=1	0.002	FALSE	HUMAN	3.581	4	1	4	1	1	226	24.8	9.91	6.14	1	0	0.925	-0.11	0.87701	0.944844	0	103.9	96.1	High	High
FALSE	High	Master Protein Candidate	A0A342YGS3	ATP synthase subunit a OS=Homo sapiens OX=9606 GN=ATP6 PE=3 SV=1	0.002	FALSE	HUMAN	3.581	4	1	4	1	1	226	24.8	9.99	6.14	1	0	0.925	-0.11	0.87701	0.944844	0	103.9	96.1	High	High
FALSE	High	Master Protein Candidate	A0A343R0H2	Cytochrome c oxidase subunit 2 OS=Homo sapiens OX=9606 GN=COX2 PE=3 SV=1	0	FALSE	HUMAN	17.296	15	3	11	3	1	227	25.4	4.82	23.3	3	0	0.99	-0.01	0.878768	0.944844	48.13	102.2	97.8	High	High
FALSE	High	Master Protein Candidate	A0A4D6PEG8	MHC class II antigen OS=Homo sapiens OX=9606 GN=HLA-DRB4 PE=4 SV=1	0	FALSE	HUMAN	17.272	18	3	7	3	1	266	29.9	7.68	22.98	3	0	0.825	-0.28	0.723079	0.937811	15.47	120.7	79.3	High	High
FALSE	High	Master Protein	P22314	Ubiquitin-like modifier-activating enzyme 1 OS=Homo sapiens OX=9606 GN=UBA1 PE=1 SV=3	0	FALSE	HUMAN	269.251	45	35	152	35	1	1058	117.8	5.76	446.6	35	0	0.607	-0.72	0.212607	0.47936	23.22	131.8	68.2	High	High
FALSE	High	Master Protein Candidate	E7EPL9	Peroxisomal multifunctional enzyme type 2 OS=Homo sapiens OX=9606 GN=HSD17B4 PE=1 SV=2	0	FALSE	HUMAN	80.316	26	14	34	14	1	713	77	8.95	101.94	14	0	0.624	-0.68	0.236824	0.522152	43.81	185.8	14.2	High	High
FALSE	High	Master Protein Candidate	E7EUY5	Single-stranded DNA-binding protein, mitochondrial (Fragment) OS=Homo sapiens OX=9606 GN=SSBP1 PE=1 SV=1	0	FALSE	HUMAN	37.321	39	6	24	6	1	135	15.7	9.85	63.31	6	0	0.63	-0.67	0.244606	0.531721	2.13	115.7	84.3	High	High
FALSE	High	Master Protein	A0A024R5S4	Ubiquitin specific peptidase 8, isoform CRA_a OS=Homo sapiens OX=9606 GN=USP8 PE=4 SV=1	0	FALSE	HUMAN	16.665	4	3	5	3	1	1118	127.4	8.51	15.24	3	0	0.76	-0.4	0.712128	0.937811	32.06	131.4	68.6	High	High
FALSE	High	Master Protein Candidate	P68431	Histone H3.1 OS=Homo sapiens OX=9606 GN=H3C12 PE=1 SV=2	0	FALSE	HUMAN	5.745	12	2	7	2	1	136	15.4	11.12	16.1	2	0	0.974	-0.04	0.997512	0.998375	29.1	98.1	101.9	High	High
FALSE	High	Master Protein Candidate	B4DQT7	cDNA FLJ58272, highly similar to Zinc finger protein 207 OS=Homo sapiens OX=9606 PE=2 SV=1	0	FALSE	HUMAN	5.507	4	2	3	2	1	358	37.7	10.29	10.35	2	0	1.361	0.45	0.525145	0.811728	34.23	92	108	High	High
FALSE	High	Master Protein	Q6IBA0	NADH dehydrogenase [ubiquinone] iron-sulfur protein 5 OS=Homo sapiens OX=9606 GN=NDUFS5 PE=2 SV=1	0.002	FALSE	HUMAN	4.301	16	2	3	2	1	106	12.5	9.14	4.23	2	0	0.417	-1.26	0.165651	0.393031	2.87	136.5	63.5	High	High
FALSE	High	Master Protein Candidate	E9PM69	26S proteasome regulatory subunit 6A OS=Homo sapiens OX=9606 GN=PSMC3 PE=1 SV=1	0	FALSE	HUMAN	88.218	50	17	39	17	1	397	44.3	5.05	93.41	17	0	1.158	0.21	0.843121	0.944844	70.01	99.9	100.1	High	High
FALSE	High	Master Protein Candidate	M0QZL8	Ubiquitinyl hydrolase 1 (Fragment) OS=Homo sapiens OX=9606 GN=JOSD2 PE=1 SV=1	0.002	FALSE	HUMAN	3.934	7	1	1	1	1	161	17.8	8.54	2.46	1	0	0.7	-0.52	0.689651	0.924706	0	117.7	82.3	High	Peak Found
FALSE	High	Master Protein Candidate	A0A8I5KYN2	La-related protein 7 OS=Homo sapiens OX=9606 GN=LARP7 PE=1 SV=1	0.002	FALSE	HUMAN	4.167	4	1	1	1	1	393	45.1	9.7	2.73	1	0	0.01	-6.64	1e-17	3.95553e-17		200		High	Not Found
FALSE	High	Master Protein Candidate	A0A650AP24	MHC class II DQ alpha chain (Fragment) OS=Homo sapiens OX=9606 GN=DQA1 PE=3 SV=1	0	FALSE	HUMAN	11.515	15	2	5	1	1	176	20.2	5.33	6.19	2	0	0.445	-1.17	0.271594	0.571641	0	138.4	61.6	High	High
FALSE	High	Master Protein	Q9H910	Jupiter microtubule associated homolog 2 OS=Homo sapiens OX=9606 GN=JPT2 PE=1 SV=1	0	FALSE	HUMAN	15.89	29	4	8	4	1	190	20.1	9.26	23.06	4	0	0.766	-0.39	0.672121	0.912096	35.29	102.6	97.4	High	High
FALSE	High	Master Protein Candidate	F8W8I6	Cytotoxic granule-associated RNA-binding protein TIA1 OS=Homo sapiens OX=9606 GN=TIA1 PE=1 SV=1	0	FALSE	HUMAN	5.915	8	3	3	1	1	385	42.8	7.74	2.06	3	0	4.923	2.3	0.0166594	0.0503834	0	33.8	166.2	Peak Found	High
FALSE	High	Master Protein Candidate	Q8NF19	FLJ00383 protein (Fragment) OS=Homo sapiens OX=9606 GN=FLJ00383 PE=2 SV=1	0.002	FALSE	HUMAN	4.192	5	1	2	1	1	380	42.4	5.82	4.05	1	0	0.825	-0.28	0.885284	0.94626	0	109.6	90.4	High	High
FALSE	High	Master Protein	Q9GZY8	Mitochondrial fission factor OS=Homo sapiens OX=9606 GN=MFF PE=1 SV=1	0.004	FALSE	HUMAN	3.075	4	1	2	1	1	342	38.4	8.95	3.87	1	0	4.492	2.17	0.0284191	0.083059	0	36.4	163.6	High	High
FALSE	High	Master Protein Candidate	P27824	Calnexin OS=Homo sapiens OX=9606 GN=CANX PE=1 SV=2	0	FALSE	HUMAN	132.882	35	21	74	21	1	592	67.5	4.6	163.1	21	0	0.794	-0.33	0.518965	0.807791	20.81	108.1	91.9	High	High
FALSE	High	Master Protein	O15397	Importin-8 OS=Homo sapiens OX=9606 GN=IPO8 PE=1 SV=2	0	FALSE	HUMAN	20	6	5	6	5	1	1037	119.9	5.16	9.89	5	0	0.547	-0.87	0.344259	0.666051	25.3	153.3	46.7	High	High
FALSE	High	Master Protein Candidate	A8KAQ7	ANAPC7 protein OS=Homo sapiens OX=9606 GN=ANAPC7 PE=2 SV=1	0.002	FALSE	HUMAN	4.264	5	2	3	2	1	564	62.9	5.63	1.63	2	0	1.521	0.61	0.485469	0.785033	0	46.7	153.3	High	High
FALSE	High	Master Protein Candidate	A0A087WVR3	RING-type E3 ubiquitin transferase OS=Homo sapiens OX=9606 GN=UHRF1 PE=1 SV=1	0.002	FALSE	HUMAN	3.957	2	1	1	1	1	806	91	7.44	2.13	1	0								Not Found	High
FALSE	High	Master Protein	B3KUJ0	cDNA FLJ39996 fis, clone STOMA2002166, highly similar to Splicing factor 3B subunit 4 OS=Homo sapiens OX=9606 PE=2 SV=1	0	FALSE	HUMAN	24.379	18	4	9	4	1	424	44.5	8.24	24.06	4	0	0.966	-0.05	0.930421	0.969281	19.58	107.4	92.6	High	High
FALSE	High	Master Protein Candidate	A8K1Z2	Glycerol-3-phosphate dehydrogenase OS=Homo sapiens OX=9606 PE=2 SV=1	0	FALSE	HUMAN	39.124	17	9	14	9	1	727	80.7	7.36	23.2	9	0	0.84	-0.25	0.76048	0.938511	6.87	135.4	64.6	High	High
FALSE	High	Master Protein Candidate	A0A8F5VIC8	NADH-ubiquinone oxidoreductase chain 5 OS=Homo sapiens OX=9606 GN=ND5 PE=3 SV=1	0	FALSE	HUMAN	5.695	3	1	2	1	1	603	67	9.03	9.24	1	0	1.097	0.13	0.763017	0.938511	0	95.4	104.6	High	High
FALSE	High	Master Protein	A0A024QZM6	SEC24 related gene family, member C (S. cerevisiae), isoform CRA_a OS=Homo sapiens OX=9606 GN=SEC24C PE=3 SV=1	0	FALSE	HUMAN	41.86	10	8	14	8	1	1094	118.2	7.06	37.03	8	0	1.069	0.1	0.88192	0.944844	11.9	98.7	101.3	High	High
FALSE	High	Master Protein Candidate	B4DXY2	Transcription initiation factor IIF subunit alpha OS=Homo sapiens OX=9606 PE=2 SV=1	0	FALSE	HUMAN	19.306	13	4	7	4	1	432	48.5	8.37	16.2	4	0	1.325	0.41	0.565716	0.841294	17.7	66.6	133.4	High	High
FALSE	High	Master Protein Candidate	A0A7I2V4B8	Sec1 family domain-containing protein 1 OS=Homo sapiens OX=9606 GN=SCFD1 PE=1 SV=1	0	FALSE	HUMAN	13.027	8	3	3	3	1	591	66.4	6.49	6.87	3	0						39.4	160.6	High	High
FALSE	High	Master Protein	P52597	Heterogeneous nuclear ribonucleoprotein F OS=Homo sapiens OX=9606 GN=HNRNPF PE=1 SV=3	0	FALSE	HUMAN	70.865	39	10	43	8	1	415	45.6	5.58	110.35	10	0	2.497	1.32	0.0640456	0.175473	84.85	45.6	154.4	High	High
FALSE	High	Master Protein Candidate	H0YG54	Oligoribonuclease, mitochondrial OS=Homo sapiens OX=9606 GN=REXO2 PE=1 SV=2	0	FALSE	HUMAN	7.517	16	2	3	2	1	188	21.8	6.3	4.61	2	0	0.803	-0.32	0.858676	0.944844	0	32.1	167.9	High	High
FALSE	High	Master Protein Candidate	A0A2K4XGP1	MHC class I antigen OS=Homo sapiens OX=9606 GN=HLA-C PE=3 SV=1	0	FALSE	HUMAN	28.279	19	5	7	3	1	366	40.8	6.2	22.09	5	0	0.589	-0.76	0.448112	0.778173	0	153.8	46.2	High	High
FALSE	High	Master Protein	J9R021	Eukaryotic translation initiation factor 3 subunit A OS=Homo sapiens OX=9606 GN=eIF3a PE=2 SV=1	0	FALSE	HUMAN	323.067	37	50	128	50	1	1382	166.4	6.79	360.41	50	0	0.884	-0.18	0.684721	0.920658	62.13	110.7	89.3	High	High
FALSE	High	Master Protein	Q9ULX6	A-kinase anchor protein 8-like OS=Homo sapiens OX=9606 GN=AKAP8L PE=1 SV=4	0	FALSE	HUMAN	5.751	2	1	1	1	1	646	71.6	5.05	1.78	1	0	0.01	-6.64	1e-17	3.95553e-17		200		High	Not Found
FALSE	High	Master Protein Candidate	H3BS11	5-demethoxyubiquinone hydroxylase, mitochondrial OS=Homo sapiens OX=9606 GN=COQ7 PE=1 SV=1	0.002	FALSE	HUMAN	4.482	10	1	1	1	1	106	11.6	11.91	2.56	1	0	0.601	-0.73	0.439343	0.770874	0	124.9	75.1	High	Peak Found
FALSE	High	Master Protein Candidate	A0A8G0VL53	MHC class II antigen OS=Homo sapiens OX=9606 GN=HLA-DQA1 PE=3 SV=1	0	FALSE	HUMAN	11.515	11	2	5	1	1	243	26.9	5.73	6.19	2	0	0.445	-1.17	0.271594	0.571641	0	138.4	61.6	High	High
FALSE	High	Master Protein	Q86VS8	Protein Hook homolog 3 OS=Homo sapiens OX=9606 GN=HOOK3 PE=1 SV=2	0.002	FALSE	HUMAN	5.04	2	1	1	1	1	718	83.1	5.17	2.02	1	0	100	6.64	1e-17	3.95553e-17			200	Not Found	High
FALSE	High	Master Protein Candidate	Q6PKC9	SFRS11 protein (Fragment) OS=Homo sapiens OX=9606 GN=SFRS11 PE=2 SV=1	0	FALSE	HUMAN	21.681	16	3	7	3	1	321	34.3	11.49	23.86	3	0	1.3	0.38	0.572431	0.841294	10.92	63.5	136.5	High	High
FALSE	High	Master Protein	Q8NI22	Multiple coagulation factor deficiency protein 2 OS=Homo sapiens OX=9606 GN=MCFD2 PE=1 SV=1	0	FALSE	HUMAN	10.541	12	2	2	2	1	146	16.4	4.63	5.11	2	0	0.405	-1.3	0.222464	0.49637	0.24	142.3	57.7	High	Peak Found
FALSE	High	Master Protein	M0QXB5	Persulfide dioxygenase ETHE1, mitochondrial OS=Homo sapiens OX=9606 GN=ETHE1 PE=1 SV=1	0	FALSE	HUMAN	15.686	17	3	3	3	1	260	28.4	6.52	10.5	3	0	0.01	-6.64	1e-17	3.95553e-17		200		High	Not Found
FALSE	High	Master Protein Candidate	E7EQ72	Transmembrane emp24 domain-containing protein 2 (Fragment) OS=Homo sapiens OX=9606 GN=TMED2 PE=1 SV=2	0.002	FALSE	HUMAN	4.051	5	1	4	1	1	166	18.5	4.79	4.95	1	0	4.399	2.14	0.0227276	0.0678307	0	37	163	High	High
FALSE	High	Master Protein Candidate	E9PG22	Centrosomal protein of 97 kDa OS=Homo sapiens OX=9606 GN=CEP97 PE=1 SV=1	0.002	FALSE	HUMAN	4.231	2	1	1	1	1	806	90.3	5.05	2.23	1	0	0.01	-6.64	1e-17	3.95553e-17		200		High	Not Found
FALSE	High	Master Protein	A0A024R755	Calumenin OS=Homo sapiens OX=9606 GN=CALU PE=3 SV=1	0	FALSE	HUMAN	34.768	40	9	15	1	1	315	37.1	4.59	30.71	9	0	0.01	-6.64	1e-17	3.95553e-17		200		High	Not Found
FALSE	High	Master Protein	O15027	Protein transport protein Sec16A OS=Homo sapiens OX=9606 GN=SEC16A PE=1 SV=4	0	FALSE	HUMAN	14.405	3	4	4	4	1	2357	251.7	5.8	12.71	4	0						126.2	73.8	High	High
FALSE	High	Master Protein Candidate	G9LKX8	Cytochrome c oxidase subunit 2 OS=Homo sapiens OX=9606 GN=COX2 PE=3 SV=1	0	FALSE	HUMAN	12.196	15	3	9	3	1	227	25.5	4.82	17.4	3	0	1.039	0.05	0.963683	0.989516	13.55	100.8	99.2	High	High
FALSE	High	Master Protein Candidate	A0A3G5AXY7	Hemoglobin subunit beta (Fragment) OS=Homo sapiens OX=9606 GN=HBB PE=3 SV=1	0	TRUE	HUMAN	7.162	26	2	5	2	1	74	8.2	6.93	6.64	2	0	0.141	-2.82	5.37343e-05	0.000185955	6.38	139.3	60.7	High	High
FALSE	High	Master Protein Candidate	Q6P0Y1	Serine/threonine kinase 24 (STE20 homolog, yeast) OS=Homo sapiens OX=9606 GN=STK24 PE=2 SV=1	0	FALSE	HUMAN	24.079	15	6	9	6	1	431	47.9	5.43	17.79	6	0	0.537	-0.9	0.334794	0.653976	35.5	154.3	45.7	High	High
FALSE	High	Master Protein Candidate	A6Z3V4	ATP synthase protein 8 OS=Homo sapiens OX=9606 GN=ATP8 PE=3 SV=1	0	FALSE	HUMAN	13.421	37	2	5	1	1	68	8	9.91	9.73	2	0	1.347	0.43	0.580153	0.841294	59.95	86.8	113.2	High	High
FALSE	High	Master Protein Candidate	A0A345AJZ8	ATP synthase protein 8 OS=Homo sapiens OX=9606 GN=ATP8 PE=3 SV=1	0	FALSE	HUMAN	13.502	32	2	22	1	1	68	7.9	9.79	31.6	2	0	0.964	-0.05	0.937023	0.972643	0	101.8	98.2	High	High
FALSE	High	Master Protein Candidate	A0A8I5KST0	Spliceosome-associated protein CWC27 homolog OS=Homo sapiens OX=9606 GN=CWC27 PE=1 SV=1	0	FALSE	HUMAN	6.14	10	2	2	2	1	439	50	6.02	4.34	2	0	100	6.64	1e-17	3.95553e-17			200	Not Found	High
FALSE	High	Master Protein Candidate	X5D939	General transcription factor IIi isoform C (Fragment) OS=Homo sapiens OX=9606 GN=GTF2I PE=2 SV=1	0	FALSE	HUMAN	116.679	31	22	42	22	1	977	110	7.4	114.7	22	0	0.966	-0.05	0.836409	0.944844	39.62	135	65	High	High
FALSE	High	Master Protein Candidate	A0A5A4LI93	MHC class II antigen (Fragment) OS=Homo sapiens OX=9606 GN=HLA-DRB4 PE=4 SV=1	0	FALSE	HUMAN	17.272	55	3	7	3	1	89	10.9	5.5	22.98	3	0	0.825	-0.28	0.723079	0.937811	15.47	120.7	79.3	High	High
FALSE	High	Master Protein	O95433	Activator of 90 kDa heat shock protein ATPase homolog 1 OS=Homo sapiens OX=9606 GN=AHSA1 PE=1 SV=1	0	FALSE	HUMAN	75.931	50	13	31	13	1	338	38.3	5.53	80.55	13	0	1.02	0.03	0.930543	0.969281	76.96	79.2	120.8	High	High
FALSE	High	Master Protein	A8K9V9	cDNA FLJ76064 OS=Homo sapiens OX=9606 PE=2 SV=1	0	FALSE	HUMAN	35.54	34	7	12	7	1	310	34.5	5.44	24.55	7	0	1.525	0.61	0.403926	0.738253	84.3	76.4	123.6	High	High
FALSE	High	Master Protein Candidate	B4DVK6	cDNA FLJ55564, highly similar to Probable E3 ubiquitin-protein ligase HECTD3 OS=Homo sapiens OX=9606 PE=2 SV=1	0.002	FALSE	HUMAN	3.858	2	1	1	1	1	727	81.6	6.51	3.07	1	0	100	6.64	1e-17	3.95553e-17			200	Not Found	High
FALSE	High	Master Protein	Q9BQC3	2-(3-amino-3-carboxypropyl)histidine synthase subunit 2 OS=Homo sapiens OX=9606 GN=DPH2 PE=1 SV=1	0.003	FALSE	HUMAN	3.508	4	1	2	1	1	489	52.1	5.53	0	1	0	100	6.64	1e-17	3.95553e-17			200	Not Found	High
FALSE	High	Master Protein Candidate	F8VZY9	Keratin, type I cytoskeletal 18 OS=Homo sapiens OX=9606 GN=KRT18 PE=1 SV=1	0	FALSE	HUMAN	6.174	5	2	7	1	1	391	43.7	5.35	15.88	2	0	100	6.64	1e-17	3.95553e-17			200	Not Found	High
FALSE	High	Master Protein Candidate	P63241	Eukaryotic translation initiation factor 5A-1 OS=Homo sapiens OX=9606 GN=EIF5A PE=1 SV=2	0	FALSE	HUMAN	86.11	41	10	68	10	1	154	16.8	5.24	183.2	10	0	0.849	-0.24	0.619944	0.873163	58.59	124.1	75.9	High	High
FALSE	High	Master Protein Candidate	M0R1J0	Intermediate conductance calcium-activated potassium channel protein 4 (Fragment) OS=Homo sapiens OX=9606 GN=KCNN4 PE=1 SV=1	0	FALSE	HUMAN	9.812	9	1	2	1	1	165	18.5	8.87	2.48	1	0	0.01	-6.64	1e-17	3.95553e-17		200		High	Not Found
FALSE	High	Master Protein Candidate	E5RFX4	Lymphokine-activated killer T-cell-originated protein kinase (Fragment) OS=Homo sapiens OX=9606 GN=PBK PE=1 SV=2	0	FALSE	HUMAN	14.887	22	3	6	3	1	151	17.1	9.38	13.09	3	0	1.482	0.57	0.410421	0.743543	108.51	106.6	93.4	High	High
FALSE	High	Master Protein	P12956	X-ray repair cross-complementing protein 6 OS=Homo sapiens OX=9606 GN=XRCC6 PE=1 SV=2	0	FALSE	HUMAN	201.423	53	30	89	30	1	609	69.8	6.64	210.57	30	0	1.211	0.28	0.766589	0.939705	18.93	81.6	118.4	High	High
FALSE	High	Master Protein	Q6YN16	Hydroxysteroid dehydrogenase-like protein 2 OS=Homo sapiens OX=9606 GN=HSDL2 PE=1 SV=1	0	FALSE	HUMAN	17.327	15	4	7	4	1	418	45.4	7.99	15.94	4	0	1.07	0.1	0.824183	0.944844	1.67	96.8	103.2	High	High
FALSE	High	Master Protein Candidate	A0A097Q432	NADH-ubiquinone oxidoreductase chain 5 OS=Homo sapiens OX=9606 GN=ND5 PE=3 SV=1	0	FALSE	HUMAN	5.695	3	1	2	1	1	603	67	9.03	9.24	1	0	1.097	0.13	0.763017	0.938511	0	95.4	104.6	High	High
FALSE	High	Master Protein Candidate	A0A1U9X993	PRRC2A OS=Homo sapiens OX=9606 PE=4 SV=1	0	FALSE	HUMAN	59.379	11	13	20	13	1	2157	228.8	9.47	55.59	13	0	0.892	-0.16	0.841361	0.944844	42.71	131	69	High	High
FALSE	High	Master Protein Candidate	P62310	U6 snRNA-associated Sm-like protein LSm3 OS=Homo sapiens OX=9606 GN=LSM3 PE=1 SV=2	0	FALSE	HUMAN	5.449	20	2	6	2	1	102	11.8	4.7	13.44	2	0	0.671	-0.58	0.451099	0.781038	22.05	130.1	69.9	High	High
FALSE	High	Master Protein	O75420	GRB10-interacting GYF protein 1 OS=Homo sapiens OX=9606 GN=GIGYF1 PE=1 SV=2	0.003	FALSE	HUMAN	3.306	2	1	1	1	1	1035	114.5	5.39	2.48	1	0	100	6.64	1e-17	3.95553e-17			200	Not Found	High
FALSE	High	Master Protein Candidate	D1MGQ0	Delta globin (Fragment) OS=Homo sapiens OX=9606 GN=HBD PE=3 SV=1	0	TRUE	HUMAN	7.162	18	2	5	2	1	105	11.5	6.68	6.64	2	0	0.141	-2.82	5.37343e-05	0.000185955	6.38	139.3	60.7	High	High
FALSE	High	Master Protein	Q9H074	Polyadenylate-binding protein-interacting protein 1 OS=Homo sapiens OX=9606 GN=PAIP1 PE=1 SV=1	0	FALSE	HUMAN	9.972	6	3	4	3	1	479	53.5	4.81	6.61	3	0	0.901	-0.15	0.913334	0.959602	34.83	125	75	High	High
FALSE	High	Master Protein Candidate	B5BU28	Catenin beta-1 OS=Homo sapiens OX=9606 GN=CTNNB1 PE=2 SV=1	0	FALSE	HUMAN	22.469	10	5	7	5	1	781	85.5	5.86	19.46	5	0	1.375	0.46	0.54521	0.829263	89.91	51.3	148.7	High	High
FALSE	High	Master Protein Candidate	A0A8E4J4F9	MHC class II antigen (Fragment) OS=Homo sapiens OX=9606 GN=HLA-DRB4 PE=4 SV=1	0	FALSE	HUMAN	17.272	27	3	7	3	1	183	21.4	6.19	22.98	3	0	0.825	-0.28	0.723079	0.937811	15.47	120.7	79.3	High	High
FALSE	High	Master Protein Candidate	Q96N31	cDNA FLJ31473 fis, clone NT2NE2001530 (Fragment) OS=Homo sapiens OX=9606 PE=2 SV=1	0.003	FALSE	HUMAN	3.4	1	1	1	1	1	799	89.7	8.48	2.56	1	0								Not Found	High
FALSE	High	Master Protein Candidate	B4E106	Monocarboxylate transporter 1 OS=Homo sapiens OX=9606 PE=2 SV=1	0	FALSE	HUMAN	27.601	7	4	7	4	1	480	51.8	8.75	25.05	4	0	3.231	1.69	0.0363823	0.104302	111.42	41.9	158.1	High	High
FALSE	High	Master Protein	A0A3B3ISV4	Vitamin-K-epoxide reductase (warfarin-sensitive) OS=Homo sapiens OX=9606 GN=VKORC1L1 PE=1 SV=1	0.003	FALSE	HUMAN	3.252	4	1	2	1	1	223	23.5	9.26	3.77	1	0	1.197	0.26	0.662291	0.903849	0	91	109	High	High
FALSE	High	Master Protein Candidate	E9PGZ1	Caldesmon OS=Homo sapiens OX=9606 GN=CALD1 PE=1 SV=1	0	FALSE	HUMAN	31.463	14	5	7	5	1	536	61.7	6.11	25.42	5	0	0.853	-0.23	0.837415	0.944844	22.1	93	107	High	High
FALSE	High	Master Protein Candidate	A0A1W2PNV3	Golgi SNAP receptor complex member 2 (Fragment) OS=Homo sapiens OX=9606 GN=GOSR2 PE=1 SV=1	0.002	FALSE	HUMAN	3.911	7	1	1	1	1	153	18.1	9.74	3.03	1	0	0.01	-6.64	1e-17	3.95553e-17		200		High	Not Found
FALSE	High	Master Protein Candidate	V9GYZ0	Pantothenate kinase 2, mitochondrial OS=Homo sapiens OX=9606 GN=PANK2 PE=1 SV=2	0.002	FALSE	HUMAN	4.097	8	1	1	1	1	171	18.7	9.98	3.33	1	0	2.895	1.53	0.104584	0.270031	0	51.4	148.6	Peak Found	High
FALSE	High	Master Protein Candidate	E5RK82	Centrin-3 OS=Homo sapiens OX=9606 GN=CETN3 PE=1 SV=1	0.002	FALSE	HUMAN	3.682	8	1	1	1	1	156	18.3	4.91	3.04	1	0	0.92	-0.12	0.986033	0.994476	0	104.2	95.8	High	Peak Found
FALSE	High	Master Protein Candidate	A0A7P0T9B3	Scavenger receptor class B member 1 OS=Homo sapiens OX=9606 GN=SCARB1 PE=1 SV=1	0.002	FALSE	HUMAN	3.638	7	2	2	2	1	348	39.2	8.41	2.17	2	0	100	6.64	1e-17	3.95553e-17			200	Not Found	High
FALSE	High	Master Protein Candidate	A9CQZ8	Tight junction protein ZO-1 (Fragment) OS=Homo sapiens OX=9606 GN=TJP1 PE=2 SV=1	0	FALSE	HUMAN	29.423	6	7	8	7	1	1761	196.7	6.61	15.84	7	0	0.672	-0.57	0.540249	0.825365	9.46	145.9	54.1	High	High
FALSE	High	Master Protein Candidate	H3BP57	Mannose-6-phosphate isomerase (Fragment) OS=Homo sapiens OX=9606 GN=MPI PE=1 SV=1	0	FALSE	HUMAN	7.517	6	1	2	1	1	288	31.9	6.06	6.62	1	0	0.922	-0.12	0.972744	0.990894	0	104	96	High	High
FALSE	High	Master Protein Candidate	P78347	General transcription factor II-I OS=Homo sapiens OX=9606 GN=GTF2I PE=1 SV=2	0	FALSE	HUMAN	116.679	30	22	42	22	1	998	112.3	6.39	114.7	22	0	0.966	-0.05	0.836409	0.944844	39.62	135	65	High	High
FALSE	High	Master Protein Candidate	H9MK30	Cytochrome c oxidase subunit 2 OS=Homo sapiens OX=9606 GN=COX2 PE=3 SV=1	0	FALSE	HUMAN	17.296	15	3	11	3	1	227	25.6	4.82	23.3	3	0	0.99	-0.01	0.878768	0.944844	48.13	102.2	97.8	High	High
FALSE	High	Master Protein Candidate	A6NJA2	Ubiquitin carboxyl-terminal hydrolase OS=Homo sapiens OX=9606 GN=USP14 PE=1 SV=2	0	FALSE	HUMAN	34.452	24	7	14	7	1	448	51.1	5.92	29.88	7	0	0.936	-0.1	0.900953	0.952879	11.25	67	133	High	High
FALSE	High	Master Protein Candidate	A0A6Q8PG51	E3 ubiquitin-protein ligase OS=Homo sapiens OX=9606 GN=NEDD4L PE=1 SV=1	0	FALSE	HUMAN	5.472	1	1	1	1	1	863	99.6	5.41	1.79	1	0	0.01	-6.64	1e-17	3.95553e-17		200		High	Not Found
FALSE	High	Master Protein Candidate	P41240	Tyrosine-protein kinase CSK OS=Homo sapiens OX=9606 GN=CSK PE=1 SV=1	0	FALSE	HUMAN	11.753	10	4	9	4	1	450	50.7	7.06	7.93	4	0	0.563	-0.83	0.378211	0.707811	36.74	107.9	92.1	High	High
FALSE	High	Master Protein Candidate	P62937	Peptidyl-prolyl cis-trans isomerase A OS=Homo sapiens OX=9606 GN=PPIA PE=1 SV=2	0	TRUE	HUMAN	107.82	72	13	128	13	1	165	18	7.81	308.82	13	0	0.602	-0.73	0.205792	0.46698	21.51	132.2	67.8	High	High
FALSE	High	Master Protein	Q969J3	BLOC-1-related complex subunit 5 OS=Homo sapiens OX=9606 GN=BORCS5 PE=1 SV=1	0.002	FALSE	HUMAN	4.407	13	2	2	2	1	196	22.2	6.35	2.4	2	0	1.928	0.95	0.289807	0.596112	0	48.7	151.3	Peak Found	High
FALSE	High	Master Protein Candidate	A0A223PQH6	HCFC1 OS=Homo sapiens OX=9606 PE=4 SV=1	0	FALSE	HUMAN	21.656	3	5	10	5	1	2035	208.6	7.46	25.8	5	0	2.737	1.45	0.0647483	0.176979	7.13	36.7	163.3	High	High
FALSE	High	Master Protein Candidate	A0A6B9VU29	MHC class I antigen (Fragment) OS=Homo sapiens OX=9606 GN=HLA-DRB4 PE=4 SV=1	0	FALSE	HUMAN	17.272	21	3	7	3	1	232	26.5	7.01	22.98	3	0	0.825	-0.28	0.723079	0.937811	15.47	120.7	79.3	High	High
FALSE	High	Master Protein	Q69YN2	CWF19-like protein 1 OS=Homo sapiens OX=9606 GN=CWF19L1 PE=1 SV=2	0	FALSE	HUMAN	12.968	9	3	5	3	1	538	60.6	7.24	13.73	3	0	2.383	1.25	0.154753	0.371227	7.54	103.5	96.5	High	High
FALSE	High	Master Protein Candidate	Q96HT3	DNA-directed RNA polymerases I and III subunit RPAC1 (Fragment) OS=Homo sapiens OX=9606 GN=POLR1C PE=2 SV=1	0	FALSE	HUMAN	16.681	14	3	4	3	1	338	38.4	5.59	14.42	3	0	0.775	-0.37	0.751603	0.938511	0	156.5	43.5	High	High
FALSE	High	Master Protein Candidate	H9PSV8	ATP synthase protein 8 OS=Homo sapiens OX=9606 GN=ATP8 PE=3 SV=1	0	FALSE	HUMAN	13.421	37	2	5	1	1	68	8	9.91	9.73	2	0	1.347	0.43	0.580153	0.841294	59.95	86.8	113.2	High	High
FALSE	High	Master Protein Candidate	Q9BTW9	Tubulin-specific chaperone D OS=Homo sapiens OX=9606 GN=TBCD PE=1 SV=2	0	FALSE	HUMAN	42.732	10	9	18	9	1	1192	132.5	6.19	49.72	9	0	0.5	-1	0.198163	0.453337	17.11	125.8	74.2	High	High
FALSE	High	Master Protein Candidate	M0R0F0	40S ribosomal protein S5 (Fragment) OS=Homo sapiens OX=9606 GN=RPS5 PE=1 SV=1	0	FALSE	HUMAN	45.475	48	10	25	10	1	200	22.4	9.55	39.07	10	0	2.391	1.26	0.0691967	0.187322	146.03	39.3	160.7	High	High
FALSE	High	Master Protein	A0A024R0F6	Tripartite motif-containing 33, isoform CRA_a OS=Homo sapiens OX=9606 GN=TRIM33 PE=4 SV=1	0	FALSE	HUMAN	17.083	4	4	4	4	1	1127	122.4	6.67	10.98	4	0	0.885	-0.18	0.886862	0.947054	0	164.3	35.7	High	High
FALSE	High	Master Protein Candidate	C9JP00	Muscleblind-like protein 1 OS=Homo sapiens OX=9606 GN=MBNL1 PE=1 SV=1	0	FALSE	HUMAN	17.583	17	5	7	1	1	348	37.9	8.75	11.8	5	0	0.989	-0.02	0.928892	0.968514	192.07	74.6	125.4	High	Peak Found
FALSE	High	Master Protein Candidate	B4DJ85	cDNA FLJ60587, highly similar to Glomulin OS=Homo sapiens OX=9606 PE=2 SV=1	0.002	FALSE	HUMAN	5.278	2	1	1	1	1	580	66.7	5.31	2.52	1	0	0.01	-6.64	1e-17	3.95553e-17		200		High	Not Found
FALSE	High	Master Protein	Q6IAX2	60S ribosomal protein L21 OS=Homo sapiens OX=9606 GN=RPL21 PE=2 SV=1	0	FALSE	HUMAN	30.676	38	6	28	6	1	160	18.6	10.49	87.11	6	0	3.299	1.72	0.0112229	0.0347136	114.76	42.9	157.1	High	High
FALSE	High	Master Protein	P35268	60S ribosomal protein L22 OS=Homo sapiens OX=9606 GN=RPL22 PE=1 SV=2	0	FALSE	HUMAN	23.034	21	4	18	4	1	128	14.8	9.19	54.53	4	0	0.507	-0.98	0.0998453	0.260413	5.23	138.8	61.2	High	High
FALSE	High	Master Protein Candidate	A0A343F3Y3	ATP synthase subunit a OS=Homo sapiens OX=9606 GN=ATP6 PE=3 SV=1	0.002	FALSE	HUMAN	3.581	4	1	4	1	1	226	24.7	10.1	6.14	1	0	0.925	-0.11	0.87701	0.944844	0	103.9	96.1	High	High
FALSE	High	Master Protein Candidate	A0A8I5KNP3	RNA helicase OS=Homo sapiens OX=9606 GN=DDX21 PE=1 SV=1	0	FALSE	HUMAN	18.955	10	6	11	4	1	768	85.7	9.35	22.93	6	0	1.621	0.7	0.34263	0.664122	39.22	178.5	21.5	High	High
FALSE	High	Master Protein	B3KWV6	Cytoplasmic FMR1-interacting protein OS=Homo sapiens OX=9606 PE=2 SV=1	0	FALSE	HUMAN	46.566	12	13	20	13	1	1255	145.4	7.61	39.24	13	0	1.507	0.59	0.366276	0.693674	36.9	81.9	118.1	High	High
FALSE	High	Master Protein	G3V3D1	NPC intracellular cholesterol transporter 2 (Fragment) OS=Homo sapiens OX=9606 GN=NPC2 PE=1 SV=1	0	FALSE	HUMAN	10.469	14	4	5	4	1	221	23.7	6.73	7	4	0	1.262	0.34	0.586136	0.844263	20	85.6	114.4	High	High
FALSE	High	Master Protein Candidate	A0A346LZY4	ATP synthase protein 8 (Fragment) OS=Homo sapiens OX=9606 GN=ATP8 PE=3 SV=1	0	FALSE	HUMAN	13.421	37	2	5	1	1	67	7.8	9.91	9.73	2	0	1.347	0.43	0.580153	0.841294	59.95	86.8	113.2	High	High
FALSE	High	Master Protein	O75787	Renin receptor OS=Homo sapiens OX=9606 GN=ATP6AP2 PE=1 SV=2	0	FALSE	HUMAN	10.432	8	2	3	2	1	350	39	6.1	9.25	2	0	0.749	-0.42	0.610374	0.864846	0	116.6	83.4	High	High
FALSE	High	Master Protein	Q53ZR1	Bumetanide-sensitive Na-K-Cl cotransporter OS=Homo sapiens OX=9606 GN=SLC12A2 PE=2 SV=1	0	FALSE	HUMAN	31.088	8	7	11	7	1	1212	131.4	6.4	30.43	7	0	1.611	0.69	0.344183	0.666015	30.85	51.2	148.8	High	High
FALSE	High	Master Protein	Q8WUR7	UPF0235 protein C15orf40 OS=Homo sapiens OX=9606 GN=C15orf40 PE=1 SV=2	0.003	FALSE	HUMAN	3.252	8	1	2	1	1	153	16.3	9.83	4.66	1	0	0.835	-0.26	0.902263	0.952879	0	109	91	High	High
FALSE	High	Master Protein Candidate	A8K097	PCI domain-containing protein 2 OS=Homo sapiens OX=9606 PE=2 SV=1	0.002	FALSE	HUMAN	4.804	3	1	3	1	1	399	46	8.34	8.76	1	0	2.437	1.29	0.103196	0.267403	0	58.2	141.8	High	High
FALSE	High	Master Protein Candidate	F5H1T6	V-type proton ATPase subunit a OS=Homo sapiens OX=9606 GN=ATP6V0A1 PE=1 SV=1	0	FALSE	HUMAN	6.033	4	1	1	1	1	483	55.2	6.8	2.64	1	0	0.01	-6.64	1e-17	3.95553e-17		200		High	Not Found
FALSE	High	Master Protein	B2R823	RNA-binding protein PNO1 OS=Homo sapiens OX=9606 PE=2 SV=1	0	FALSE	HUMAN	7.148	17	3	3	3	1	252	27.9	9.73	4.15	3	0						168.3	31.7	High	High
FALSE	High	Master Protein	P00338	L-lactate dehydrogenase A chain OS=Homo sapiens OX=9606 GN=LDHA PE=1 SV=2	0	FALSE	HUMAN	132.27	43	16	96	15	1	332	36.7	8.27	245.22	16	0	1.227	0.3	0.743734	0.938511	70.98	95.1	104.9	High	High
FALSE	High	Master Protein	A0A087WW40	Endophilin-B1 OS=Homo sapiens OX=9606 GN=SH3GLB1 PE=1 SV=1	0	FALSE	HUMAN	14.138	10	3	4	3	1	394	44.2	6.44	11.11	3	0	0.693	-0.53	0.618942	0.872247	0	98.4	101.6	High	High
FALSE	High	Master Protein Candidate	B4DG35	cDNA FLJ56905, highly similar to ADP-dependent glucokinase OS=Homo sapiens OX=9606 PE=2 SV=1	0	FALSE	HUMAN	7.988	7	2	2	2	1	439	48.1	6.04	2.85	2	0						77.1	122.9	High	High
FALSE	High	Master Protein Candidate	P23297	Protein S100-A1 OS=Homo sapiens OX=9606 GN=S100A1 PE=1 SV=2	0.002	FALSE	HUMAN	3.559	16	1	1	1	1	94	10.5	4.5	1.77	1	0	0.01	-6.64	1e-17	3.95553e-17		200		High	Not Found
FALSE	High	Master Protein	P53384	Cytosolic Fe-S cluster assembly factor NUBP1 OS=Homo sapiens OX=9606 GN=NUBP1 PE=1 SV=2	0	FALSE	HUMAN	8.783	8	2	4	2	1	320	34.5	5.33	7.96	2	0	0.631	-0.66	0.499598	0.794861	6.02	124.1	75.9	High	High
FALSE	High	Master Protein Candidate	P13861	cAMP-dependent protein kinase type II-alpha regulatory subunit OS=Homo sapiens OX=9606 GN=PRKAR2A PE=1 SV=2	0	FALSE	HUMAN	52.365	32	9	16	7	1	404	45.5	5.07	45.99	9	0	0.982	-0.03	0.975982	0.990894	44.01	84.4	115.6	High	High
FALSE	High	Master Protein Candidate	Q68DQ4	Uncharacterized protein DKFZp779L0468 OS=Homo sapiens OX=9606 GN=DKFZp779L0468 PE=2 SV=1	0	FALSE	HUMAN	43.23	19	6	18	6	1	381	42.9	5.35	43.52	6	0	1.005	0.01	0.992739	0.998006	78.25	100.9	99.1	High	High
FALSE	High	Master Protein Candidate	Q8IZ29	Tubulin beta chain OS=Homo sapiens OX=9606 GN=TUBB2C PE=2 SV=1	0	FALSE	HUMAN	256.286	66	25	269	1	1	445	49.8	4.92	703.43	25	0	1.14	0.19	0.871402	0.944844	35.86	90.8	109.2	High	High
FALSE	High	Master Protein Candidate	Q53SY7	CAD protein (Fragment) OS=Homo sapiens OX=9606 GN=CAD PE=3 SV=1	0	FALSE	HUMAN	196.725	24	39	65	39	1	2151	235	6.6	179.02	39	0	2.284	1.19	0.0863687	0.229141	76.39	66.2	133.8	High	High
FALSE	High	Master Protein Candidate	A0A804F6T5	Pyruvate kinase OS=Homo sapiens OX=9606 GN=PKM PE=1 SV=1	0	FALSE	HUMAN	270.63	62	34	244	1	1	566	61.6	7.68	674.07	34	0	1.108	0.15	0.801918	0.944844	0	94.9	105.1	Peak Found	High
FALSE	High	Master Protein Candidate	C9JA28	Translocon-associated protein subunit gamma OS=Homo sapiens OX=9606 GN=SSR3 PE=1 SV=1	0	FALSE	HUMAN	6.023	8	1	1	1	1	174	20.1	9.44	3.13	1	0	4.995	2.32	0.0127835	0.0394666	0	33.4	166.6	Peak Found	High
FALSE	High	Master Protein Candidate	A0A343H203	NADH-ubiquinone oxidoreductase chain 5 OS=Homo sapiens OX=9606 GN=ND5 PE=3 SV=1	0	FALSE	HUMAN	5.695	3	1	2	1	1	603	67	8.82	9.24	1	0	1.097	0.13	0.763017	0.938511	0	95.4	104.6	High	High
FALSE	High	Master Protein	A0A7P0T9P2	MICAL-like protein 1 OS=Homo sapiens OX=9606 GN=MICALL1 PE=1 SV=1	0.002	FALSE	HUMAN	3.643	2	1	2	1	1	920	99.5	6.92	7.57	1	0	0.839	-0.25	0.8798	0.944844	0	108.7	91.3	High	High
FALSE	High	Master Protein Candidate	Q96HI4	Glycylpeptide N-tetradecanoyltransferase (Fragment) OS=Homo sapiens OX=9606 GN=NMT1 PE=2 SV=2	0	FALSE	HUMAN	39.549	17	6	18	6	1	494	56.6	7.8	48.65	6	0	1.848	0.89	0.20089	0.457421	59.05	65.4	134.6	High	High
FALSE	High	Master Protein	P16070	CD44 antigen OS=Homo sapiens OX=9606 GN=CD44 PE=1 SV=3	0	FALSE	HUMAN	36.214	11	7	26	7	1	742	81.5	5.33	60.63	7	0	2.646	1.4	0.041024	0.116312	64.42	58.2	141.8	High	High
FALSE	High	Master Protein Candidate	A0A7I2V320	Sec1 family domain-containing protein 1 OS=Homo sapiens OX=9606 GN=SCFD1 PE=1 SV=1	0	FALSE	HUMAN	13.027	8	3	3	3	1	572	64.7	5.85	6.87	3	0						39.4	160.6	High	High
FALSE	High	Master Protein Candidate	B2RBL9	cDNA, FLJ95582, highly similar to Homo sapiens breast cancer anti-estrogen resistance 1 (BCAR1),mRNA OS=Homo sapiens OX=9606 PE=2 SV=1	0	FALSE	HUMAN	15.749	7	4	4	4	1	870	93.3	5.62	12.42	4	0	0.638	-0.65	0.575601	0.841294	0	147.1	52.9	High	High
FALSE	High	Master Protein Candidate	B7Z9A0	Gelsolin OS=Homo sapiens OX=9606 PE=2 SV=1	0	TRUE	HUMAN	139.574	32	19	59	19	1	755	83.1	5.85	159.43	19	0	0.482	-1.05	0.0784894	0.209777	8.18	135.8	64.2	High	High
FALSE	High	Master Protein Candidate	E2JFC4	Cytochrome c oxidase subunit 2 OS=Homo sapiens OX=9606 GN=COX2 PE=3 SV=1	0	FALSE	HUMAN	17.296	15	3	11	3	1	227	25.5	4.82	23.3	3	0	0.99	-0.01	0.878768	0.944844	48.13	102.2	97.8	High	High
FALSE	High	Master Protein Candidate	A0A024RB99	Serine hydroxymethyltransferase OS=Homo sapiens OX=9606 GN=SHMT2 PE=3 SV=1	0	FALSE	HUMAN	108.583	55	21	54	21	1	483	53.4	8.15	115.05	21	0	1.08	0.11	0.966924	0.989869	25.04	88.6	111.4	High	High
FALSE	High	Master Protein Candidate	B7ZAX6	Ubiquitin carboxyl-terminal hydrolase 7 OS=Homo sapiens OX=9606 PE=2 SV=1	0	FALSE	HUMAN	77.701	17	15	23	15	1	1086	126.1	5.74	58.02	15	0	1.091	0.13	0.859633	0.944844	52.8	124.1	75.9	High	High
FALSE	High	Master Protein Candidate	P17931	Galectin-3 OS=Homo sapiens OX=9606 GN=LGALS3 PE=1 SV=5	0	FALSE	HUMAN	31.398	23	5	11	5	1	250	26.1	8.56	32.48	5	0	0.691	-0.53	0.488775	0.788226	10.62	99.5	100.5	High	High
FALSE	High	Master Protein Candidate	A0A7P0TA85	Basigin OS=Homo sapiens OX=9606 GN=BSG PE=1 SV=1	0	FALSE	HUMAN	60.249	31	7	19	7	1	266	29	5.64	59.81	7	0	1.479	0.56	0.428629	0.759744	46.28	68.3	131.7	High	High
FALSE	High	Master Protein Candidate	Q9NP92	39S ribosomal protein S30, mitochondrial OS=Homo sapiens OX=9606 GN=MRPS30 PE=1 SV=2	0	FALSE	HUMAN	9.328	15	3	4	3	1	439	50.3	7.97	5.94	3	0	0.484	-1.05	0.370147	0.699173	14.48	149.6	50.4	High	High
FALSE	High	Master Protein	Q9H4A6	Golgi phosphoprotein 3 OS=Homo sapiens OX=9606 GN=GOLPH3 PE=1 SV=1	0	FALSE	HUMAN	10.482	10	2	3	2	1	298	33.8	6.44	8.45	2	0	0.192	-2.38	0.0137295	0.042162	0	170.7	29.3	High	High
FALSE	High	Master Protein	B2R739	39S ribosomal protein L15, mitochondrial OS=Homo sapiens OX=9606 PE=2 SV=1	0	FALSE	HUMAN	9.001	8	2	3	2	1	296	33.4	10.01	4.99	2	0	0.589	-0.76	0.444168	0.77634	0	139.1	60.9	High	High
FALSE	High	Master Protein	A0A7P0T9U7	Splicing factor 1 OS=Homo sapiens OX=9606 GN=SF1 PE=1 SV=1	0	FALSE	HUMAN	33.818	13	6	14	6	1	764	80.3	9.2	29.58	6	0	1.495	0.58	0.3927	0.723819	46.53	63	137	High	High
FALSE	High	Master Protein	A0A024R637	TBC1 domain family, member 4, isoform CRA_b OS=Homo sapiens OX=9606 GN=TBC1D4 PE=4 SV=1	0	FALSE	HUMAN	7.492	2	2	2	2	1	1298	146.5	7.01	2.87	2	0	0.01	-6.64	1e-17	3.95553e-17		200		High	Not Found
FALSE	High	Master Protein Candidate	B4DN01	COP9 signalosome complex subunit 3 OS=Homo sapiens OX=9606 PE=2 SV=1	0	FALSE	HUMAN	18.547	22	4	5	4	1	293	33.6	6.71	10.6	4	0	0.844	-0.24	0.849908	0.944844	0	51	149	High	High
FALSE	High	Master Protein Candidate	A0A0S2Z5B1	Solute carrier family 39 member 14 isoform 2 OS=Homo sapiens OX=9606 GN=SLC39A14 PE=2 SV=1	0.002	FALSE	HUMAN	4.627	3	1	1	1	1	458	50.4	5.88	3.46	1	0	0.01	-6.64	1e-17	3.95553e-17		200		High	Not Found
FALSE	High	Master Protein Candidate	Q9UKF6	Cleavage and polyadenylation specificity factor subunit 3 OS=Homo sapiens OX=9606 GN=CPSF3 PE=1 SV=1	0.002	FALSE	HUMAN	3.93	3	2	3	2	1	684	77.4	5.6	2.24	2	0	0.956	-0.07	0.928307	0.968205	0	128.8	71.2	High	High
FALSE	High	Master Protein	Q9C0C9	(E3-independent) E2 ubiquitin-conjugating enzyme OS=Homo sapiens OX=9606 GN=UBE2O PE=1 SV=3	0	FALSE	HUMAN	24.844	7	5	7	5	1	1292	141.2	5.12	17.13	5	0	1.428	0.51	0.46539	0.783292	34.29	102.5	97.5	High	High
FALSE	High	Master Protein Candidate	E5RIW3	Tubulin-specific chaperone A OS=Homo sapiens OX=9606 GN=TBCA PE=1 SV=1	0	FALSE	HUMAN	74.903	70	10	37	10	1	84	10.1	4.63	127.58	10	0	0.518	-0.95	0.109706	0.281746	8.64	134.4	65.6	High	High
FALSE	High	Master Protein Candidate	Q59GV2	RNA binding motif protein 14 variant (Fragment) OS=Homo sapiens OX=9606 PE=2 SV=1	0	FALSE	HUMAN	12.131	7	2	2	2	1	552	55.6	9.48	7.64	2	0	0.024	-5.39	2.93099e-14	1.15857e-13	0	191.2	8.8	Peak Found	High
FALSE	High	Master Protein Candidate	B4DH49	cDNA FLJ50512, highly similar to Transforming acidic coiled-coil-containing protein 1 OS=Homo sapiens OX=9606 PE=2 SV=1	0.002	FALSE	HUMAN	4.513	2	1	2	1	1	581	63.8	5.22	5.27	1	0	0.161	-2.63	0.00875837	0.0275324	0	172.3	27.7	High	Peak Found
FALSE	High	Master Protein Candidate	H0YMW6	GMP reductase 2 (Fragment) OS=Homo sapiens OX=9606 GN=GMPR2 PE=1 SV=1	0.002	FALSE	HUMAN	5.043	16	1	1	1	1	93	10.2	9.29	2.77	1	0	0.01	-6.64	1e-17	3.95553e-17		200		High	Not Found
FALSE	High	Master Protein	B4DTE6	cDNA FLJ56243, highly similar to Melanoma-associated antigen 4 OS=Homo sapiens OX=9606 PE=2 SV=1	0	FALSE	HUMAN	79.788	30	11	84	8	1	345	37.8	4.73	154.88	11	3	0.93	-0.11	0.769504	0.940511	33.43	106.7	93.3	High	High
FALSE	High	Master Protein	A0A024R9B7	Cytochrome c oxidase subunit 6C OS=Homo sapiens OX=9606 GN=COX6C PE=2 SV=1	0	FALSE	HUMAN	14.706	36	5	15	5	1	75	8.8	10.39	24.58	5	0	1.441	0.53	0.458267	0.782164	47.4	88.5	111.5	High	High
FALSE	High	Master Protein Candidate	Q9NWT6	Hypoxia-inducible factor 1-alpha inhibitor OS=Homo sapiens OX=9606 GN=HIF1AN PE=1 SV=2	0	FALSE	HUMAN	10.177	8	2	2	2	1	349	40.3	5.57	6.68	2	0	0.01	-6.64	1e-17	3.95553e-17		200		High	Not Found
FALSE	High	Master Protein Candidate	A0A8J9G7U8	Eukaryotic translation initiation factor 4 gamma 3 OS=Homo sapiens OX=9606 GN=EIF4G3 PE=4 SV=1	0	FALSE	HUMAN	21.066	5	8	9	6	1	1641	183	5.63	8.07	8	0	0.559	-0.84	0.430011	0.76004	0	79.7	120.3	High	High
FALSE	High	Master Protein	A0A7I2V5R6	Guanine nucleotide-binding protein G(s) subunit alpha isoforms short OS=Homo sapiens OX=9606 GN=GNAS PE=1 SV=2	0	FALSE	HUMAN	20.985	7	6	8	5	1	1038	111	5.03	18.57	6	0	1.058	0.08	0.925793	0.967298	76.19	79.2	120.8	High	High
FALSE	High	Master Protein Candidate	A0A7P0T8B7	Transporter OS=Homo sapiens OX=9606 GN=SLC6A15 PE=1 SV=1	0.002	FALSE	HUMAN	5.216	3	1	1	1	1	555	62.2	5.1	2.84	1	0	100	6.64	1e-17	3.95553e-17			200	Not Found	High
FALSE	High	Master Protein Candidate	A0A3F2YNY7	Hydroxymethylbilane synthase OS=Homo sapiens OX=9606 GN=HMBS PE=1 SV=1	0	FALSE	HUMAN	18.669	14	3	6	3	1	355	38.8	7.39	10.7	3	0	0.521	-0.94	0.37619	0.704717	0	122.3	77.7	High	High
FALSE	High	Master Protein	Q96HR3	Mediator of RNA polymerase II transcription subunit 30 OS=Homo sapiens OX=9606 GN=MED30 PE=1 SV=1	0	FALSE	HUMAN	6.449	12	2	2	2	1	178	20.3	8.27	3.07	2	0	4.585	2.2	0.0146425	0.0445284	0	7.1	192.9	Peak Found	High
FALSE	High	Master Protein Candidate	B3KNG6	Calumenin OS=Homo sapiens OX=9606 PE=2 SV=1	0	FALSE	HUMAN	34.768	40	9	15	1	1	315	37.1	4.56	30.71	9	0	0.01	-6.64	1e-17	3.95553e-17		200		High	Not Found
FALSE	High	Master Protein	O00469	Procollagen-lysine,2-oxoglutarate 5-dioxygenase 2 OS=Homo sapiens OX=9606 GN=PLOD2 PE=1 SV=2	0	FALSE	HUMAN	6.861	2	1	1	1	1	737	84.6	6.71	3.13	1	0	0.01	-6.64	1e-17	3.95553e-17		200		High	Not Found
FALSE	High	Master Protein Candidate	E7D7Y0	Pyrroline-5-carboxylate reductase OS=Homo sapiens OX=9606 PE=2 SV=1	0	FALSE	HUMAN	27.459	22	5	7	4	1	319	33.4	7.33	19.05	5	0	1.162	0.22	0.716902	0.937811	0	102.8	97.2	High	High
FALSE	High	Master Protein Candidate	H7C3P4	N-acetylglucosamine-6-sulfatase OS=Homo sapiens OX=9606 GN=GNS PE=1 SV=1	0	FALSE	HUMAN	11.684	7	3	5	3	1	496	56.3	7.91	10.5	3	0	0.503	-0.99	0.274445	0.574842	20.39	157.2	42.8	High	High
FALSE	High	Master Protein	A0A024R179	Nuclear cap binding protein subunit 1, 80kDa, isoform CRA_a OS=Homo sapiens OX=9606 GN=NCBP1 PE=3 SV=1	0	FALSE	HUMAN	24.906	10	6	9	6	1	790	91.8	6.43	16.64	6	0	1.184	0.24	0.761999	0.938511	19.16	81.9	118.1	High	High
FALSE	High	Master Protein Candidate	A0A8I5KTD1	NADH dehydrogenase [ubiquinone] 1 beta subcomplex subunit 11, mitochondrial OS=Homo sapiens OX=9606 GN=NDUFB11 PE=1 SV=1	0	FALSE	HUMAN	11.304	34	2	4	2	1	100	10.5	10.35	13.45	2	0	0.227	-2.14	0.013525	0.0416447	8.7	141	59	High	High
FALSE	High	Master Protein Candidate	V9M714	ATP synthase protein 8 OS=Homo sapiens OX=9606 GN=ATP8 PE=3 SV=1	0	FALSE	HUMAN	13.421	37	2	5	1	1	68	8.1	9.91	9.73	2	0	1.347	0.43	0.580153	0.841294	59.95	86.8	113.2	High	High
FALSE	High	Master Protein Candidate	Q8N5N1	Kinesin-like protein (Fragment) OS=Homo sapiens OX=9606 PE=2 SV=1	0	FALSE	HUMAN	8.394	5	2	3	2	1	468	52.3	7.12	6.18	2	0	0.01	-6.64	1e-17	3.95553e-17		200		High	High
FALSE	High	Master Protein Candidate	A0A8I5KYH4	Electron transfer flavoprotein subunit alpha OS=Homo sapiens OX=9606 GN=ETFA PE=1 SV=1	0	FALSE	HUMAN	56.316	35	9	22	9	1	358	37.8	8.32	63.12	9	0	1.14	0.19	0.815545	0.944844	44.06	102.1	97.9	High	High
FALSE	High	Master Protein	Q9NX46	ADP-ribosylhydrolase ARH3 OS=Homo sapiens OX=9606 GN=ADPRS PE=1 SV=1	0	FALSE	HUMAN	22.464	14	4	6	4	1	363	38.9	5.07	18.04	4	0	0.514	-0.96	0.26619	0.568364	1.93	88	112	High	High
FALSE	High	Master Protein Candidate	Q5T8D3	Acyl-CoA-binding domain-containing protein 5 OS=Homo sapiens OX=9606 GN=ACBD5 PE=1 SV=1	0	FALSE	HUMAN	7.02	4	2	2	2	1	534	60.1	5.33	4.6	2	0	0.43	-1.22	0.238974	0.523102	0	165.7	34.3	High	Peak Found
FALSE	High	Master Protein Candidate	A0A7P0T8E4	Adenylosuccinate lyase OS=Homo sapiens OX=9606 GN=ADSL PE=1 SV=1	0	FALSE	HUMAN	31.341	27	8	19	8	1	469	53.2	7.11	22.5	8	0	1.377	0.46	0.470663	0.783292	19.73	78.3	121.7	High	High
FALSE	High	Master Protein Candidate	A8K5I0	Epididymis secretory protein Li 103 OS=Homo sapiens OX=9606 GN=HSPA1B PE=2 SV=1	0	FALSE	HUMAN	200.962	57	30	110	18	1	641	70	5.66	298.85	30	0	1.419	0.5	0.514908	0.80372	49.16	83.1	116.9	High	High
FALSE	High	Master Protein Candidate	A0A8I5KVS5	Probable hydrolase PNKD OS=Homo sapiens OX=9606 GN=PNKD PE=1 SV=1	0.002	FALSE	HUMAN	4.954	19	1	1	1	1	78	8.2	10.98	2.51	1	0	0.131	-2.93	0.00668521	0.0213099	0	176.8	23.2	High	Peak Found
FALSE	High	Master Protein Candidate	A0A8I5KRT9	Lanosterol 14-alpha demethylase OS=Homo sapiens OX=9606 GN=CYP51A1 PE=1 SV=1	0	FALSE	HUMAN	13.298	14	4	5	4	1	458	51	8.18	4.59	4	0	1.158	0.21	0.766172	0.939443	0	50.5	149.5	High	High
FALSE	High	Master Protein Candidate	Q0D2M2	HIST1H2BC protein OS=Homo sapiens OX=9606 GN=HIST1H2BC PE=2 SV=1	0	FALSE	HUMAN	20.159	33	5	17	2	1	126	13.8	10.39	26.16	5	0	0.56	-0.84	0.153703	0.370078	23.75	108.2	91.8	High	High
FALSE	High	Master Protein Candidate	B4DLZ1	cDNA FLJ56574, highly similar to GEM-interacting protein OS=Homo sapiens OX=9606 PE=2 SV=1	0.002	FALSE	HUMAN	4.362	1	1	1	1	1	941	103.6	5.92	2.29	1	0	0.01	-6.64	1e-17	3.95553e-17		200		High	Not Found
FALSE	High	Master Protein Candidate	Q17R91	DIAPH2 protein OS=Homo sapiens OX=9606 GN=DIAPH2 PE=2 SV=1	0	FALSE	HUMAN	6.199	3	3	3	3	1	1103	125.4	6.51	1.89	3	0	0.658	-0.6	0.602223	0.860787	0	138.9	61.1	High	Peak Found
FALSE	High	Master Protein	Q8N0T1	Ribosomal biogenesis factor OS=Homo sapiens OX=9606 GN=RBIS PE=1 SV=4	0	FALSE	HUMAN	8.246	29	3	5	3	1	100	11.4	10.46	6.37	3	0	0.703	-0.51	0.694321	0.926687	1.59	117.6	82.4	High	High
FALSE	High	Master Protein	A0A286YFF8	Protein MON2 homolog OS=Homo sapiens OX=9606 GN=MON2 PE=1 SV=1	0	FALSE	HUMAN	9.742	3	4	6	4	1	1718	190.4	6.1	8.55	4	0	0.738	-0.44	0.662059	0.903849	16.8	111.4	88.6	High	High
FALSE	High	Master Protein Candidate	Q86V81	THO complex subunit 4 OS=Homo sapiens OX=9606 GN=ALYREF PE=1 SV=3	0	FALSE	HUMAN	21.899	19	3	7	3	1	257	26.9	11.15	25.8	3	0	1.221	0.29	0.681603	0.918603	46.44	76.5	123.5	High	High
FALSE	High	Master Protein Candidate	A0A024R5D9	Splicing factor 1 OS=Homo sapiens OX=9606 GN=SF1 PE=3 SV=1	0	FALSE	HUMAN	33.818	16	6	14	6	1	638	68.6	9.17	29.58	6	0	1.495	0.58	0.3927	0.723819	46.53	63	137	High	High
FALSE	High	Master Protein	Q8IZ73	Pseudouridylate synthase RPUSD2 OS=Homo sapiens OX=9606 GN=RPUSD2 PE=1 SV=2	0	FALSE	HUMAN	6.525	6	2	2	2	1	545	61.3	7.17	4.02	2	0	0.01	-6.64	1e-17	3.95553e-17		200		High	Not Found
FALSE	High	Master Protein	Q96Q15	Serine/threonine-protein kinase SMG1 OS=Homo sapiens OX=9606 GN=SMG1 PE=1 SV=3	0.003	FALSE	HUMAN	3.275	0	1	1	1	1	3661	410.2	6.46	1.69	1	0	100	6.64	1e-17	3.95553e-17			200	Not Found	High
FALSE	High	Master Protein Candidate	F8W6L3	Kinesin light chain OS=Homo sapiens OX=9606 GN=KLC1 PE=1 SV=1	0	FALSE	HUMAN	44.535	24	11	17	8	1	576	65.4	6.2	35.25	11	0	1.182	0.24	0.732659	0.938511	21.37	97.2	102.8	High	High
FALSE	High	Master Protein	P82663	28S ribosomal protein S25, mitochondrial OS=Homo sapiens OX=9606 GN=MRPS25 PE=1 SV=1	0	FALSE	HUMAN	33.112	43	7	11	7	1	173	20.1	8.82	23.11	7	0	1.098	0.13	0.872065	0.944844	142.4	48.2	151.8	High	High
FALSE	High	Master Protein Candidate	A0A1B0W0U4	ATP synthase protein 8 OS=Homo sapiens OX=9606 GN=ATP8 PE=3 SV=1	0	FALSE	HUMAN	13.421	37	2	5	1	1	68	8	9.91	9.73	2	0	1.347	0.43	0.580153	0.841294	59.95	86.8	113.2	High	High
FALSE	High	Master Protein	Q8IXU6	Solute carrier family 35 member F2 OS=Homo sapiens OX=9606 GN=SLC35F2 PE=1 SV=1	0	FALSE	HUMAN	5.641	10	2	2	2	1	374	41.2	6.21	4.59	2	0	100	6.64	1e-17	3.95553e-17			200	Not Found	High
FALSE	High	Master Protein Candidate	F2Z298	DNA mismatch repair protein Mlh1 OS=Homo sapiens OX=9606 GN=MLH1 PE=1 SV=1	0.002	FALSE	HUMAN	4.898	39	1	1	1	1	38	4.2	6.57	3.21	1	0	100	6.64	1e-17	3.95553e-17			200	Not Found	High
FALSE	High	Master Protein Candidate	B4DKE6	cDNA FLJ60629, highly similar to Replication factor C subunit 3 OS=Homo sapiens OX=9606 PE=2 SV=1	0	FALSE	HUMAN	10.13	11	3	4	3	1	305	34.8	8.59	7.76	3	0	0.96	-0.06	0.923609	0.96588	47.04	44.3	155.7	High	High
FALSE	High	Master Protein Candidate	A0A343FXT2	ATP synthase subunit a OS=Homo sapiens OX=9606 GN=ATP6 PE=3 SV=1	0.002	FALSE	HUMAN	3.581	4	1	4	1	1	226	24.8	10.1	6.14	1	0	0.925	-0.11	0.87701	0.944844	0	103.9	96.1	High	High
FALSE	High	Master Protein	Q9H9J2	39S ribosomal protein L44, mitochondrial OS=Homo sapiens OX=9606 GN=MRPL44 PE=1 SV=1	0	FALSE	HUMAN	10.836	10	2	2	2	1	332	37.5	8.4	6.4	2	0	100	6.64	1e-17	3.95553e-17			200	Not Found	High
FALSE	High	Master Protein Candidate	A0A1W5XF98	ATP synthase subunit a OS=Homo sapiens OX=9606 GN=ATP6 PE=3 SV=1	0.002	FALSE	HUMAN	3.581	4	1	4	1	1	226	24.8	10.1	6.14	1	0	0.925	-0.11	0.87701	0.944844	0	103.9	96.1	High	High
FALSE	High	Master Protein Candidate	A0A7S5GRC7	MHC class II antigen OS=Homo sapiens OX=9606 GN=HLA-DRB4 PE=4 SV=1	0	FALSE	HUMAN	17.272	21	3	7	3	1	232	26.6	7.39	22.98	3	0	0.825	-0.28	0.723079	0.937811	15.47	120.7	79.3	High	High
FALSE	High	Master Protein	B2R6K0	cDNA, FLJ92988, highly similar to Homo sapiens mutL homolog 1, colon cancer, nonpolyposis type 2 (E. coli) (MLH1), mRNA OS=Homo sapiens OX=9606 PE=2 SV=1	0.002	FALSE	HUMAN	4.898	2	1	1	1	1	756	84.5	5.72	3.21	1	0	100	6.64	1e-17	3.95553e-17			200	Not Found	High
FALSE	High	Master Protein	Q6S8J3	POTE ankyrin domain family member E OS=Homo sapiens OX=9606 GN=POTEE PE=2 SV=3	0	FALSE	HUMAN	71.038	9	7	105	1	1	1075	121.3	6.2	290.9	7	0	0.576	-0.8	0.173836	0.408348	0	126.9	73.1	High	High
FALSE	High	Master Protein Candidate	H0YJF7	Serine/threonine-protein kinase VRK1 OS=Homo sapiens OX=9606 GN=VRK1 PE=1 SV=2	0	FALSE	HUMAN	9.442	7	2	2	2	1	420	48	8.65	6.81	2	0	4.739	2.24	0.0145085	0.0441323	0	18.9	181.1	Peak Found	High
FALSE	High	Master Protein	Q59EL2	COP9 signalosome complex subunit 2 (Fragment) OS=Homo sapiens OX=9606 PE=2 SV=1	0	FALSE	HUMAN	25.369	16	6	9	6	1	451	52.5	5.54	15.97	6	0	0.736	-0.44	0.549294	0.833418	2.56	54.8	145.2	High	High
FALSE	High	Master Protein	M0R102	Exosome complex component RRP46 OS=Homo sapiens OX=9606 GN=EXOSC5 PE=1 SV=9	0.008	FALSE	HUMAN	2.907	5	1	1	1	1	257	27.4	7.24	1.67	1	0								High	Not Found
FALSE	High	Master Protein Candidate	B1AKV2	Ubiquinol-cytochrome-c reductase complex assembly factor 1 OS=Homo sapiens OX=9606 GN=UQCC1 PE=1 SV=1	0.002	FALSE	HUMAN	4.262	5	1	1	1	1	221	25.5	9.1	2.51	1	0	100	6.64	1e-17	3.95553e-17			200	Not Found	High
FALSE	High	Master Protein Candidate	Q58F16	UNC93B1 protein (Fragment) OS=Homo sapiens OX=9606 GN=UNC93B1 PE=2 SV=1	0.004	FALSE	HUMAN	3.18	3	1	1	1	1	505	56.5	7.84	0	1	0	0.01	-6.64	1e-17	3.95553e-17		200		High	Not Found
FALSE	High	Master Protein Candidate	A0A804HHW7	Tubulin-specific chaperone D OS=Homo sapiens OX=9606 GN=TBCD PE=1 SV=1	0	FALSE	HUMAN	42.732	10	9	18	9	1	1220	135.9	6.28	49.72	9	0	0.5	-1	0.198163	0.453337	17.11	125.8	74.2	High	High
FALSE	High	Master Protein Candidate	O60341	Lysine-specific histone demethylase 1A OS=Homo sapiens OX=9606 GN=KDM1A PE=1 SV=2	0	FALSE	HUMAN	6.139	3	2	2	2	1	852	92.8	6.52	4.74	2	0	100	6.64	1e-17	3.95553e-17			200	Not Found	High
FALSE	High	Master Protein Candidate	Q53F60	Carbonyl reductase (NADPH) (Fragment) OS=Homo sapiens OX=9606 PE=2 SV=1	0	FALSE	HUMAN	24.347	17	3	9	1	1	277	30.8	6.18	31.63	3	0	0.01	-6.64	1e-17	3.95553e-17		200		High	Not Found
FALSE	High	Master Protein Candidate	A0A343EF68	ATP synthase subunit a OS=Homo sapiens OX=9606 GN=ATP6 PE=3 SV=1	0.002	FALSE	HUMAN	3.581	4	1	4	1	1	226	24.8	10.1	6.14	1	0	0.925	-0.11	0.87701	0.944844	0	103.9	96.1	High	High
FALSE	High	Master Protein Candidate	A0A024R2T9	Ubiquitin specific peptidase 19, isoform CRA_a OS=Homo sapiens OX=9606 GN=USP19 PE=4 SV=1	0	FALSE	HUMAN	22.804	6	4	6	4	1	1318	145.6	6.34	20.28	4	0	0.929	-0.11	0.966029	0.989516	32.83	94.3	105.7	High	High
FALSE	High	Master Protein	O15514	DNA-directed RNA polymerase II subunit RPB4 OS=Homo sapiens OX=9606 GN=POLR2D PE=1 SV=1	0.002	FALSE	HUMAN	5.132	17	2	2	2	1	142	16.3	4.79	2.1	2	0	0.427	-1.23	0.226883	0.505048	6.04	136.2	63.8	High	Peak Found
FALSE	High	Master Protein Candidate	H7C4Y5	Centrosomal protein of 97 kDa (Fragment) OS=Homo sapiens OX=9606 GN=CEP97 PE=1 SV=1	0.002	FALSE	HUMAN	4.231	7	1	1	1	1	175	19.5	7.3	2.23	1	0	0.01	-6.64	1e-17	3.95553e-17		200		High	Not Found
FALSE	High	Master Protein Candidate	B4DMM4	cDNA FLJ60304, highly similar to Rab GTPase-binding effector protein 1 OS=Homo sapiens OX=9606 PE=2 SV=1	0	FALSE	HUMAN	10.346	5	3	4	3	1	819	94.1	5.01	4.53	3	0	0.681	-0.56	0.629613	0.881733	0	155.8	44.2	High	High
FALSE	High	Master Protein Candidate	Q99986	Serine/threonine-protein kinase VRK1 OS=Homo sapiens OX=9606 GN=VRK1 PE=1 SV=1	0	FALSE	HUMAN	9.442	7	2	2	2	1	396	45.4	8.91	6.81	2	0	4.739	2.24	0.0145085	0.0441323	0	18.9	181.1	Peak Found	High
FALSE	High	Master Protein	B2R4M6	Protein S100 OS=Homo sapiens OX=9606 PE=2 SV=1	0	FALSE	HUMAN	27.577	45	4	5	4	1	114	13.2	6.13	16.46	4	0	14.515	3.86	8.94698e-07	3.45392e-06	0	0.6	199.4	Peak Found	High
FALSE	High	Master Protein Candidate	B4DDE5	cDNA FLJ56614, highly similar to Sodium-dependent multivitamin transporter OS=Homo sapiens OX=9606 PE=2 SV=1	0	FALSE	HUMAN	5.488	6	2	2	2	1	426	45.8	8.31	3.76	2	0	100	6.64	1e-17	3.95553e-17			200	Not Found	High
FALSE	High	Master Protein	P31937	3-hydroxyisobutyrate dehydrogenase, mitochondrial OS=Homo sapiens OX=9606 GN=HIBADH PE=1 SV=2	0	FALSE	HUMAN	28.586	21	5	7	5	1	336	35.3	8.13	17.9	5	0	0.776	-0.37	0.741752	0.938511	41.96	106.7	93.3	High	High
FALSE	High	Master Protein Candidate	B4DMK9	Dihydrolipoyl dehydrogenase OS=Homo sapiens OX=9606 PE=2 SV=1	0	FALSE	HUMAN	42.39	21	8	21	8	1	486	51.8	7.96	43.76	8	0	1.965	0.97	0.193833	0.446417	111.64	67.2	132.8	High	High
FALSE	High	Master Protein Candidate	B4DVE1	Galectin-3-binding protein OS=Homo sapiens OX=9606 PE=2 SV=1	0	FALSE	HUMAN	35.796	18	8	13	8	1	573	64.1	5.47	28.48	8	0	0.993	-0.01	0.980942	0.99314	22.76	112.3	87.7	High	High
FALSE	High	Master Protein	P04843	Dolichyl-diphosphooligosaccharide--protein glycosyltransferase subunit 1 OS=Homo sapiens OX=9606 GN=RPN1 PE=1 SV=1	0	FALSE	HUMAN	98.126	47	20	60	20	1	607	68.5	6.38	135.72	20	0	1.293	0.37	0.65775	0.903439	62.01	85.2	114.8	High	High
FALSE	High	Master Protein Candidate	Q9BTM1	Histone H2A.J OS=Homo sapiens OX=9606 GN=H2AJ PE=1 SV=1	0	FALSE	HUMAN	12.973	27	3	14	1	1	129	14	10.9	28.63	3	0	0.034	-4.86	1.12082e-07	4.34864e-07	0	193.3	6.7	High	Peak Found
FALSE	High	Master Protein Candidate	Q562F2	Serine/threonine-protein phosphatase 2A 56 kDa regulatory subunit OS=Homo sapiens OX=9606 GN=PPP2R5E PE=2 SV=1	0.002	FALSE	HUMAN	3.816	3	1	2	1	1	467	54.6	6.95	3.81	1	0	0.862	-0.21	0.942083	0.975319	0	107.4	92.6	High	High
FALSE	High	Master Protein Candidate	A0A678ZJX7	MHC class II antigen (Fragment) OS=Homo sapiens OX=9606 GN=HLA-DRB4 PE=4 SV=1	0	FALSE	HUMAN	17.272	27	3	7	3	1	183	21.5	6.19	22.98	3	0	0.825	-0.28	0.723079	0.937811	15.47	120.7	79.3	High	High
FALSE	High	Master Protein Candidate	A0A8I5KQA0	ER membrane protein complex subunit 1 OS=Homo sapiens OX=9606 GN=EMC1 PE=1 SV=1	0	FALSE	HUMAN	22.534	8	6	10	6	1	899	101	7.96	21.57	6	0	1.544	0.63	0.390392	0.721848	21.9	52.9	147.1	High	High
FALSE	High	Master Protein Candidate	B4DLT1	cDNA FLJ59716, highly similar to Vacuolar protein sorting 26A OS=Homo sapiens OX=9606 PE=2 SV=1	0	FALSE	HUMAN	11.96	12	3	5	3	1	310	36.5	6.89	15.31	3	0	0.01	-6.64	1e-17	3.95553e-17		200		High	High
FALSE	High	Master Protein	R9Y6A5	ATP synthase protein 8 OS=Homo sapiens OX=9606 GN=ATP8 PE=3 SV=1	0	FALSE	HUMAN	13.421	26	2	5	1	1	95	11.2	9.5	9.73	2	1	1.347	0.43	0.580153	0.841294	59.95	86.8	113.2	High	High
FALSE	High	Master Protein Candidate	B4E1M7	cDNA FLJ58465, highly similar to RNA-binding region-containing protein 2 OS=Homo sapiens OX=9606 PE=2 SV=1	0	FALSE	HUMAN	45.432	24	9	21	9	1	521	58.4	10.24	40.41	9	0	1.518	0.6	0.369548	0.698497	19.42	85.6	114.4	High	High
FALSE	High	Master Protein	A0A024R9G4	Family with sequence similarity 49, member B, isoform CRA_a OS=Homo sapiens OX=9606 GN=FAM49B PE=3 SV=1	0	FALSE	HUMAN	52.19	40	10	15	10	1	324	36.7	6.06	42.95	10	0	1.418	0.5	0.465679	0.783292	78.29	77.7	122.3	High	High
FALSE	High	Master Protein Candidate	E2DTL8	Cytochrome c oxidase subunit 2 (Fragment) OS=Homo sapiens OX=9606 GN=COII PE=3 SV=1	0	FALSE	HUMAN	17.296	15	3	11	3	1	224	25.2	4.82	23.3	3	0	0.99	-0.01	0.878768	0.944844	48.13	102.2	97.8	High	High
FALSE	High	Master Protein Candidate	A0A2C9F2P4	Palmitoyl-protein thioesterase 1 OS=Homo sapiens OX=9606 GN=PPT1 PE=1 SV=1	0	FALSE	HUMAN	40.804	24	6	12	6	1	305	34.1	6.52	35.41	6	0	0.509	-0.97	0.172677	0.406037	1.35	129.4	70.6	High	High
FALSE	High	Master Protein Candidate	H0YEG5	Complex I assembly factor TMEM126B, mitochondrial (Fragment) OS=Homo sapiens OX=9606 GN=TMEM126B PE=1 SV=1	0.002	FALSE	HUMAN	4.299	35	1	1	1	1	40	4.3	6.44	2.74	1	0	100	6.64	1e-17	3.95553e-17			200	Not Found	High
FALSE	High	Master Protein	Q13505	Metaxin-1 OS=Homo sapiens OX=9606 GN=MTX1 PE=1 SV=3	0	FALSE	HUMAN	8.337	10	3	4	3	1	466	51.4	9.79	6.51	3	0	0.541	-0.89	0.39209	0.723819	0	125.2	74.8	High	High
FALSE	High	Master Protein	Q05DJ2	Purine nucleoside phosphorylase OS=Homo sapiens OX=9606 GN=MTAP PE=2 SV=1	0	FALSE	HUMAN	62.313	55	10	37	1	1	242	26.8	6.84	82.31	10	0	0.01	-6.64	1e-17	3.95553e-17		200		High	Not Found
FALSE	High	Master Protein Candidate	Q8NBJ7	Inactive C-alpha-formylglycine-generating enzyme 2 OS=Homo sapiens OX=9606 GN=SUMF2 PE=1 SV=2	0	FALSE	HUMAN	26.728	23	5	8	5	1	301	33.8	8	21.62	5	0	0.75	-0.42	0.662167	0.903849	15.81	100.5	99.5	High	High
FALSE	High	Master Protein Candidate	I3L2T9	Mixed lineage kinase domain-like protein (Fragment) OS=Homo sapiens OX=9606 GN=MLKL PE=1 SV=1	0.006	FALSE	HUMAN	3.042	6	1	1	1	1	211	24.8	9.03	2.53	1	0								Not Found	High
FALSE	High	Master Protein	A0A024R3V7	NIF3-like protein 1 OS=Homo sapiens OX=9606 GN=NIF3L1 PE=3 SV=1	0	FALSE	HUMAN	17.826	16	4	5	4	1	377	41.9	6.65	13.28	4	0	1.274	0.35	0.618273	0.872084	122.49	61.2	138.8	High	High
FALSE	High	Master Protein	Q86U90	Threonylcarbamoyl-AMP synthase OS=Homo sapiens OX=9606 GN=YRDC PE=1 SV=1	0	FALSE	HUMAN	25.968	27	6	11	6	1	279	29.3	8.57	24.51	6	0	1.744	0.8	0.28838	0.595083	61.09	96.6	103.4	High	High
FALSE	High	Master Protein	P62256	Ubiquitin-conjugating enzyme E2 H OS=Homo sapiens OX=9606 GN=UBE2H PE=1 SV=1	0	FALSE	HUMAN	7.571	19	3	5	3	1	183	20.6	4.67	11.88	3	0	1.228	0.3	0.655237	0.901995	63.45	91.5	108.5	High	High
FALSE	High	Master Protein	Q92747	Actin-related protein 2/3 complex subunit 1A OS=Homo sapiens OX=9606 GN=ARPC1A PE=1 SV=2	0.008	FALSE	HUMAN	2.862	3	1	1	1	1	370	41.5	8.18	1.68	1	0								High	Not Found
FALSE	High	Master Protein Candidate	B8ZZ50	Eukaryotic translation initiation factor 4E type 2 OS=Homo sapiens OX=9606 GN=EIF4E2 PE=1 SV=1	0	FALSE	HUMAN	8.788	16	2	3	2	1	236	27.2	7.18	6.31	2	0	0.602	-0.73	0.521349	0.809062	0	174.4	25.6	High	High
FALSE	High	Master Protein Candidate	Q53F20	Acidic (Leucine-rich) nuclear phosphoprotein 32 family, member E variant (Fragment) OS=Homo sapiens OX=9606 PE=2 SV=1	0	FALSE	HUMAN	18.748	19	5	12	5	1	266	30.4	3.87	26.56	5	0	0.555	-0.85	0.240411	0.524757	11.22	131.5	68.5	High	High
FALSE	High	Master Protein Candidate	A1DV00	NADH-ubiquinone oxidoreductase chain 5 OS=Homo sapiens OX=9606 GN=ND5 PE=3 SV=1	0	FALSE	HUMAN	5.695	3	1	2	1	1	603	67	9.03	9.24	1	0	1.097	0.13	0.763017	0.938511	0	95.4	104.6	High	High
FALSE	High	Master Protein	A0A3B3ITT5	60S ribosomal protein L29 OS=Homo sapiens OX=9606 GN=RPL29 PE=1 SV=1	0	FALSE	HUMAN	10.175	14	2	11	2	1	167	18.5	11.55	25.51	2	0	2.57	1.36	0.0758639	0.203371	18.43	59.4	140.6	High	High
FALSE	High	Master Protein	Q76LA1	CSTB protein OS=Homo sapiens OX=9606 GN=CSTB PE=2 SV=1	0	FALSE	HUMAN	23.757	46	3	13	3	1	98	11.1	7.56	37.68	3	0	0.418	-1.26	0.0376859	0.107852	3.26	140	60	High	High
FALSE	High	Master Protein Candidate	A0A7I2V5T4	Aconitate hydratase, mitochondrial OS=Homo sapiens OX=9606 GN=ACO2 PE=1 SV=1	0	FALSE	HUMAN	38.89	13	6	13	6	1	775	84.8	7.72	34.21	6	0	0.594	-0.75	0.322744	0.641382	25.17	98.9	101.1	High	High
FALSE	High	Master Protein	H0UI80	Negative elongation factor C/D OS=Homo sapiens OX=9606 GN=NELFCD PE=1 SV=1	0	FALSE	HUMAN	12.978	11	4	4	4	1	599	67.3	5.21	7.06	4	0	100	6.64	1e-17	3.95553e-17			200	Not Found	High
FALSE	High	Master Protein Candidate	H7BYW9	Arginine-glutamic acid dipeptide repeats protein OS=Homo sapiens OX=9606 GN=RERE PE=1 SV=1	0.002	FALSE	HUMAN	5.252	3	1	1	1	1	584	66.6	7.4	2.03	1	0	0.01	-6.64	1e-17	3.95553e-17		200		High	Not Found
FALSE	High	Master Protein	Q96L92	Sorting nexin-27 OS=Homo sapiens OX=9606 GN=SNX27 PE=1 SV=2	0	FALSE	HUMAN	11.883	7	3	6	3	1	541	61.2	6.49	8.5	3	0	0.606	-0.72	0.505346	0.797217	0	107.7	92.3	High	High
FALSE	High	Master Protein	Q96HE7	ERO1-like protein alpha OS=Homo sapiens OX=9606 GN=ERO1A PE=1 SV=2	0	FALSE	HUMAN	35.061	22	8	15	7	1	468	54.4	5.68	31.77	8	1	1.037	0.05	0.925408	0.967298	7.35	91.1	108.9	High	High
FALSE	High	Master Protein Candidate	F2WGM5	ATP synthase protein 8 OS=Homo sapiens OX=9606 GN=ATP8 PE=3 SV=1	0	FALSE	HUMAN	13.421	37	2	5	1	1	68	8	9.91	9.73	2	0	1.347	0.43	0.580153	0.841294	59.95	86.8	113.2	High	High
FALSE	High	Master Protein Candidate	Q6ICS0	Annexin (Fragment) OS=Homo sapiens OX=9606 GN=ANXA11 PE=2 SV=1	0	FALSE	HUMAN	72.478	28	13	24	13	1	505	54.3	7.27	59.83	13	0	0.701	-0.51	0.488806	0.788226	11.34	122.4	77.6	High	High
FALSE	High	Master Protein Candidate	Q9UKK9	ADP-sugar pyrophosphatase OS=Homo sapiens OX=9606 GN=NUDT5 PE=1 SV=1	0	FALSE	HUMAN	30.887	34	7	13	7	1	219	24.3	4.94	35.86	7	0	0.537	-0.9	0.222491	0.49637	3.7	124.6	75.4	High	High
FALSE	High	Master Protein Candidate	P48651	Phosphatidylserine synthase 1 OS=Homo sapiens OX=9606 GN=PTDSS1 PE=1 SV=1	0	FALSE	HUMAN	8.511	8	3	5	3	1	473	55.5	8.43	6.1	3	0	1.04	0.06	0.831933	0.944844	48.61	93	107	High	High
FALSE	High	Master Protein Candidate	F8WDX0	EARP and GARP complex-interacting protein 1 OS=Homo sapiens OX=9606 GN=EIPR1 PE=1 SV=1	0.003	FALSE	HUMAN	3.254	22	1	1	1	1	58	6.5	4.72	3.16	1	0	100	6.64	1e-17	3.95553e-17			200	Not Found	High
FALSE	High	Master Protein	P12931	Proto-oncogene tyrosine-protein kinase Src OS=Homo sapiens OX=9606 GN=SRC PE=1 SV=3	0.002	FALSE	HUMAN	5.051	3	1	1	1	1	536	59.8	7.42	3.27	1	0	2.505	1.32	0.151094	0.365929	0	57.1	142.9	Peak Found	High
FALSE	High	Master Protein	P38117	Electron transfer flavoprotein subunit beta OS=Homo sapiens OX=9606 GN=ETFB PE=1 SV=3	0	FALSE	HUMAN	54.446	43	13	36	13	1	255	27.8	8.1	78.53	13	0	0.89	-0.17	0.696216	0.928127	55.9	125.7	74.3	High	High
FALSE	High	Master Protein Candidate	A0A2R8YGP2	Ribonuclease H2 subunit B OS=Homo sapiens OX=9606 GN=RNASEH2B PE=1 SV=1	0	FALSE	HUMAN	10.117	7	1	2	1	1	309	34.8	9.13	10.4	1	0	0.781	-0.36	0.809117	0.944844	0	112.3	87.7	High	High
FALSE	High	Master Protein Candidate	B5M7M0	Cytochrome c oxidase subunit 2 OS=Homo sapiens OX=9606 GN=COX2 PE=3 SV=1	0	FALSE	HUMAN	17.296	15	3	11	3	1	227	25.6	4.82	23.3	3	0	0.99	-0.01	0.878768	0.944844	48.13	102.2	97.8	High	High
FALSE	High	Master Protein	G8JLB6	Heterogeneous nuclear ribonucleoprotein H OS=Homo sapiens OX=9606 GN=HNRNPH1 PE=1 SV=1	0	FALSE	HUMAN	74.39	36	11	48	6	1	472	51.2	6.8	143.36	11	5	1.366	0.45	0.571307	0.841294	21.77	80.6	119.4	High	High
FALSE	High	Master Protein Candidate	Q24JU4	Eukaryotic translation initiation factor 3 subunit A OS=Homo sapiens OX=9606 GN=EIF3A PE=2 SV=1	0	FALSE	HUMAN	323.067	37	50	128	50	1	1382	166.4	6.71	360.41	50	0	0.884	-0.18	0.684721	0.920658	62.13	110.7	89.3	High	High
FALSE	High	Master Protein	Q96QR8	Transcriptional activator protein Pur-beta OS=Homo sapiens OX=9606 GN=PURB PE=1 SV=3	0	FALSE	HUMAN	6.67	10	1	2	1	1	312	33.2	5.43	7.36	1	0	0.594	-0.75	0.50681	0.797894	0	125.5	74.5	High	High
FALSE	High	Master Protein	O95817	BAG family molecular chaperone regulator 3 OS=Homo sapiens OX=9606 GN=BAG3 PE=1 SV=3	0	FALSE	HUMAN	52.07	26	12	20	12	1	575	61.6	6.95	47.61	12	0	1.132	0.18	0.814521	0.944844	61.04	78.8	121.2	High	High
FALSE	High	Master Protein	A0A384MTI6	Vesicle-fusing ATPase OS=Homo sapiens OX=9606 PE=2 SV=1	0	FALSE	HUMAN	8.447	5	3	4	3	1	744	82.5	6.95	7.45	3	0	1.815	0.86	0.271687	0.571641	54.46	85.5	114.5	High	High
FALSE	High	Master Protein Candidate	J3KNP2	Transducin beta-like protein 3 (Fragment) OS=Homo sapiens OX=9606 GN=TBL3 PE=1 SV=1	0.002	FALSE	HUMAN	3.582	2	1	1	1	1	697	77	7.08	2.5	1	0	100	6.64	1e-17	3.95553e-17			200	Not Found	High
FALSE	High	Master Protein Candidate	G5E9Q6	Profilin OS=Homo sapiens OX=9606 GN=PFN2 PE=1 SV=1	0	FALSE	HUMAN	25.52	24	5	17	2	1	188	20.8	7.52	47.06	5	0	0.307	-1.7	0.0102947	0.0319871	4.61	147.2	52.8	High	High
FALSE	High	Master Protein Candidate	Q86WI8	Integrase interactor 1 protein isoform D (Fragment) OS=Homo sapiens OX=9606 GN=SMARCB1 PE=2 SV=1	0.002	FALSE	HUMAN	3.822	16	1	2	1	1	80	9.1	6.54	5.44	1	0	2.004	1	0.193864	0.446417	0	66.6	133.4	High	High
FALSE	High	Master Protein Candidate	P14866	Heterogeneous nuclear ribonucleoprotein L OS=Homo sapiens OX=9606 GN=HNRNPL PE=1 SV=2	0	FALSE	HUMAN	45.446	24	8	11	8	1	589	64.1	8.22	33.53	8	0	3.56	1.83	0.0204453	0.0612566	82.53	31	169	High	High
FALSE	High	Master Protein Candidate	E9PID8	Cleavage stimulation factor subunit 2 OS=Homo sapiens OX=9606 GN=CSTF2 PE=1 SV=1	0	FALSE	HUMAN	13.201	11	4	7	4	1	438	46.6	8.03	14.44	4	0	1.581	0.66	0.370767	0.699659	14.29	71.7	128.3	High	High
FALSE	High	Master Protein	Q9UBU8	Mortality factor 4-like protein 1 OS=Homo sapiens OX=9606 GN=MORF4L1 PE=1 SV=2	0	FALSE	HUMAN	13.179	12	3	3	1	1	362	41.4	9.28	5.27	3	2						17.4	182.6	High	Not Found
FALSE	High	Master Protein Candidate	A0A090N7X1	ATP-binding cassette, sub-family F (GCN20), member 2 OS=Homo sapiens OX=9606 GN=ABCF2 PE=4 SV=1	0	FALSE	HUMAN	44.521	21	12	18	12	1	623	71.2	7.37	39.26	12	0	1.58	0.66	0.308938	0.623592	21.41	65.5	134.5	High	High
FALSE	High	Master Protein Candidate	A1Z4G6	NADH-ubiquinone oxidoreductase chain 5 OS=Homo sapiens OX=9606 GN=ND5 PE=3 SV=1	0	FALSE	HUMAN	5.695	3	1	2	1	1	603	67	9.03	9.24	1	0	1.097	0.13	0.763017	0.938511	0	95.4	104.6	High	High
FALSE	High	Master Protein	B0AZQ4	Structural maintenance of chromosomes protein OS=Homo sapiens OX=9606 PE=2 SV=1	0	FALSE	HUMAN	104.68	25	22	36	22	1	1217	141.4	7.18	100.97	22	0	0.886	-0.17	0.774103	0.942772	44.73	116.7	83.3	High	High
FALSE	High	Master Protein	Q9NZ43	Vesicle transport protein USE1 OS=Homo sapiens OX=9606 GN=USE1 PE=1 SV=2	0	FALSE	HUMAN	10.185	12	3	5	3	1	259	29.4	9.07	12.98	3	0	0.716	-0.48	0.634574	0.887605	12.94	115.3	84.7	High	High
FALSE	High	Master Protein Candidate	G3V1A4	Cofilin-1 OS=Homo sapiens OX=9606 GN=CFL1 PE=1 SV=1	0	FALSE	HUMAN	136.408	83	19	91	12	1	149	16.8	8.35	245.64	19	0	1.293	0.37	0.657432	0.903439	116.55	124.9	75.1	High	High
FALSE	High	Master Protein Candidate	Q8WWN8	Arf-GAP with Rho-GAP domain, ANK repeat and PH domain-containing protein 3 OS=Homo sapiens OX=9606 GN=ARAP3 PE=1 SV=1	0.002	FALSE	HUMAN	4.841	1	1	1	1	1	1544	169.7	7.08	2.18	1	0	0.87	-0.2	0.933116	0.970031	0	107	93	High	Peak Found
FALSE	High	Master Protein	B2R6U8	Cleavage and polyadenylation specificity factor subunit 5 OS=Homo sapiens OX=9606 PE=2 SV=1	0	FALSE	HUMAN	46.147	36	8	17	8	1	227	26.2	8.82	48.24	8	0	1.081	0.11	0.885542	0.946357	78.48	96	104	High	High
FALSE	High	Master Protein Candidate	H3BPM5	Mannose-6-phosphate isomerase (Fragment) OS=Homo sapiens OX=9606 GN=MPI PE=1 SV=1	0	FALSE	HUMAN	7.517	9	1	2	1	1	173	19.1	6.19	6.62	1	0	0.922	-0.12	0.972744	0.990894	0	104	96	High	High
FALSE	High	Master Protein Candidate	Q96CA8	CDC2L2 protein (Fragment) OS=Homo sapiens OX=9606 GN=CDC2L2 PE=2 SV=1	0	FALSE	HUMAN	10.52	9	3	4	3	1	464	52.4	5.08	4.22	3	0	1.462	0.55	0.477853	0.783292	0	31.3	168.7	High	High
FALSE	High	Master Protein Candidate	J3KRU5	SAP30 binding protein, isoform CRA_f OS=Homo sapiens OX=9606 GN=SAP30BP PE=1 SV=1	0	FALSE	HUMAN	5.646	8	1	2	1	1	179	20.1	4.58	6.64	1	0	1.046	0.07	0.831751	0.944844	0	97.7	102.3	High	High
FALSE	High	Master Protein Candidate	B4DNR3	cDNA FLJ52710, highly similar to Abhydrolase domain-containing protein 14B OS=Homo sapiens OX=9606 PE=2 SV=1	0	FALSE	HUMAN	35.524	37	5	13	5	1	185	19.8	6.4	36.03	5	0	1.055	0.08	0.902723	0.953003	61.96	123.3	76.7	High	High
FALSE	High	Master Protein Candidate	A0A7I2V420	Acyl-CoA-binding domain-containing protein 5 OS=Homo sapiens OX=9606 GN=ACBD5 PE=1 SV=1	0	FALSE	HUMAN	7.02	5	2	2	2	1	454	50.8	5.06	4.6	2	0	0.43	-1.22	0.238974	0.523102	0	165.7	34.3	High	Peak Found
FALSE	High	Master Protein Candidate	E9PM31	CD81 antigen (Fragment) OS=Homo sapiens OX=9606 GN=CD81 PE=1 SV=8	0.003	FALSE	HUMAN	3.532	22	1	1	1	1	92	10	4.59	2.54	1	0	0.112	-3.15	0.00320281	0.0104283	0	179.8	20.2	High	Peak Found
FALSE	High	Master Protein Candidate	H7BY10	60S ribosomal protein L23a (Fragment) OS=Homo sapiens OX=9606 GN=RPL23A PE=1 SV=1	0	FALSE	HUMAN	54.988	44	10	51	10	1	158	17.8	10.45	130.19	10	0	12.137	3.6	5.1766e-08	2.02202e-07	119.08	41.3	158.7	High	High
FALSE	High	Master Protein Candidate	A0A8I5KXF8	Golgin subfamily A member 3 (Fragment) OS=Homo sapiens OX=9606 GN=GOLGA3 PE=1 SV=1	0	FALSE	HUMAN	34.695	9	8	8	8	1	1265	142.2	5.5	23.63	8	0	0.732	-0.45	0.662015	0.903849	0	183.5	16.5	High	High
FALSE	High	Master Protein	A0A140VJL0	3-hydroxyisobutyryl-CoA hydrolase, mitochondrial OS=Homo sapiens OX=9606 PE=2 SV=1	0	FALSE	HUMAN	15.857	14	5	8	5	1	386	43.5	8.19	8.44	5	0	1.107	0.15	0.817152	0.944844	111.54	91.4	108.6	High	High
FALSE	High	Master Protein Candidate	Q9UIA9	Exportin-7 OS=Homo sapiens OX=9606 GN=XPO7 PE=1 SV=3	0	FALSE	HUMAN	32.58	8	7	10	7	1	1087	123.8	6.32	25.37	7	0	0.651	-0.62	0.519872	0.808164	0	182	18	High	High
FALSE	High	Master Protein Candidate	A0A7I2RYU0	Ganglioside-induced differentiation-associated protein 1 OS=Homo sapiens OX=9606 GN=GDAP1 PE=1 SV=1	0	FALSE	HUMAN	10.173	8	2	3	2	1	314	36.3	9.25	10.1	2	0	0.489	-1.03	0.289604	0.596101	0	89.4	110.6	High	High
FALSE	High	Master Protein Candidate	Q68CX0	Transporter (Fragment) OS=Homo sapiens OX=9606 GN=DKFZp761I0921 PE=2 SV=1	0.002	FALSE	HUMAN	5.216	2	1	1	1	1	721	80.8	5.06	2.84	1	0	100	6.64	1e-17	3.95553e-17			200	Not Found	High
FALSE	High	Master Protein	Q07666	KH domain-containing, RNA-binding, signal transduction-associated protein 1 OS=Homo sapiens OX=9606 GN=KHDRBS1 PE=1 SV=1	0	FALSE	HUMAN	21.837	21	5	9	5	1	443	48.2	8.66	16.15	5	0	1.432	0.52	0.530957	0.816346	74.32	79	121	High	High
FALSE	High	Master Protein	Q13619	Cullin-4A OS=Homo sapiens OX=9606 GN=CUL4A PE=1 SV=3	0	FALSE	HUMAN	28.334	13	9	13	5	1	759	87.6	8.13	11.58	9	4	0.633	-0.66	0.471599	0.783292	50.31	103.1	96.9	High	High
FALSE	High	Master Protein Candidate	E9PGZ4	Phosphatidylinositol-3-phosphatase SAC1 OS=Homo sapiens OX=9606 GN=SACM1L PE=1 SV=1	0	FALSE	HUMAN	10.57	5	2	2	2	1	484	55.5	7.2	5.8	2	0	7.138	2.84	0.00076961	0.00257995	0	15.9	184.1	Peak Found	High
FALSE	High	Master Protein Candidate	Q14978	Nucleolar and coiled-body phosphoprotein 1 OS=Homo sapiens OX=9606 GN=NOLC1 PE=1 SV=2	0	FALSE	HUMAN	7.121	4	2	4	2	1	699	73.6	9.47	6.17	2	0						80.8	119.2	High	High
FALSE	High	Master Protein	B8ZWD9	Diazepam binding inhibitor, splice form 1D(2) OS=Homo sapiens OX=9606 GN=DBI PE=2 SV=1	0	FALSE	HUMAN	51.302	40	6	23	6	1	144	16.1	5.05	56.93	6	0	0.284	-1.81	0.0106999	0.0331581	6.83	164.5	35.5	High	High
FALSE	High	Master Protein Candidate	F5H5B9	STAM-binding protein OS=Homo sapiens OX=9606 GN=STAMBP PE=1 SV=2	0	FALSE	HUMAN	5.473	5	1	1	1	1	380	43.5	6.54	2.6	1	0	0.01	-6.64	1e-17	3.95553e-17		200		High	Not Found
FALSE	High	Master Protein	P54136	Arginine--tRNA ligase, cytoplasmic OS=Homo sapiens OX=9606 GN=RARS1 PE=1 SV=2	0	FALSE	HUMAN	139.16	57	33	65	33	1	660	75.3	6.68	127.42	33	0	1.288	0.37	0.663084	0.904505	34.64	78.6	121.4	High	High
FALSE	High	Master Protein Candidate	E5RIN7	Double-strand-break repair protein rad21 homolog (Fragment) OS=Homo sapiens OX=9606 GN=RAD21 PE=1 SV=1	0.002	FALSE	HUMAN	4.274	7	1	2	1	1	228	26	4.75	6.32	1	0	1.372	0.46	0.517725	0.80656	0	84.3	115.7	High	High
FALSE	High	Master Protein Candidate	A0A6I8PTT9	Glutamine--fructose-6-phosphate transaminase (isomerizing) OS=Homo sapiens OX=9606 GN=GFPT1 PE=1 SV=1	0	FALSE	HUMAN	36.196	16	8	14	8	1	625	70.4	6.61	29.33	8	0	0.729	-0.46	0.552063	0.833418	20.07	78.9	121.1	High	High
FALSE	High	Master Protein	A0A024R625	Serine/threonine-protein phosphatase OS=Homo sapiens OX=9606 GN=PPP4C PE=2 SV=1	0	FALSE	HUMAN	15.5	14	3	5	3	1	307	35.1	5.06	12.83	3	0	3.27	1.71	0.0541059	0.150704	0	41.2	158.8	High	High
FALSE	High	Master Protein Candidate	G3V2R5	Protein max OS=Homo sapiens OX=9606 GN=MAX PE=1 SV=1	0.002	FALSE	HUMAN	3.61	10	1	1	1	1	125	14.3	7.53	0	1	0	1.891	0.92	0.338412	0.657931	0	69.2	130.8	Peak Found	High
FALSE	High	Master Protein Candidate	F8W726	Ubiquitin-associated protein 2-like OS=Homo sapiens OX=9606 GN=UBAP2L PE=1 SV=2	0	FALSE	HUMAN	118.991	26	16	38	4	1	1079	113.6	6.68	108.22	16	0	0.738	-0.44	0.41785	0.748786	40.15	129.7	70.3	High	High
FALSE	High	Master Protein	F8VVA7	Coatomer subunit zeta OS=Homo sapiens OX=9606 GN=COPZ1 PE=1 SV=1	0	FALSE	HUMAN	18.468	20	3	13	3	1	198	22.3	4.89	31.61	3	0	0.389	-1.36	0.0493677	0.138105	6.82	139	61	High	High
FALSE	High	Master Protein	A0A024R125	5'-AMP-activated protein kinase subunit gamma-1 OS=Homo sapiens OX=9606 GN=PRKAG1 PE=3 SV=1	0	FALSE	HUMAN	11.043	15	3	6	3	1	331	37.6	6.92	9.95	3	0	0.984	-0.02	0.944284	0.976724	10.09	103.1	96.9	High	High
FALSE	High	Master Protein	A0A140VKF1	Kinesin-like protein OS=Homo sapiens OX=9606 PE=2 SV=1	0	FALSE	HUMAN	8.394	3	2	3	2	1	725	81.3	7.83	6.18	2	0	0.01	-6.64	1e-17	3.95553e-17		200		High	High
FALSE	High	Master Protein	P37108	Signal recognition particle 14 kDa protein OS=Homo sapiens OX=9606 GN=SRP14 PE=1 SV=2	0	FALSE	HUMAN	31.939	28	6	22	6	1	136	14.6	10.04	51.67	6	0	0.541	-0.89	0.132845	0.329534	18.45	138.6	61.4	High	High
FALSE	High	Master Protein	O14530	Thioredoxin domain-containing protein 9 OS=Homo sapiens OX=9606 GN=TXNDC9 PE=1 SV=2	0	FALSE	HUMAN	10.38	9	2	4	2	1	226	26.5	5.88	10.57	2	0	3.437	1.78	0.0361397	0.103684	0	80.9	119.1	High	High
FALSE	High	Master Protein Candidate	C9JHH5	Testis-expressed protein 264 (Fragment) OS=Homo sapiens OX=9606 GN=TEX264 PE=1 SV=8	0.002	FALSE	HUMAN	5.261	5	1	1	1	1	216	24.1	6.1	4.93	1	0	0.01	-6.64	1e-17	3.95553e-17		200		High	Not Found
FALSE	High	Master Protein	Q6IAA8	Ragulator complex protein LAMTOR1 OS=Homo sapiens OX=9606 GN=LAMTOR1 PE=1 SV=2	0	FALSE	HUMAN	44.115	41	6	22	6	1	161	17.7	5.15	63.23	6	0	0.384	-1.38	0.0463418	0.130239	5.66	148.8	51.2	High	High
FALSE	High	Master Protein Candidate	A0A7P0T8S7	2'-5'-oligoadenylate synthase 3 OS=Homo sapiens OX=9606 GN=OAS3 PE=1 SV=1	0	FALSE	HUMAN	12.773	4	3	4	3	1	1036	115.6	8.44	5.55	3	0	0.791	-0.34	0.794521	0.944844	0	97.9	102.1	High	High
FALSE	High	Master Protein	A0A024R534	Metastasis associated 1 family, member 2, isoform CRA_a OS=Homo sapiens OX=9606 GN=MTA2 PE=4 SV=1	0	FALSE	HUMAN	71.095	27	14	25	14	1	668	75	9.66	77.08	14	0	1.503	0.59	0.361243	0.686618	55.39	78.7	121.3	High	High
FALSE	High	Master Protein Candidate	A0A6B7G0T9	MHC class II antigen (Fragment) OS=Homo sapiens OX=9606 GN=HLA-DRB4 PE=4 SV=1	0	FALSE	HUMAN	17.272	27	3	7	3	1	183	21.5	6.9	22.98	3	0	0.825	-0.28	0.723079	0.937811	15.47	120.7	79.3	High	High
FALSE	High	Master Protein Candidate	Q9UIS4	Small nuclear ribonucleoprotein-associated protein OS=Homo sapiens OX=9606 GN=SNRPB PE=3 SV=1	0	FALSE	HUMAN	18.175	16	4	9	4	1	243	27.2	9.41	13.88	4	0	0.641	-0.64	0.418198	0.748786	26.7	67.4	132.6	High	High
FALSE	High	Master Protein	Q96B97	SH3 domain-containing kinase-binding protein 1 OS=Homo sapiens OX=9606 GN=SH3KBP1 PE=1 SV=2	0	FALSE	HUMAN	39.183	18	9	13	9	1	665	73.1	6.62	28.11	9	0	0.716	-0.48	0.565277	0.841294	10.83	173.9	26.1	High	High
FALSE	High	Master Protein Candidate	B7ZAR0	Coiled-coil domain-containing protein 22 OS=Homo sapiens OX=9606 PE=2 SV=1	0	FALSE	HUMAN	7.012	5	2	2	2	1	580	65.1	7.23	3.51	2	0	100	6.64	1e-17	3.95553e-17			200	Not Found	High
FALSE	High	Master Protein	Q5LJA9	Ubiquitin carboxyl-terminal hydrolase (Fragment) OS=Homo sapiens OX=9606 GN=UCHL5 PE=1 SV=1	0	FALSE	HUMAN	43.505	34	11	19	11	1	368	41.7	5.53	34.37	11	0	0.938	-0.09	0.795634	0.944844	46.88	109.8	90.2	High	High
FALSE	High	Master Protein Candidate	Q52MT0	Beta globin (Fragment) OS=Homo sapiens OX=9606 GN=HBB PE=3 SV=1	0	TRUE	HUMAN	7.162	18	2	5	2	1	105	11.5	6.37	6.64	2	0	0.141	-2.82	5.37343e-05	0.000185955	6.38	139.3	60.7	High	High
FALSE	High	Master Protein Candidate	A0A0G2JRY6	Survival motor neuron protein (Fragment) OS=Homo sapiens OX=9606 GN=SMN1 PE=1 SV=1	0.002	FALSE	HUMAN	4.246	10	1	1	1	1	180	19.8	4.83	2.19	1	0	100	6.64	1e-17	3.95553e-17			200	Not Found	High
FALSE	High	Master Protein	P62861	FAU ubiquitin-like and ribosomal protein S30 OS=Homo sapiens OX=9606 GN=FAU PE=1 SV=2	0	FALSE	HUMAN	9.634	8	2	14	2	1	133	14.4	10.17	34.27	2	0	0.646	-0.63	0.269121	0.571641	1.57	120.7	79.3	High	High
FALSE	High	Master Protein Candidate	Q08AS3	HLA class II histocompatibility antigen DQ alpha chain OS=Homo sapiens OX=9606 GN=HLA-DQA1 PE=1 SV=1	0	FALSE	HUMAN	11.515	10	2	5	1	1	254	27.9	5.39	6.19	2	0	0.445	-1.17	0.271594	0.571641	0	138.4	61.6	High	High
FALSE	High	Master Protein	Q15018	BRISC complex subunit Abraxas 2 OS=Homo sapiens OX=9606 GN=ABRAXAS2 PE=1 SV=2	0.002	FALSE	HUMAN	4.743	3	1	1	1	1	415	46.9	6.21	3.31	1	0	100	6.64	1e-17	3.95553e-17			200	Not Found	High
FALSE	High	Master Protein Candidate	C9J2V2	NF-kappa-B essential modulator OS=Homo sapiens OX=9606 GN=IKBKG PE=1 SV=2	0	FALSE	HUMAN	6.697	6	2	2	2	1	407	46.6	5.54	2.49	2	0	100	6.64	1e-17	3.95553e-17			200	Not Found	High
FALSE	High	Master Protein Candidate	B7Z1N3	cDNA FLJ51050, highly similar to GPI transamidase component PIG-T OS=Homo sapiens OX=9606 PE=2 SV=1	0	FALSE	HUMAN	8.613	9	2	5	2	1	316	36	7.84	12.36	2	0	1.474	0.56	0.458916	0.782164	144.83	57.6	142.4	High	High
FALSE	High	Master Protein	Q9BU61	NADH dehydrogenase [ubiquinone] 1 alpha subcomplex assembly factor 3 OS=Homo sapiens OX=9606 GN=NDUFAF3 PE=1 SV=1	0	FALSE	HUMAN	20.247	19	3	8	3	1	184	20.3	8.22	22.43	3	0	0.642	-0.64	0.402197	0.737593	14.53	127.3	72.7	High	High
FALSE	High	Master Protein	B0YIW6	Coatomer subunit delta OS=Homo sapiens OX=9606 GN=ARCN1 PE=1 SV=1	0	FALSE	HUMAN	26.059	19	9	13	9	1	552	61.6	5.85	13.57	9	0	1.343	0.43	0.588229	0.84654	20.07	85.1	114.9	High	High
FALSE	High	Master Protein Candidate	Q68CQ4	U3 small nucleolar RNA-associated protein 25 homolog OS=Homo sapiens OX=9606 GN=UTP25 PE=1 SV=2	0	FALSE	HUMAN	10.365	4	2	2	2	1	756	87	5.88	6.27	2	0	100	6.64	1e-17	3.95553e-17			200	Not Found	High
FALSE	High	Master Protein	P27361	Mitogen-activated protein kinase 3 OS=Homo sapiens OX=9606 GN=MAPK3 PE=1 SV=4	0	FALSE	HUMAN	17.492	17	4	6	2	1	379	43.1	6.74	17.05	4	0	100	6.64	1e-17	3.95553e-17			200	Not Found	High
FALSE	High	Master Protein Candidate	Q9BTE6	Alanyl-tRNA editing protein Aarsd1 OS=Homo sapiens OX=9606 GN=AARSD1 PE=1 SV=2	0	FALSE	HUMAN	9.249	8	2	3	2	1	412	45.5	6.42	7.65	2	0	2.246	1.17	0.172902	0.40632	0	31.6	168.4	High	High
FALSE	High	Master Protein Candidate	Q6FHJ5	Secretory carrier-associated membrane protein (Fragment) OS=Homo sapiens OX=9606 GN=SCAMP3 PE=2 SV=1	0	FALSE	HUMAN	35.427	27	6	21	6	1	347	38.2	7.59	79.2	6	0	0.794	-0.33	0.60675	0.863234	14.09	117	83	High	High
FALSE	High	Master Protein Candidate	J3KTK8	Mannose-P-dolichol utilization defect 1 protein (Fragment) OS=Homo sapiens OX=9606 GN=MPDU1 PE=1 SV=1	0.002	FALSE	HUMAN	5.239	21	2	3	2	1	116	12.7	7.85	1.96	2	0	0.241	-2.05	0.0271596	0.0797002	6.41	149.4	50.6	High	High
FALSE	High	Master Protein Candidate	Q5VYK3	Proteasome adapter and scaffold protein ECM29 OS=Homo sapiens OX=9606 GN=ECPAS PE=1 SV=2	0	FALSE	HUMAN	97.723	17	24	39	24	1	1845	204.2	7.12	77.11	24	0	0.929	-0.11	0.876984	0.944844	24.35	121.5	78.5	High	High
FALSE	High	Master Protein Candidate	H0YJD4	E3 ubiquitin-protein ligase OS=Homo sapiens OX=9606 GN=HECTD1 PE=1 SV=3	0	FALSE	HUMAN	13.868	2	3	5	3	1	2329	260.4	5.34	15.13	3	0	0.744	-0.43	0.699193	0.929518	24.67	136.6	63.4	High	High
FALSE	High	Master Protein	P54852	Epithelial membrane protein 3 OS=Homo sapiens OX=9606 GN=EMP3 PE=1 SV=1	0.005	FALSE	HUMAN	3.048	5	1	1	1	1	163	18.4	7.96	1.64	1	0	1.817	0.86	0.299855	0.611122	0	71	129	Peak Found	High
FALSE	High	Master Protein	I3NI02	Golgi SNAP receptor complex member 2 OS=Homo sapiens OX=9606 GN=GOSR2 PE=1 SV=2	0.002	FALSE	HUMAN	3.911	4	1	1	1	1	257	29.8	7.17	3.03	1	0	0.01	-6.64	1e-17	3.95553e-17		200		High	Not Found
FALSE	High	Master Protein	P0DJ07	Protein PET100 homolog, mitochondrial OS=Homo sapiens OX=9606 GN=PET100 PE=1 SV=1	0	FALSE	HUMAN	8.467	14	1	3	1	1	73	9.1	6.77	8.21	1	0	1.011	0.02	0.883267	0.945849	0	99.5	100.5	High	High
FALSE	High	Master Protein	A0A6Q8PFU3	Platelet-activating factor acetylhydrolase IB subunit alpha OS=Homo sapiens OX=9606 GN=PAFAH1B1 PE=1 SV=1	0	FALSE	HUMAN	37.14	15	6	12	5	1	428	48.7	7.06	38.1	6	1	2.633	1.4	0.061901	0.17	60.17	60.9	139.1	High	High
FALSE	High	Master Protein	B4DRM3	cDNA FLJ54492, highly similar to Eukaryotic translation initiation factor 4B OS=Homo sapiens OX=9606 PE=2 SV=1	0	FALSE	HUMAN	55.954	21	10	24	10	1	616	69.7	5.67	54.42	10	0	3.46	1.79	0.0082363	0.0260257	100.17	57.1	142.9	High	High
FALSE	High	Master Protein Candidate	B4DF30	cDNA FLJ60065, highly similar to Solute carrier family 12 member 4 OS=Homo sapiens OX=9606 PE=2 SV=1	0	FALSE	HUMAN	8.719	2	2	2	2	1	1079	119.9	6.44	6.24	2	0	100	6.64	1e-17	3.95553e-17			200	Not Found	High
FALSE	High	Master Protein Candidate	B4DM30	RNA helicase OS=Homo sapiens OX=9606 GN=DHX38 PE=2 SV=1	0	FALSE	HUMAN	16.652	6	4	4	4	1	900	102.1	6.55	6.1	4	0						98.1	101.9	High	High
FALSE	High	Master Protein	A0A024R6W0	Aspartate aminotransferase OS=Homo sapiens OX=9606 GN=GOT2 PE=3 SV=1	0	FALSE	HUMAN	65.683	37	16	39	16	1	430	47.4	9.01	105.07	16	0	0.977	-0.03	0.855508	0.944844	70	118.6	81.4	High	High
FALSE	High	Master Protein Candidate	A0A097QEC5	NADH-ubiquinone oxidoreductase chain 5 OS=Homo sapiens OX=9606 GN=ND5 PE=3 SV=1	0	FALSE	HUMAN	5.695	3	1	2	1	1	603	67	9.03	9.24	1	0	1.097	0.13	0.763017	0.938511	0	95.4	104.6	High	High
FALSE	High	Master Protein Candidate	A0A804HIB8	Tetratricopeptide repeat protein 1 OS=Homo sapiens OX=9606 GN=TTC1 PE=1 SV=1	0	FALSE	HUMAN	25.054	40	6	10	6	1	189	22.1	7.74	25.64	6	0	0.635	-0.65	0.390056	0.721803	6.41	117.8	82.2	High	High
FALSE	High	Master Protein Candidate	A0A140VKB0	Testis secretory sperm-binding protein Li 237E OS=Homo sapiens OX=9606 PE=2 SV=1	0	FALSE	HUMAN	12.664	15	2	4	2	1	268	28.2	8.27	13.57	2	0	0.994	-0.01	0.959529	0.986315	73.35	120.6	79.4	High	High
FALSE	High	Master Protein Candidate	M0R0Y2	Alpha-soluble NSF attachment protein OS=Homo sapiens OX=9606 GN=NAPA PE=1 SV=1	0	FALSE	HUMAN	53.887	45	9	16	9	1	256	29.1	5.16	49.46	9	0	0.998	0	0.999117	0.99939	60.81	79.3	120.7	High	High
FALSE	High	Master Protein Candidate	B4DDU7	cDNA FLJ56797, highly similar to Aladin OS=Homo sapiens OX=9606 PE=2 SV=1	0	FALSE	HUMAN	6.262	4	2	3	2	1	513	55.8	7.49	5.37	2	0	3.52	1.82	0.022595	0.0675222	7.01	43.7	156.3	Peak Found	High
FALSE	High	Master Protein Candidate	B8ZZQ6	Prothymosin alpha OS=Homo sapiens OX=9606 GN=PTMA PE=1 SV=1	0	FALSE	HUMAN	36.313	24	6	24	6	1	107	11.8	3.81	53.58	6	0	0.351	-1.51	0.045755	0.128806	7.84	143.8	56.2	High	High
FALSE	High	Master Protein Candidate	C9J3R0	Regulator of chromosome condensation (Fragment) OS=Homo sapiens OX=9606 GN=RCC1 PE=1 SV=9	0	FALSE	HUMAN	25.612	19	4	9	4	1	264	28.4	8.91	21.23	4	0	1.616	0.69	0.334453	0.653976	100.9	67.9	132.1	High	High
FALSE	High	Master Protein Candidate	H0YA24	Pleiotropic regulator 1 (Fragment) OS=Homo sapiens OX=9606 GN=PLRG1 PE=1 SV=1	0.002	FALSE	HUMAN	4.236	11	1	1	1	1	156	17.4	9.54	2.49	1	0	100	6.64	1e-17	3.95553e-17			200	Not Found	High
FALSE	High	Master Protein	G3V5Z7	Proteasome subunit alpha type OS=Homo sapiens OX=9606 GN=PSMA6 PE=1 SV=1	0	FALSE	HUMAN	19.186	21	4	14	4	1	252	28.1	6.76	32.32	4	0	0.702	-0.51	0.356705	0.681778	4.29	103.7	96.3	High	High
FALSE	High	Master Protein Candidate	Q5SYF9	HAUS augmin-like complex subunit 6 (Fragment) OS=Homo sapiens OX=9606 GN=HAUS6 PE=1 SV=1	0	FALSE	HUMAN	10.715	23	3	3	3	1	183	20.6	4.75	6.04	3	0	0.01	-6.64	1e-17	3.95553e-17		200		High	Not Found
FALSE	High	Master Protein	Q8NBJ5	Procollagen galactosyltransferase 1 OS=Homo sapiens OX=9606 GN=COLGALT1 PE=1 SV=1	0	FALSE	HUMAN	36.856	18	9	14	9	1	622	71.6	7.31	30.84	9	0	2.033	1.02	0.151751	0.367367	98.26	61.5	138.5	High	High
FALSE	High	Master Protein	Q9Y6A5	Transforming acidic coiled-coil-containing protein 3 OS=Homo sapiens OX=9606 GN=TACC3 PE=1 SV=1	0	FALSE	HUMAN	6.291	3	2	3	2	1	838	90.3	5.05	6.75	2	0	0.868	-0.2	0.92932	0.968786	0	109.1	90.9	High	High
FALSE	High	Master Protein Candidate	H7BXI1	Extended synaptotagmin-2 OS=Homo sapiens OX=9606 GN=ESYT2 PE=1 SV=2	0	FALSE	HUMAN	22.788	8	5	6	5	1	866	96.3	8.43	17.51	5	0	1.245	0.32	0.6162	0.870966	2.14	68.7	131.3	High	High
FALSE	High	Master Protein	U6FVB0	Tyrosine-protein kinase receptor OS=Homo sapiens OX=9606 GN=CD74-Ntrk1 fusion gene PE=2 SV=1	0	FALSE	HUMAN	50.844	14	8	32	8	1	627	70.3	8.13	79.73	8	0	0.819	-0.29	0.564634	0.841294	28.27	105.7	94.3	High	High
FALSE	High	Master Protein	A0A024R9D3	60S ribosomal protein L30 OS=Homo sapiens OX=9606 GN=RPL30 PE=3 SV=1	0	FALSE	HUMAN	52.807	59	7	39	7	1	115	12.8	9.63	99.85	7	0	1.191	0.25	0.794325	0.944844	67.68	89	111	High	High
FALSE	High	Master Protein	A0A7P0TA71	Protein disulfide-isomerase OS=Homo sapiens OX=9606 GN=P4HB PE=1 SV=1	0	FALSE	HUMAN	135.157	51	24	67	24	1	557	62	5.45	171.26	24	0	1.158	0.21	0.843954	0.944844	38.19	97.1	102.9	High	High
FALSE	High	Master Protein Candidate	Q6PCA9	Isoamyl acetate-hydrolyzing esterase 1 homolog (Fragment) OS=Homo sapiens OX=9606 GN=IAH1 PE=2 SV=1	0.002	FALSE	HUMAN	3.684	5	1	2	1	1	234	25.8	5.96	2.07	1	0	2.304	1.2	0.170265	0.402003	0	60.5	139.5	High	High
FALSE	High	Master Protein Candidate	P14678	Small nuclear ribonucleoprotein-associated proteins B and B' OS=Homo sapiens OX=9606 GN=SNRPB PE=1 SV=2	0	FALSE	HUMAN	18.175	16	4	9	4	1	240	24.6	11.19	13.88	4	0	0.641	-0.64	0.418198	0.748786	26.7	67.4	132.6	High	High
FALSE	High	Master Protein Candidate	B2R603	cDNA, FLJ92712, highly similar to Homo sapiens heterogeneous nuclear ribonucleoprotein C (C1/C2) (HNRPC), transcript variant 1, mRNA OS=Homo sapiens OX=9606 PE=2 SV=1	0	FALSE	HUMAN	16.047	16	4	11	4	1	303	33.3	5.24	12.29	4	0	0.89	-0.17	0.839688	0.944844	20.9	95.8	104.2	High	High
FALSE	High	Master Protein Candidate	B7Z8Y3	cDNA FLJ61696, highly similar to Double-stranded RNA-specific adenosine deaminase OS=Homo sapiens OX=9606 PE=2 SV=1	0.002	FALSE	HUMAN	3.661	1	1	1	1	1	970	106.9	7.87	2.16	1	0	0.01	-6.64	1e-17	3.95553e-17		200		High	Not Found
FALSE	High	Master Protein	B2R6Z3	Aurora kinase OS=Homo sapiens OX=9606 PE=2 SV=1	0.003	FALSE	HUMAN	3.384	3	1	2	1	1	403	45.8	9.39	1.64	1	0	100	6.64	1e-17	3.95553e-17			200	High	High
FALSE	High	Master Protein Candidate	G3V575	Heterogeneous nuclear ribonucleoproteins C1/C2 (Fragment) OS=Homo sapiens OX=9606 GN=HNRNPC PE=1 SV=1	0	FALSE	HUMAN	16.047	26	4	11	4	1	187	20.4	10.14	12.29	4	0	0.89	-0.17	0.839688	0.944844	20.9	95.8	104.2	High	High
FALSE	High	Master Protein Candidate	A0A023Q756	NADH-ubiquinone oxidoreductase chain 5 OS=Homo sapiens OX=9606 GN=ND5 PE=3 SV=1	0	FALSE	HUMAN	5.695	3	1	2	1	1	603	67	9.03	9.24	1	0	1.097	0.13	0.763017	0.938511	0	95.4	104.6	High	High
FALSE	High	Master Protein Candidate	P06730	Eukaryotic translation initiation factor 4E OS=Homo sapiens OX=9606 GN=EIF4E PE=1 SV=2	0	FALSE	HUMAN	15.965	17	3	9	3	1	217	25.1	6.15	24	3	0	0.958	-0.06	0.911045	0.958027	39.64	94.9	105.1	High	High
FALSE	High	Master Protein	B7Z6M0	Peptidylprolyl isomerase OS=Homo sapiens OX=9606 PE=2 SV=1	0	FALSE	HUMAN	14.698	11	3	7	3	1	441	47.1	4.94	19.81	3	0	1.048	0.07	0.856049	0.944844	9.74	104.6	95.4	High	High
FALSE	High	Master Protein Candidate	A0A0S2Z3Y3	ArfGAP with FG repeats 1 isoform 4 (Fragment) OS=Homo sapiens OX=9606 GN=AGFG1 PE=2 SV=1	0	FALSE	HUMAN	14.436	12	3	4	3	1	578	59.9	8.65	14.27	3	0	2.339	1.23	0.122023	0.308251	0	39.1	160.9	High	High
FALSE	High	Master Protein Candidate	B8ZZJ0	Small ubiquitin-related modifier 1 OS=Homo sapiens OX=9606 GN=SUMO1 PE=1 SV=1	0	TRUE	HUMAN	8.446	21	1	4	1	1	58	6.7	8.13	11.75	1	0	1.122	0.17	0.757917	0.938511	0	94.3	105.7	High	High
FALSE	High	Master Protein Candidate	A0A5B9XWT5	NADH-ubiquinone oxidoreductase chain 5 OS=Homo sapiens OX=9606 GN=ND5 PE=3 SV=1	0	FALSE	HUMAN	5.695	3	1	2	1	1	603	67.1	8.91	9.24	1	0	1.097	0.13	0.763017	0.938511	0	95.4	104.6	High	High
FALSE	High	Master Protein Candidate	K7EMY9	Cold-inducible RNA-binding protein OS=Homo sapiens OX=9606 GN=CIRBP PE=1 SV=1	0	FALSE	HUMAN	6.999	16	2	2	2	1	159	17	9.91	4.32	2	0						24.5	175.5	High	High
FALSE	High	Master Protein Candidate	Q96FW1	Ubiquitin thioesterase OTUB1 OS=Homo sapiens OX=9606 GN=OTUB1 PE=1 SV=2	0	FALSE	HUMAN	44.769	29	7	21	7	1	271	31.3	4.94	50.2	7	0	0.554	-0.85	0.18225	0.425005	17.4	104.6	95.4	High	High
FALSE	High	Master Protein	Q5HYG7	Medium-chain specific acyl-CoA dehydrogenase, mitochondrial OS=Homo sapiens OX=9606 GN=DKFZp686M24262 PE=2 SV=1	0	FALSE	HUMAN	30.241	13	5	9	5	1	454	50.3	7.8	29.46	5	0	0.833	-0.26	0.7546	0.938511	40.82	115.8	84.2	High	High
FALSE	High	Master Protein	A0A024R5H0	Barrier to autointegration factor 1, isoform CRA_a OS=Homo sapiens OX=9606 GN=BANF1 PE=4 SV=1	0.002	FALSE	HUMAN	5.25	35	2	7	2	1	89	10.1	6.09	8.6	2	0	2.678	1.42	0.0838325	0.22277	0	86.1	113.9	High	High
FALSE	High	Master Protein Candidate	A5PKX5	Alpha-mannosidase OS=Homo sapiens OX=9606 GN=MAN2A1 PE=2 SV=1	0.002	FALSE	HUMAN	3.962	1	1	1	1	1	1143	131	7.58	2.79	1	0	100	6.64	1e-17	3.95553e-17			200	Not Found	High
FALSE	High	Master Protein Candidate	Q9H7D7	WD repeat-containing protein 26 OS=Homo sapiens OX=9606 GN=WDR26 PE=1 SV=3	0	FALSE	HUMAN	8.471	4	2	2	2	1	661	72.1	6.16	2.19	2	0	0.113	-3.15	0.0015303	0.00506391	0	187.6	12.4	High	Peak Found
FALSE	High	Master Protein Candidate	H7C209	Serine/threonine-protein phosphatase 6 regulatory ankyrin repeat subunit B (Fragment) OS=Homo sapiens OX=9606 GN=ANKRD44 PE=1 SV=1	0.002	FALSE	HUMAN	4.228	2	1	1	1	1	791	85.6	6.09	3.07	1	0	0.01	-6.64	1e-17	3.95553e-17		200		High	Not Found
FALSE	High	Master Protein	V5YQL4	Adenosylhomocysteinase OS=Homo sapiens OX=9606 GN=FGFR2-AHCYL1 PE=2 SV=1	0	FALSE	HUMAN	10.735	2	2	4	1	1	1169	130.8	6.77	10.56	2	0	2.229	1.16	0.146839	0.356971	0	61.9	138.1	High	High
FALSE	High	Master Protein Candidate	Q0VGD6	HNRPR protein (Fragment) OS=Homo sapiens OX=9606 GN=HNRPR PE=2 SV=1	0	FALSE	HUMAN	23.844	20	9	14	6	1	607	67.8	8.91	18.35	9	0	1.165	0.22	0.730682	0.938511	7.46	76.6	123.4	High	High
FALSE	High	Master Protein Candidate	P51153	Ras-related protein Rab-13 OS=Homo sapiens OX=9606 GN=RAB13 PE=1 SV=1	0	FALSE	HUMAN	21.048	22	4	12	2	1	203	22.8	9.19	28.01	4	0	2.879	1.53	0.0501699	0.140214	161.88	56.5	143.5	High	High
FALSE	High	Master Protein Candidate	F8WC38	Ribonuclease P protein subunit p40 OS=Homo sapiens OX=9606 GN=RPP40 PE=1 SV=1	0.002	FALSE	HUMAN	4.059	10	1	1	1	1	113	13.5	9.32	2.65	1	0	100	6.64	1e-17	3.95553e-17			200	Not Found	High
FALSE	High	Master Protein	A0A0A0MRR7	U1 small nuclear ribonucleoprotein C OS=Homo sapiens OX=9606 GN=SNRPC PE=1 SV=1	0	FALSE	HUMAN	7.72	7	1	2	1	1	180	19.7	9.58	5.17	1	0	3.378	1.76	0.0378584	0.108239	0	35.2	164.8	Peak Found	High
FALSE	High	Master Protein Candidate	A0A0A0MTS6	Methyl-CpG-binding domain protein 3 OS=Homo sapiens OX=9606 GN=MBD3 PE=1 SV=1	0	FALSE	HUMAN	5.659	8	1	1	1	1	185	20.6	9.72	3.33	1	0	100	6.64	1e-17	3.95553e-17			200	Not Found	High
FALSE	High	Master Protein	E5KSU5	Mitochondrial transcription factor A OS=Homo sapiens OX=9606 GN=TFAM PE=4 SV=1	0.004	FALSE	HUMAN	3.159	4	1	1	1	1	246	29.1	9.72	2.58	1	0	0.01	-6.64	1e-17	3.95553e-17		200		High	Not Found
FALSE	High	Master Protein Candidate	Q05BU6	SFRS11 protein (Fragment) OS=Homo sapiens OX=9606 GN=SFRS11 PE=2 SV=1	0	FALSE	HUMAN	21.681	21	3	7	3	1	246	24.8	6.34	23.86	3	0	1.3	0.38	0.572431	0.841294	10.92	63.5	136.5	High	High
FALSE	High	Master Protein Candidate	A0A1B0GV98	Alpha-ketoglutarate-dependent dioxygenase FTO OS=Homo sapiens OX=9606 GN=FTO PE=1 SV=1	0	FALSE	HUMAN	8.194	3	1	4	1	1	455	52.5	5.22	4.89	1	0	1.118	0.16	0.779827	0.943924	0	94.4	105.6	High	High
FALSE	High	Master Protein Candidate	Q7Z2X7	P antigen family member 2 OS=Homo sapiens OX=9606 GN=PAGE2 PE=1 SV=1	0	FALSE	HUMAN	5.436	11	1	1	1	1	111	12.1	4.09	2.92	1	0	100	6.64	1e-17	3.95553e-17			200	Not Found	High
FALSE	High	Master Protein Candidate	A0A5F9UK94	AMP deaminase OS=Homo sapiens OX=9606 GN=AMPD2 PE=1 SV=1	0	FALSE	HUMAN	8.558	3	2	3	2	1	825	94.8	6.55	6.37	2	0	1.549	0.63	0.444438	0.77634	0	78.5	121.5	High	High
FALSE	High	Master Protein Candidate	Q6IB98	Eukaryotic translation initiation factor 3 subunit H OS=Homo sapiens OX=9606 GN=EIF3S3 PE=1 SV=1	0	FALSE	HUMAN	32.579	30	9	15	9	1	352	39.9	6.54	39.65	9	0	1.683	0.75	0.300117	0.611122	38.46	90.4	109.6	High	High
FALSE	High	Master Protein Candidate	A0A8I5QJJ5	Lysine-specific histone demethylase OS=Homo sapiens OX=9606 GN=KDM1A PE=1 SV=1	0	FALSE	HUMAN	6.139	3	2	2	2	1	790	85.6	7.5	4.74	2	0	100	6.64	1e-17	3.95553e-17			200	Not Found	High
FALSE	High	Master Protein Candidate	A0A0S2Z5Z7	Solute carrier family 39 member 14 isoform 3 (Fragment) OS=Homo sapiens OX=9606 GN=SLC39A14 PE=2 SV=1	0.002	FALSE	HUMAN	4.627	2	1	1	1	1	481	52.6	5.47	3.46	1	0	0.01	-6.64	1e-17	3.95553e-17		200		High	Not Found
FALSE	High	Master Protein	V9HVY3	Protein disulfide-isomerase OS=Homo sapiens OX=9606 GN=HEL-S-269 PE=2 SV=1	0	FALSE	HUMAN	190.733	57	28	90	28	1	505	56.7	6.35	253.09	28	0	0.878	-0.19	0.673553	0.913611	43.83	102.4	97.6	High	High
FALSE	High	Master Protein	A2BEK1	E3 ubiquitin-protein ligase PPP1R11 OS=Homo sapiens OX=9606 GN=PPP1R11 PE=2 SV=1	0.008	FALSE	HUMAN	2.875	21	1	1	1	1	126	13.9	7.01	2.89	1	0	100	6.64	1e-17	3.95553e-17			200	Not Found	High
FALSE	High	Master Protein Candidate	A0A024R572	Splicing factor 1 OS=Homo sapiens OX=9606 GN=SF1 PE=3 SV=1	0	FALSE	HUMAN	33.818	16	6	14	6	1	639	68.3	8.98	29.58	6	0	1.495	0.58	0.3927	0.723819	46.53	63	137	High	High
FALSE	High	Master Protein	Q9HB71	Calcyclin-binding protein OS=Homo sapiens OX=9606 GN=CACYBP PE=1 SV=2	0	FALSE	HUMAN	126.153	64	13	46	13	1	228	26.2	8.25	148.43	13	0	0.658	-0.6	0.287379	0.59344	43.31	126.3	73.7	High	High
FALSE	High	Master Protein	P07737	Profilin-1 OS=Homo sapiens OX=9606 GN=PFN1 PE=1 SV=2	0	FALSE	HUMAN	107.43	75	14	109	14	1	140	15	8.27	279.47	14	0	0.563	-0.83	0.157602	0.377344	18.75	121.6	78.4	High	High
FALSE	High	Master Protein Candidate	A0A0C4DGH0	CD276 antigen OS=Homo sapiens OX=9606 GN=CD276 PE=1 SV=1	0.002	FALSE	HUMAN	4.032	7	1	1	1	1	388	41.7	4.78	0	1	0	0.01	-6.64	1e-17	3.95553e-17		200		High	Not Found
FALSE	High	Master Protein Candidate	A0A6B7HHD8	MHC class II antigen (Fragment) OS=Homo sapiens OX=9606 GN=HLA-DQA1 PE=3 SV=1	0	FALSE	HUMAN	11.515	12	2	5	1	1	226	25.1	5.88	6.19	2	0	0.445	-1.17	0.271594	0.571641	0	138.4	61.6	High	High
FALSE	High	Master Protein Candidate	A0A1W2PPK4	GPI transamidase component PIG-T (Fragment) OS=Homo sapiens OX=9606 GN=PIGT PE=1 SV=1	0	FALSE	HUMAN	8.613	20	2	5	2	1	144	16.5	7.62	12.36	2	0	1.474	0.56	0.458916	0.782164	144.83	57.6	142.4	High	High
FALSE	High	Master Protein Candidate	Q9BU08	T-complex protein 1 subunit epsilon (Fragment) OS=Homo sapiens OX=9606 PE=2 SV=1	0	FALSE	HUMAN	183.179	63	31	89	31	1	539	59.4	5.66	205.5	31	0	1.276	0.35	0.678367	0.91524	65.5	94.6	105.4	High	High
FALSE	High	Master Protein Candidate	F5H7K1	VPS35 endosomal protein-sorting factor-like OS=Homo sapiens OX=9606 GN=VPS35L PE=1 SV=1	0.002	FALSE	HUMAN	4.854	1	1	1	1	1	959	107.9	7.68	3.2	1	0	100	6.64	1e-17	3.95553e-17			200	Not Found	High
FALSE	High	Master Protein	A0A8I5KNN2	RNA helicase OS=Homo sapiens OX=9606 GN=DDX21 PE=1 SV=1	0	FALSE	HUMAN	18.955	9	6	11	4	1	808	89.9	9.19	22.93	6	2	1.621	0.7	0.34263	0.664122	39.22	178.5	21.5	High	High
FALSE	High	Master Protein Candidate	A0A2R8YCW1	RNA helicase OS=Homo sapiens OX=9606 GN=DDX3X PE=1 SV=1	0	FALSE	HUMAN	86.66	32	17	39	16	1	647	71.6	7.55	97.08	17	0	1.527	0.61	0.415261	0.748267	137.53	91.2	108.8	High	High
FALSE	High	Master Protein	Q59FC3	G protein-coupled receptor kinase interactor 1 variant (Fragment) OS=Homo sapiens OX=9606 PE=2 SV=1	0.002	FALSE	HUMAN	3.56	1	1	1	1	1	774	85.8	7.09	1.79	1	0	4.372	2.13	0.00933064	0.0291728	0	37.2	162.8	High	Peak Found
FALSE	High	Master Protein	Q8N5G0	Small integral membrane protein 20 OS=Homo sapiens OX=9606 GN=SMIM20 PE=1 SV=3	0	FALSE	HUMAN	7.731	33	2	9	2	1	67	7.7	9.86	16.33	2	0	0.815	-0.29	0.712795	0.937811	14.18	112.7	87.3	High	High
FALSE	High	Master Protein Candidate	A0A1V0MAP0	NADH-ubiquinone oxidoreductase chain 5 OS=Homo sapiens OX=9606 GN=ND5 PE=3 SV=1	0	FALSE	HUMAN	5.695	3	1	2	1	1	603	67	9.01	9.24	1	0	1.097	0.13	0.763017	0.938511	0	95.4	104.6	High	High
FALSE	High	Master Protein	Q53XC0	Eukaryotic translation initiation factor 2 subunit 1 OS=Homo sapiens OX=9606 GN=EIF2S1 PE=2 SV=1	0	FALSE	HUMAN	78.736	50	16	43	16	1	315	36.1	5.08	109.52	16	0	2.165	1.11	0.110682	0.28419	94.36	64.4	135.6	High	High
FALSE	High	Master Protein	A0A024RBA9	Ras-related protein Rab-21 OS=Homo sapiens OX=9606 GN=RAB21 PE=3 SV=1	0.002	FALSE	HUMAN	5.232	9	2	3	2	1	225	24.3	7.94	7.45	2	0	0.419	-1.26	0.196107	0.450325	0	159.6	40.4	High	High
FALSE	High	Master Protein Candidate	Q15019	Septin-2 OS=Homo sapiens OX=9606 GN=SEPTIN2 PE=1 SV=1	0	FALSE	HUMAN	55.6	44	10	22	10	1	361	41.5	6.6	56.2	10	0	0.67	-0.58	0.441871	0.77396	10.99	102.2	97.8	High	High
FALSE	High	Master Protein Candidate	A0A7P0T901	Dolichyl-phosphate beta-glucosyltransferase OS=Homo sapiens OX=9606 GN=ALG5 PE=1 SV=1	0	FALSE	HUMAN	9.239	8	2	2	2	1	291	33.7	9.2	3.89	2	0	2.279	1.19	0.14528	0.35333	99.62	73.6	126.4	Peak Found	High
FALSE	High	Master Protein Candidate	H0YDU8	Serine/threonine-protein phosphatase (Fragment) OS=Homo sapiens OX=9606 GN=PPP5C PE=1 SV=1	0	FALSE	HUMAN	31.663	15	5	8	5	1	485	55.2	6.2	24.69	5	0	0.747	-0.42	0.692706	0.926393	24.07	97.8	102.2	High	High
FALSE	High	Master Protein Candidate	B4DMF7	cDNA FLJ58515, highly similar to ARF GTPase-activating protein GIT1 OS=Homo sapiens OX=9606 PE=2 SV=1	0.002	FALSE	HUMAN	3.56	2	1	1	1	1	520	57.8	6	1.79	1	0	4.372	2.13	0.00933064	0.0291728	0	37.2	162.8	High	Peak Found
FALSE	High	Master Protein	A0A087WTW0	RING-type E3 ubiquitin transferase OS=Homo sapiens OX=9606 GN=UHRF1 PE=1 SV=1	0.002	FALSE	HUMAN	3.957	2	1	1	1	1	857	96.6	8.34	2.13	1	0								Not Found	High
FALSE	High	Master Protein Candidate	Q6IPI1	60S ribosomal protein L29 OS=Homo sapiens OX=9606 GN=RPL29 PE=2 SV=1	0	FALSE	HUMAN	10.175	14	2	11	2	1	161	17.9	11.66	25.51	2	0	2.57	1.36	0.0758639	0.203371	18.43	59.4	140.6	High	High
FALSE	High	Master Protein Candidate	Q6NUK1	Calcium-binding mitochondrial carrier protein SCaMC-1 OS=Homo sapiens OX=9606 GN=SLC25A24 PE=1 SV=2	0.003	FALSE	HUMAN	3.424	2	1	1	1	1	477	53.3	6.33	0	1	0	100	6.64	1e-17	3.95553e-17			200	Not Found	High
FALSE	High	Master Protein	A8K6X9	cDNA FLJ76427, highly similar to Homo sapiens SH2 domain binding protein 1 (tetratricopeptide repeat containing) (SH2BP1), mRNA OS=Homo sapiens OX=9606 PE=2 SV=1	0	FALSE	HUMAN	6.057	2	2	4	2	1	1173	133.4	6.77	8.25	2	0	1.128	0.17	0.806972	0.944844	57.91	111.5	88.5	High	High
FALSE	High	Master Protein Candidate	A0A8I5KWN8	La-related protein 4B (Fragment) OS=Homo sapiens OX=9606 GN=LARP4B PE=1 SV=1	0	FALSE	HUMAN	17.516	9	4	6	4	1	689	75.3	7.25	15.67	4	0	0.941	-0.09	0.977542	0.991498	29.47	90.8	109.2	High	High
FALSE	High	Master Protein Candidate	A0A0S2Z5H7	COP9 signalosome complex subunit 4 (Fragment) OS=Homo sapiens OX=9606 GN=COPS4 PE=2 SV=1	0	FALSE	HUMAN	23.768	17	5	7	5	1	406	46.2	5.83	14.75	5	0	0.273	-1.87	0.0387308	0.11052	15.45	106.7	93.3	High	High
FALSE	High	Master Protein Candidate	A0A343GQY4	Cytochrome c oxidase subunit 2 OS=Homo sapiens OX=9606 GN=COX2 PE=3 SV=1	0	FALSE	HUMAN	17.296	15	3	11	3	1	227	25.6	4.82	23.3	3	0	0.99	-0.01	0.878768	0.944844	48.13	102.2	97.8	High	High
FALSE	High	Master Protein	O75909	Cyclin-K OS=Homo sapiens OX=9606 GN=CCNK PE=1 SV=2	0	FALSE	HUMAN	7.171	3	1	2	1	1	580	64.2	8.41	7.51	1	0	100	6.64	1e-17	3.95553e-17			200	Not Found	High
FALSE	High	Master Protein Candidate	G5EA36	Cell division cycle 27, isoform CRA_c OS=Homo sapiens OX=9606 GN=CDC27 PE=1 SV=1	0.002	FALSE	HUMAN	3.596	2	1	1	1	1	823	91.7	7.12	2.9	1	0	100	6.64	1e-17	3.95553e-17			200	Not Found	High
FALSE	High	Master Protein Candidate	B0QY86	MICAL-like protein 1 OS=Homo sapiens OX=9606 GN=MICALL1 PE=1 SV=2	0.002	FALSE	HUMAN	3.643	2	1	2	1	1	861	93.2	7.14	7.57	1	0	0.839	-0.25	0.8798	0.944844	0	108.7	91.3	High	High
FALSE	High	Master Protein Candidate	A0A6Q8KRG2	Golgin subfamily A member 2 OS=Homo sapiens OX=9606 GN=GOLGA2 PE=1 SV=1	0	FALSE	HUMAN	20.542	6	4	4	4	1	990	111.6	5	11.59	4	0	0.01	-6.64	1e-17	3.95553e-17		200		High	Not Found
FALSE	High	Master Protein Candidate	A0A2R8YEZ4	DNA-directed RNA polymerases I and III subunit RPAC1 OS=Homo sapiens OX=9606 GN=POLR1C PE=1 SV=1	0	FALSE	HUMAN	16.681	15	3	4	3	1	307	34.9	5.8	14.42	3	0	0.775	-0.37	0.751603	0.938511	0	156.5	43.5	High	High
FALSE	High	Master Protein Candidate	Q6ICQ4	RPLP1 protein (Fragment) OS=Homo sapiens OX=9606 GN=RPLP1 PE=2 SV=1	0	FALSE	HUMAN	9.091	34	3	11	2	1	114	11.5	4.32	16.48	3	0	0.438	-1.19	0.102424	0.26594	49.37	117.6	82.4	High	High
FALSE	High	Master Protein Candidate	P04818	Thymidylate synthase OS=Homo sapiens OX=9606 GN=TYMS PE=1 SV=3	0	FALSE	HUMAN	35.39	33	7	14	7	1	313	35.7	7.01	24.01	7	0	0.825	-0.28	0.727048	0.938511	19.95	111.9	88.1	High	High
FALSE	High	Master Protein Candidate	Q9H600	Fatty acyl-CoA reductase (Fragment) OS=Homo sapiens OX=9606 PE=2 SV=1	0.002	FALSE	HUMAN	4.309	4	1	1	1	1	342	38.4	8.84	2.39	1	0	100	6.64	1e-17	3.95553e-17			200	Not Found	High
FALSE	High	Master Protein Candidate	B4DR70	cDNA FLJ58049, highly similar to RNA-binding protein FUS OS=Homo sapiens OX=9606 PE=2 SV=1	0	FALSE	HUMAN	58.935	17	7	31	7	1	429	44.8	9	83.25	7	0	1.717	0.78	0.281597	0.586212	19.36	67.3	132.7	High	High
FALSE	High	Master Protein Candidate	Q54A51	Basigin OS=Homo sapiens OX=9606 GN=hEMMPRIN PE=2 SV=1	0	FALSE	HUMAN	60.249	31	7	19	7	1	269	29.2	5.64	59.81	7	0	1.479	0.56	0.428629	0.759744	46.28	68.3	131.7	High	High
FALSE	High	Master Protein	E9PF18	Hydroxyacyl-coenzyme A dehydrogenase, mitochondrial OS=Homo sapiens OX=9606 GN=HADH PE=1 SV=2	0.002	FALSE	HUMAN	4.825	6	2	2	2	1	390	42.1	9.26	0	2	0	5.304	2.41	0.00563134	0.018081	0	18.4	181.6	Peak Found	High
FALSE	High	Master Protein Candidate	A0A2R8Y804	Catenin beta-1 OS=Homo sapiens OX=9606 GN=CTNNB1 PE=1 SV=1	0	FALSE	HUMAN	22.469	11	5	7	5	1	702	77.2	6.6	19.46	5	0	1.375	0.46	0.54521	0.829263	89.91	51.3	148.7	High	High
FALSE	High	Master Protein	A0A024R3V8	Translin-associated factor X, isoform CRA_c OS=Homo sapiens OX=9606 GN=TSNAX PE=3 SV=1	0	FALSE	HUMAN	22.059	29	6	6	6	1	290	33.1	6.55	10.11	6	0						134.2	65.8	High	High
FALSE	High	Master Protein	P31942	Heterogeneous nuclear ribonucleoprotein H3 OS=Homo sapiens OX=9606 GN=HNRNPH3 PE=1 SV=2	0	FALSE	HUMAN	13.456	11	3	5	3	1	346	36.9	6.87	12.02	3	0	1.866	0.9	0.25043	0.541818	0	83.7	116.3	High	High
FALSE	High	Master Protein Candidate	G1UI17	Glycogen debranching enzyme (Fragment) OS=Homo sapiens OX=9606 GN=AGL PE=2 SV=1	0	FALSE	HUMAN	14.584	5	5	5	5	1	1262	143.6	6.64	9.38	5	0	0.16	-2.64	0.00649999	0.0207949	0	155.4	44.6	High	High
FALSE	High	Master Protein Candidate	B1ANH6	Guanylate kinase OS=Homo sapiens OX=9606 GN=GUK1 PE=1 SV=1	0	FALSE	HUMAN	7.638	12	2	2	2	1	242	26.3	8.92	5.54	2	0	100	6.64	1e-17	3.95553e-17			200	High	High
FALSE	High	Master Protein Candidate	K7ENL2	WW domain-binding protein 2 OS=Homo sapiens OX=9606 GN=WBP2 PE=1 SV=1	0	FALSE	HUMAN	12.532	15	3	5	3	1	231	24.7	5.97	13.83	3	0	2.074	1.05	0.201056	0.457421	148.38	90.9	109.1	High	High
FALSE	High	Master Protein Candidate	E7EWP0	NADH dehydrogenase [ubiquinone] 1 beta subcomplex subunit 5, mitochondrial OS=Homo sapiens OX=9606 GN=NDUFB5 PE=1 SV=1	0	FALSE	HUMAN	24.922	29	6	11	6	1	177	20	7.66	21.24	6	0	0.455	-1.14	0.141297	0.345898	10.29	168.3	31.7	High	High
FALSE	High	Master Protein	B2R4R0	Histone H4 OS=Homo sapiens OX=9606 GN=HIST1H4J PE=2 SV=1	0	FALSE	HUMAN	40.234	52	7	30	7	1	103	11.4	11.36	69.96	7	0	0.717	-0.48	0.38256	0.713642	11.41	113.9	86.1	High	High
FALSE	High	Master Protein Candidate	I3L1K7	Golgi SNAP receptor complex member 2 OS=Homo sapiens OX=9606 GN=GOSR2 PE=1 SV=1	0.002	FALSE	HUMAN	3.911	8	1	1	1	1	143	16.8	9.01	3.03	1	0	0.01	-6.64	1e-17	3.95553e-17		200		High	Not Found
FALSE	High	Master Protein Candidate	A0A024R2I5	Coiled-coil-helix-coiled-coil-helix domain containing 4, isoform CRA_a OS=Homo sapiens OX=9606 GN=CHCHD4 PE=4 SV=1	0	FALSE	HUMAN	13.662	17	2	4	2	1	142	16	4.31	12.52	2	0	0.626	-0.68	0.490757	0.790443	0.42	122.9	77.1	High	High
FALSE	High	Master Protein	A0A024RDV8	TSC22 domain family, member 1, isoform CRA_a OS=Homo sapiens OX=9606 GN=TSC22D1 PE=3 SV=1	0	FALSE	HUMAN	10.093	23	3	4	3	1	144	15.7	5.2	11.09	3	0	0.783	-0.35	0.734716	0.938511	20.34	104.9	95.1	High	High
FALSE	High	Master Protein Candidate	Q14748	LFA-3 (Fragment) OS=Homo sapiens OX=9606 PE=2 SV=1	0.002	FALSE	HUMAN	4.217	7	1	1	1	1	134	15.4	7.37	2.08	1	0	0.01	-6.64	1e-17	3.95553e-17		200		High	Not Found
FALSE	High	Master Protein Candidate	A0A140DHV9	NADH-ubiquinone oxidoreductase chain 5 OS=Homo sapiens OX=9606 GN=ND5 PE=3 SV=1	0	FALSE	HUMAN	5.695	3	1	2	1	1	603	67	9.03	9.24	1	0	1.097	0.13	0.763017	0.938511	0	95.4	104.6	High	High
FALSE	High	Master Protein Candidate	A0A343T4K5	NADH-ubiquinone oxidoreductase chain 5 OS=Homo sapiens OX=9606 GN=ND5 PE=3 SV=1	0	FALSE	HUMAN	5.695	3	1	2	1	1	603	66.9	9.03	9.24	1	0	1.097	0.13	0.763017	0.938511	0	95.4	104.6	High	High
FALSE	High	Master Protein Candidate	A0A1W2PQT3	Malic enzyme OS=Homo sapiens OX=9606 GN=ME2 PE=1 SV=1	0	FALSE	HUMAN	13.589	9	3	3	3	1	536	59.7	8.1	6.86	3	0	0.113	-3.14	0.000399962	0.00136091	0	181.5	18.5	High	High
FALSE	High	Master Protein Candidate	Q13155	Aminoacyl tRNA synthase complex-interacting multifunctional protein 2 OS=Homo sapiens OX=9606 GN=AIMP2 PE=1 SV=2	0	FALSE	HUMAN	13.559	17	3	10	3	1	320	35.3	8.22	12.22	3	0	0.803	-0.32	0.67902	0.915549	20.59	115.8	84.2	High	High
FALSE	High	Master Protein	A0A024R9K7	ER membrane protein complex subunit 7 OS=Homo sapiens OX=9606 GN=C15orf24 PE=3 SV=1	0	FALSE	HUMAN	8.059	9	2	4	2	1	320	35.4	9.6	8.17	2	0	0.78	-0.36	0.74145	0.938511	0	94.8	105.2	High	High
FALSE	High	Master Protein Candidate	A0A0H5CBI3	MHC class II antigen (Fragment) OS=Homo sapiens OX=9606 GN=HLA-DRB4 PE=4 SV=1	0	FALSE	HUMAN	17.272	27	3	7	3	1	183	21.5	6.38	22.98	3	0	0.825	-0.28	0.723079	0.937811	15.47	120.7	79.3	High	High
FALSE	High	Master Protein Candidate	P61978	Heterogeneous nuclear ribonucleoprotein K OS=Homo sapiens OX=9606 GN=HNRNPK PE=1 SV=1	0	FALSE	HUMAN	108.488	49	17	71	1	1	463	50.9	5.54	196.44	17	0	12.783	3.68	0.000292487	0.000998445	0	14.5	185.5	Peak Found	High
FALSE	High	Master Protein Candidate	E9PJ81	UBX domain-containing protein 1 (Fragment) OS=Homo sapiens OX=9606 GN=UBXN1 PE=1 SV=1	0	FALSE	HUMAN	48.949	37	7	12	7	1	290	32.6	5.14	46.6	7	0	1.386	0.47	0.519621	0.80816	71.92	104.5	95.5	High	High
FALSE	High	Master Protein	Q9BVJ7	Dual specificity protein phosphatase 23 OS=Homo sapiens OX=9606 GN=DUSP23 PE=1 SV=1	0	FALSE	HUMAN	26.723	40	6	18	6	1	150	16.6	8.21	46	6	0	0.405	-1.3	0.0318146	0.0921906	3.44	142.8	57.2	High	High
FALSE	High	Master Protein	A0A024R3W7	Elongation factor 1-beta OS=Homo sapiens OX=9606 GN=EEF1B2 PE=3 SV=1	0	FALSE	HUMAN	37.137	41	6	23	6	1	225	24.7	4.67	56.8	6	0	0.834	-0.26	0.592391	0.850518	37.82	109.6	90.4	High	High
FALSE	High	Master Protein Candidate	Q9C005	Protein dpy-30 homolog OS=Homo sapiens OX=9606 GN=DPY30 PE=1 SV=1	0.002	FALSE	HUMAN	3.851	9	1	3	1	1	99	11.2	4.88	8.5	1	0	0.615	-0.7	0.476852	0.783292	0	123.8	76.2	High	High
FALSE	High	Master Protein	Q13162	Peroxiredoxin-4 OS=Homo sapiens OX=9606 GN=PRDX4 PE=1 SV=1	0	FALSE	HUMAN	59.718	45	10	44	7	1	271	30.5	6.29	93.99	10	0	0.887	-0.17	0.699476	0.92958	29.08	100	100	High	High
FALSE	High	Master Protein	A0A140VKA9	Testis secretory sperm-binding protein Li 236P OS=Homo sapiens OX=9606 PE=2 SV=1	0	FALSE	HUMAN	28.963	34	5	8	5	1	244	25.8	7.37	22.54	5	0	0.467	-1.1	0.152001	0.367896	0	137.6	62.4	High	High
FALSE	High	Master Protein Candidate	A0A087WU65	Vacuolar protein sorting-associated protein 45 OS=Homo sapiens OX=9606 GN=VPS45 PE=1 SV=1	0	FALSE	HUMAN	9.19	7	3	6	3	1	447	50.7	8.94	6.6	3	0	1.499	0.58	0.428076	0.759346	61.14	29.7	170.3	High	High
FALSE	High	Master Protein	Q9Y5L4	Mitochondrial import inner membrane translocase subunit Tim13 OS=Homo sapiens OX=9606 GN=TIMM13 PE=1 SV=1	0	FALSE	HUMAN	20.103	37	3	16	3	1	95	10.5	8.18	40.54	3	0	0.83	-0.27	0.647892	0.894439	15.23	124.8	75.2	High	High
FALSE	High	Master Protein Candidate	B4E266	Leucine--tRNA ligase OS=Homo sapiens OX=9606 PE=2 SV=1	0	FALSE	HUMAN	131.324	31	30	56	30	1	1130	129.1	7.78	130.39	30	0	1.112	0.15	0.914441	0.959677	80.83	116	84	High	High
FALSE	High	Master Protein	Q96F86	Enhancer of mRNA-decapping protein 3 OS=Homo sapiens OX=9606 GN=EDC3 PE=1 SV=1	0	FALSE	HUMAN	6.465	5	2	4	2	1	508	56	7.11	4.22	2	0	1.547	0.63	0.427447	0.759346	16.33	75.9	124.1	High	High
FALSE	High	Master Protein	V9HW92	Epididymis secretory protein Li 112 OS=Homo sapiens OX=9606 GN=HEL-S-112 PE=2 SV=1	0	FALSE	HUMAN	29.586	37	7	10	7	1	329	36	7.02	30.98	7	0	1.162	0.22	0.746445	0.938511	1.5	112.4	87.6	High	High
FALSE	High	Master Protein Candidate	R4SCP5	Hypoxia-inducible factor prolyl hydroxylase 2 OS=Homo sapiens OX=9606 GN=EGLN1 PE=4 SV=1	0.002	FALSE	HUMAN	3.745	6	1	1	1	1	426	46	8.53	2.25	1	0	0.01	-6.64	1e-17	3.95553e-17		200		High	Not Found
FALSE	High	Master Protein Candidate	C9JHL4	Negative elongation factor A (Fragment) OS=Homo sapiens OX=9606 GN=NELFA PE=1 SV=2	0	FALSE	HUMAN	6.65	10	2	2	2	1	283	31.2	9.69	5.12	2	0	0.153	-2.71	0.00157212	0.00518745	0	174.7	25.3	High	High
FALSE	High	Master Protein Candidate	Q9NRY4	Rho GTPase-activating protein 35 OS=Homo sapiens OX=9606 GN=ARHGAP35 PE=1 SV=3	0	FALSE	HUMAN	7.552	1	1	2	1	1	1499	170.4	6.64	5.96	1	0	0.686	-0.54	0.643679	0.891843	0	118.6	81.4	High	High
FALSE	High	Master Protein Candidate	Q5JR08	Rho-related GTP-binding protein RhoC (Fragment) OS=Homo sapiens OX=9606 GN=RHOC PE=1 SV=8	0	FALSE	HUMAN	41.418	38	7	18	1	1	188	21.5	6.58	43.18	7	0	1.123	0.17	0.770491	0.940531	0	94.2	105.8	High	High
FALSE	High	Master Protein Candidate	X6RF82	Cell division cycle protein 123 homolog (Fragment) OS=Homo sapiens OX=9606 GN=CDC123 PE=1 SV=1	0.002	FALSE	HUMAN	4.105	11	2	2	2	1	183	21.4	4.94	1.69	2	0	100	6.64	1e-17	3.95553e-17			200	Peak Found	High
FALSE	High	Master Protein Candidate	Q658S9	Protein disulfide-isomerase (Fragment) OS=Homo sapiens OX=9606 GN=DKFZp666I134 PE=2 SV=1	0	FALSE	HUMAN	25.444	21	8	15	8	1	392	43.5	5.49	21.02	8	0	0.812	-0.3	0.701806	0.930431	16.72	120.4	79.6	High	High
FALSE	High	Master Protein Candidate	H3BUG1	Mannose-6-phosphate isomerase (Fragment) OS=Homo sapiens OX=9606 GN=MPI PE=1 SV=1	0	FALSE	HUMAN	7.517	13	1	2	1	1	125	13.4	7.18	6.62	1	0	0.922	-0.12	0.972744	0.990894	0	104	96	High	High
FALSE	High	Master Protein Candidate	E7ETB3	Aspartyl aminopeptidase OS=Homo sapiens OX=9606 GN=DNPEP PE=1 SV=2	0	FALSE	HUMAN	7.665	6	2	2	2	1	493	54.5	7.74	2.29	2	0	0.01	-6.64	1e-17	3.95553e-17		200		High	Not Found
FALSE	High	Master Protein Candidate	A0A2R8YF57	Acetyl-coenzyme A transporter 1 OS=Homo sapiens OX=9606 GN=SLC33A1 PE=1 SV=1	0.002	FALSE	HUMAN	4.426	3	1	1	1	1	447	49.4	7.96	2.99	1	0	100	6.64	1e-17	3.95553e-17			200	Not Found	High
FALSE	High	Master Protein Candidate	A0A344AJN3	ATP synthase subunit a OS=Homo sapiens OX=9606 GN=ATP6 PE=3 SV=1	0.002	FALSE	HUMAN	3.581	4	1	4	1	1	226	24.7	9.61	6.14	1	0	0.925	-0.11	0.87701	0.944844	0	103.9	96.1	High	High
FALSE	High	Master Protein Candidate	R4GMQ1	Lysine-specific histone demethylase OS=Homo sapiens OX=9606 GN=KDM1A PE=1 SV=2	0	FALSE	HUMAN	6.139	3	2	2	2	1	858	93.5	6.51	4.74	2	0	100	6.64	1e-17	3.95553e-17			200	Not Found	High
FALSE	High	Master Protein Candidate	A0A590UJ84	Arginine-glutamic acid dipeptide repeats protein (Fragment) OS=Homo sapiens OX=9606 GN=RERE PE=1 SV=1	0.002	FALSE	HUMAN	5.252	2	1	1	1	1	783	87.4	7.72	2.03	1	0	0.01	-6.64	1e-17	3.95553e-17		200		High	Not Found
FALSE	High	Master Protein Candidate	Q92841	Probable ATP-dependent RNA helicase DDX17 OS=Homo sapiens OX=9606 GN=DDX17 PE=1 SV=2	0	FALSE	HUMAN	116.477	41	25	62	17	1	729	80.2	8.27	128.92	25	0	1.438	0.52	0.496085	0.794094	33	78	122	High	High
FALSE	High	Master Protein Candidate	Q8NI45	5-demethoxyubiquinone hydroxylase, mitochondrial OS=Homo sapiens OX=9606 GN=COQ7 PE=2 SV=1	0.002	FALSE	HUMAN	4.482	6	1	1	1	1	179	20.2	5.76	2.56	1	0	0.601	-0.73	0.439343	0.770874	0	124.9	75.1	High	Peak Found
FALSE	High	Master Protein Candidate	Q5VU43	Myomegalin OS=Homo sapiens OX=9606 GN=PDE4DIP PE=1 SV=3	0.002	FALSE	HUMAN	4.704	1	1	1	1	1	2346	264.9	5.47	3.99	1	0	0.01	-6.64	1e-17	3.95553e-17		200		High	Not Found
FALSE	High	Master Protein Candidate	A0A7D5J5Z4	MHC class II antigen OS=Homo sapiens OX=9606 GN=HLA-DQB1 PE=4 SV=1	0	FALSE	HUMAN	14.693	15	3	8	2	1	269	30.6	8.18	20.93	3	0	0.394	-1.34	0.141109	0.345803	0.3	146.4	53.6	High	High
FALSE	High	Master Protein	P07741	Adenine phosphoribosyltransferase OS=Homo sapiens OX=9606 GN=APRT PE=1 SV=2	0	FALSE	HUMAN	20.609	29	4	15	4	1	180	19.6	6.02	32.06	4	0	1.448	0.53	0.454367	0.781038	127.42	72.1	127.9	High	High
FALSE	High	Master Protein	Q15907	Ras-related protein Rab-11B OS=Homo sapiens OX=9606 GN=RAB11B PE=1 SV=4	0	FALSE	HUMAN	43.348	49	9	33	9	1	218	24.5	5.94	79.1	9	0	0.624	-0.68	0.237004	0.522447	22.64	116.1	83.9	High	High
FALSE	High	Master Protein	A0A0S2Z577	Vacuolar protein sorting 33-like protein B isoform 1 (Fragment) OS=Homo sapiens OX=9606 GN=VPS33B PE=2 SV=1	0.002	FALSE	HUMAN	4.838	3	2	2	2	1	617	70.5	6.71	1.73	2	0	100	6.64	1e-17	3.95553e-17			200	High	High
FALSE	High	Master Protein	A0A087WX97	Bcl-2-like protein 13 OS=Homo sapiens OX=9606 GN=BCL2L13 PE=1 SV=1	0.002	FALSE	HUMAN	4.229	5	1	1	1	1	509	54.4	4.54	2.74	1	0	0.01	-6.64	1e-17	3.95553e-17		200		High	Not Found
FALSE	High	Master Protein	Q9P032	NADH dehydrogenase [ubiquinone] 1 alpha subcomplex assembly factor 4 OS=Homo sapiens OX=9606 GN=NDUFAF4 PE=1 SV=1	0	FALSE	HUMAN	8.149	16	3	4	3	1	175	20.3	8.82	6	3	0	5.352	2.42	0.00366639	0.0119176	0	11.8	188.2	High	High
FALSE	High	Master Protein Candidate	A0A8C8KBL6	Integrin alpha-6 OS=Homo sapiens OX=9606 GN=ITGA6 PE=1 SV=1	0	FALSE	HUMAN	17.826	7	5	7	5	1	1058	117.7	6.86	11.52	5	0	1.129	0.17	0.76511	0.939443	6.86	97.9	102.1	High	High
FALSE	High	Master Protein Candidate	Q9H4I3	TraB domain-containing protein OS=Homo sapiens OX=9606 GN=TRABD PE=1 SV=1	0.002	FALSE	HUMAN	4.486	3	1	1	1	1	376	42.3	8	3.23	1	0	0.01	-6.64	1e-17	3.95553e-17		200		High	Not Found
FALSE	High	Master Protein Candidate	M0R0I0	BRISC and BRCA1-A complex member 1 (Fragment) OS=Homo sapiens OX=9606 GN=BABAM1 PE=1 SV=1	0	FALSE	HUMAN	11.64	23	4	6	4	1	225	24.6	4.61	5.86	4	0	0.608	-0.72	0.45518	0.781178	42.48	138.3	61.7	High	High
FALSE	High	Master Protein	A0A140VK73	Inositol-3-phosphate synthase 1 OS=Homo sapiens OX=9606 PE=2 SV=1	0	FALSE	HUMAN	13.251	12	4	4	4	1	558	61	5.76	9.13	4	0						47.7	152.3	High	High
FALSE	High	Master Protein Candidate	Q53EM5	Transketolase variant (Fragment) OS=Homo sapiens OX=9606 PE=2 SV=1	0	FALSE	HUMAN	181.231	48	24	155	24	1	623	67.9	7.81	414.88	24	0	1.547	0.63	0.398339	0.731699	52.13	90.6	109.4	High	High
FALSE	High	Master Protein Candidate	Q9P015	39S ribosomal protein L15, mitochondrial OS=Homo sapiens OX=9606 GN=MRPL15 PE=1 SV=1	0	FALSE	HUMAN	9.001	8	2	3	2	1	296	33.4	10.01	4.99	2	0	0.589	-0.76	0.444168	0.77634	0	139.1	60.9	High	High
FALSE	High	Master Protein Candidate	A0A024R1T9	ATP-citrate synthase OS=Homo sapiens OX=9606 GN=ACLY PE=3 SV=1	0	FALSE	HUMAN	186.425	39	34	67	34	1	1101	120.8	7.33	158.64	34	0	1.433	0.52	0.500542	0.794861	59.51	92.5	107.5	High	High
FALSE	High	Master Protein Candidate	P24752	Acetyl-CoA acetyltransferase, mitochondrial OS=Homo sapiens OX=9606 GN=ACAT1 PE=1 SV=1	0	FALSE	HUMAN	43.598	24	8	16	8	1	427	45.2	8.85	46.94	8	0	1.524	0.61	0.343706	0.665643	37.02	86.5	113.5	High	High
FALSE	High	Master Protein Candidate	B4DHP4	cDNA FLJ59688, highly similar to Cob(I)yrinic acid a,c-diamideadenosyltransferase, mitochondrial (EC2.5.1.17) OS=Homo sapiens OX=9606 PE=2 SV=1	0.002	FALSE	HUMAN	3.877	6	1	1	1	1	159	17.7	8.16	2.15	1	0	0.01	-6.64	1e-17	3.95553e-17		200		High	Not Found
FALSE	High	Master Protein Candidate	A0A087WTV6	Pyrroline-5-carboxylate reductase OS=Homo sapiens OX=9606 GN=PYCR2 PE=1 SV=1	0	FALSE	HUMAN	29.668	24	5	8	4	1	246	25.9	9.26	23.73	5	0	1.033	0.05	0.886989	0.947054	0	102.8	97.2	High	High
FALSE	High	Master Protein Candidate	B4DFH4	cDNA FLJ51815, highly similar to Homo sapiens casein kinase 1, alpha 1 (CSNK1A1), transcript variant 1, mRNA OS=Homo sapiens OX=9606 PE=2 SV=1	0.003	FALSE	HUMAN	3.346	5	1	1	1	1	210	24.3	9.63	1.88	1	0	100	6.64	1e-17	3.95553e-17			200	Not Found	High
FALSE	High	Master Protein Candidate	Q53FS0	Actin-like 6A isoform 1 variant (Fragment) OS=Homo sapiens OX=9606 PE=2 SV=1	0	FALSE	HUMAN	11.426	14	3	3	3	1	429	47.5	5.72	7.21	3	0						25.1	174.9	High	High
FALSE	High	Master Protein Candidate	H3BM38	Synaptosomal-associated protein (Fragment) OS=Homo sapiens OX=9606 GN=SNAP23 PE=1 SV=1	0	FALSE	HUMAN	5.688	11	1	2	1	1	125	13.9	4.91	6.23	1	0	0.677	-0.56	0.571631	0.841294	0	119.2	80.8	High	High
FALSE	High	Master Protein Candidate	A0JLS5	TBL3 protein (Fragment) OS=Homo sapiens OX=9606 GN=TBL3 PE=2 SV=1	0.002	FALSE	HUMAN	3.582	2	1	1	1	1	570	63.1	7.05	2.5	1	0	100	6.64	1e-17	3.95553e-17			200	Not Found	High
FALSE	High	Master Protein	P01040	Cystatin-A OS=Homo sapiens OX=9606 GN=CSTA PE=1 SV=1	0.002	FALSE	HUMAN	4.013	12	1	3	1	1	98	11	5.5	6.76	1	0	3.316	1.73	0.0397381	0.113026	0	46.3	153.7	High	High
FALSE	High	Master Protein Candidate	A0A8I5KT41	DDB1- and CUL4-associated factor 7 OS=Homo sapiens OX=9606 GN=DCAF7 PE=1 SV=1	0	FALSE	HUMAN	9.453	12	2	4	2	1	230	26	6.96	9.75	2	0	1.04	0.06	0.844055	0.944844	0.25	98	102	High	High
FALSE	High	Master Protein	Q59GM9	Alpha-1,4 glucan phosphorylase (Fragment) OS=Homo sapiens OX=9606 PE=2 SV=1	0	FALSE	HUMAN	237.868	53	39	127	3	1	865	98.8	6.96	316.49	39	35	1.016	0.02	0.925128	0.967298	34.81	100.6	99.4	High	High
FALSE	High	Master Protein Candidate	Q53GK7	Calponin (Fragment) OS=Homo sapiens OX=9606 PE=2 SV=1	0	FALSE	HUMAN	14.08	18	4	7	3	1	309	33.6	7.65	16.7	4	0	1.044	0.06	0.881794	0.944844	32.62	86.8	113.2	High	High
FALSE	High	Master Protein Candidate	Q4R9M7	Kinesin family member 1Bbeta isoform IV OS=Homo sapiens OX=9606 GN=KIF1Bbeta PE=2 SV=1	0.008	FALSE	HUMAN	2.931	1	2	2	2	1	1783	200.5	5.47	0	2	0	0.01	-6.64	1e-17	3.95553e-17		200		High	Not Found
FALSE	High	Master Protein Candidate	Q5VX20	6-phosphofructo-2-kinase/fructose-2,6-bisphosphatase 3 OS=Homo sapiens OX=9606 GN=PFKFB3 PE=1 SV=1	0	FALSE	HUMAN	11.092	6	3	3	2	1	526	60.3	8.05	5	3	0	1.898	0.92	0.231277	0.51256	0	161.3	38.7	High	High
FALSE	High	Master Protein	P08243	Asparagine synthetase [glutamine-hydrolyzing] OS=Homo sapiens OX=9606 GN=ASNS PE=1 SV=4	0	FALSE	HUMAN	53.46	32	14	30	14	1	561	64.3	6.86	48.86	14	0	2.984	1.58	0.0247213	0.0734208	79.06	70.5	129.5	High	High
FALSE	High	Master Protein	Q9UJA5	tRNA (adenine(58)-N(1))-methyltransferase non-catalytic subunit TRM6 OS=Homo sapiens OX=9606 GN=TRMT6 PE=1 SV=1	0	FALSE	HUMAN	54.767	22	8	16	8	1	497	55.8	7.55	36.57	8	0	1.798	0.85	0.286059	0.591243	42.65	43.2	156.8	High	High
FALSE	High	Master Protein Candidate	Q9NPA0	ER membrane protein complex subunit 7 OS=Homo sapiens OX=9606 GN=EMC7 PE=1 SV=1	0	FALSE	HUMAN	8.059	12	2	4	2	1	242	26.5	9.25	8.17	2	0	0.78	-0.36	0.74145	0.938511	0	94.8	105.2	High	High
FALSE	High	Master Protein	Q567V2	Mpv17-like protein 2 OS=Homo sapiens OX=9606 GN=MPV17L2 PE=1 SV=2	0.002	FALSE	HUMAN	4.579	6	1	2	1	1	206	23.2	9.25	4.17	1	0	1.752	0.81	0.361229	0.686618	0	72.7	127.3	High	High
FALSE	High	Master Protein	C9JJ19	28S ribosomal protein S34, mitochondrial OS=Homo sapiens OX=9606 GN=MRPS34 PE=1 SV=2	0	FALSE	HUMAN	17.701	30	5	8	5	1	225	26.3	9.89	15.53	5	0	0.875	-0.19	0.918183	0.96272	9.86	88.5	111.5	High	High
FALSE	High	Master Protein Candidate	J3QS48	Mannose-P-dolichol utilization defect 1 protein OS=Homo sapiens OX=9606 GN=MPDU1 PE=1 SV=1	0.002	FALSE	HUMAN	5.239	24	2	3	2	1	101	11	8.48	1.96	2	0	0.241	-2.05	0.0271596	0.0797002	6.41	149.4	50.6	High	High
FALSE	High	Master Protein	H0YJ75	Serine/threonine-protein phosphatase 2A 56 kDa regulatory subunit gamma isoform (Fragment) OS=Homo sapiens OX=9606 GN=PPP2R5C PE=1 SV=1	0	FALSE	HUMAN	9.245	6	3	3	1	1	553	64	6.74	4.01	3	0	100	6.64	1e-17	3.95553e-17			200	Not Found	High
FALSE	High	Master Protein	P15559	NAD(P)H dehydrogenase [quinone] 1 OS=Homo sapiens OX=9606 GN=NQO1 PE=1 SV=1	0	TRUE	HUMAN	52.115	36	11	38	11	1	274	30.8	8.88	98.71	11	0	1.914	0.94	0.18692	0.433708	114.63	72	128	High	High
FALSE	High	Master Protein Candidate	A0A087WYC0	Golgin subfamily A member 2 (Fragment) OS=Homo sapiens OX=9606 GN=GOLGA2 PE=1 SV=2	0	FALSE	HUMAN	20.542	8	4	4	4	1	796	90.8	4.94	11.59	4	0	0.01	-6.64	1e-17	3.95553e-17		200		High	Not Found
FALSE	High	Master Protein Candidate	A0A6V6XZ79	MHC class II antigen OS=Homo sapiens OX=9606 GN=HLA-DQB1 PE=4 SV=1	0	FALSE	HUMAN	14.693	16	3	8	2	1	261	29.9	8.18	20.93	3	0	0.394	-1.34	0.141109	0.345803	0.3	146.4	53.6	High	High
FALSE	High	Master Protein Candidate	A0A343SU82	Cytochrome c oxidase subunit 2 OS=Homo sapiens OX=9606 GN=COX2 PE=3 SV=1	0	FALSE	HUMAN	17.296	15	3	11	3	1	227	25.7	4.82	23.3	3	0	0.99	-0.01	0.878768	0.944844	48.13	102.2	97.8	High	High
FALSE	High	Master Protein Candidate	J3QLW7	60S ribosome subunit biogenesis protein NIP7 homolog OS=Homo sapiens OX=9606 GN=NIP7 PE=1 SV=1	0	FALSE	HUMAN	6.738	13	1	2	1	1	110	12.4	8.27	1.62	1	0	1.675	0.74	0.40248	0.737593	0	74.8	125.2	Peak Found	High
FALSE	High	Master Protein	Q5VV42	Threonylcarbamoyladenosine tRNA methylthiotransferase OS=Homo sapiens OX=9606 GN=CDKAL1 PE=1 SV=1	0.003	FALSE	HUMAN	3.434	2	1	1	1	1	579	65.1	7.46	1.95	1	0	100	6.64	1e-17	3.95553e-17			200	Not Found	High
FALSE	High	Master Protein	Q5VV89	Microsomal glutathione S-transferase 3 OS=Homo sapiens OX=9606 GN=MGST3 PE=1 SV=1	0	FALSE	HUMAN	11.099	9	2	5	2	1	166	18.4	9.96	14.13	2	0	0.279	-1.84	0.0429917	0.121444	4.36	150.2	49.8	High	High
FALSE	High	Master Protein Candidate	Q9Y6I9	Testis-expressed protein 264 OS=Homo sapiens OX=9606 GN=TEX264 PE=1 SV=1	0.002	FALSE	HUMAN	5.261	4	1	1	1	1	313	34.2	4.86	4.93	1	0	0.01	-6.64	1e-17	3.95553e-17		200		High	Not Found
FALSE	High	Master Protein Candidate	A0A411IJF3	ATP synthase subunit a OS=Homo sapiens OX=9606 GN=ATP6 PE=3 SV=1	0.002	FALSE	HUMAN	3.581	4	1	4	1	1	226	24.8	9.99	6.14	1	0	0.925	-0.11	0.87701	0.944844	0	103.9	96.1	High	High
FALSE	High	Master Protein Candidate	Q9Y2Z0	Protein SGT1 homolog OS=Homo sapiens OX=9606 GN=SUGT1 PE=1 SV=3	0	FALSE	HUMAN	40.592	30	8	15	8	1	365	41	5.16	44.51	8	0	2.179	1.12	0.101745	0.264472	96.51	92.7	107.3	High	High
FALSE	High	Master Protein	A0A7R8C2E8	MHC class I antigen OS=Homo sapiens OX=9606 GN=HLA-C PE=3 SV=1	0.004	FALSE	HUMAN	3.135	3	1	2	1	1	366	40.6	5.87	4.31	1	0	2.076	1.05	0.256028	0.551257	0	65	135	High	High
FALSE	High	Master Protein Candidate	A1DVF0	ATP synthase protein 8 OS=Homo sapiens OX=9606 GN=ATP8 PE=3 SV=1	0	FALSE	HUMAN	13.421	37	2	5	1	1	68	8	9.91	9.73	2	0	1.347	0.43	0.580153	0.841294	59.95	86.8	113.2	High	High
FALSE	High	Master Protein	Q13501	Sequestosome-1 OS=Homo sapiens OX=9606 GN=SQSTM1 PE=1 SV=1	0	FALSE	HUMAN	16.665	13	3	4	3	1	440	47.7	5.22	13.58	3	0	1.515	0.6	0.436595	0.768444	0	69.5	130.5	High	High
FALSE	High	Master Protein Rejected	A0A2I6J4A5	MHC class I antigen OS=Homo sapiens OX=9606 GN=HLA-A PE=3 SV=1	0	FALSE	HUMAN	29.691	22	6	8	0	0	365	40.8	6.99	21.39	6	0								Not Found	High
FALSE	High	Master Protein	Q9BTM9	Ubiquitin-related modifier 1 OS=Homo sapiens OX=9606 GN=URM1 PE=1 SV=1	0	FALSE	HUMAN	6.033	20	2	4	2	1	101	11.4	4.67	7.07	2	0	0.413	-1.28	0.151719	0.367365	19.23	151.5	48.5	High	High
FALSE	High	Master Protein Candidate	Q8TBK9	Prothymosin, alpha OS=Homo sapiens OX=9606 GN=PTMA PE=1 SV=1	0	FALSE	HUMAN	36.313	24	6	24	6	1	110	12	3.8	53.58	6	0	0.351	-1.51	0.045755	0.128806	7.84	143.8	56.2	High	High
FALSE	High	Master Protein Candidate	A0A804HJB7	Translational activator of cytochrome c oxidase 1 OS=Homo sapiens OX=9606 GN=TACO1 PE=1 SV=1	0.002	FALSE	HUMAN	4.089	6	1	2	1	1	296	32.3	8.29	2.49	1	0								High	High
FALSE	High	Master Protein	Q15418	Ribosomal protein S6 kinase alpha-1 OS=Homo sapiens OX=9606 GN=RPS6KA1 PE=1 SV=2	0	FALSE	HUMAN	30.028	11	6	12	5	1	735	82.7	7.83	26.1	6	0	1.258	0.33	0.606015	0.86258	44.6	75.4	124.6	High	High
FALSE	High	Master Protein	O95487	Protein transport protein Sec24B OS=Homo sapiens OX=9606 GN=SEC24B PE=1 SV=2	0	FALSE	HUMAN	9.976	3	3	4	2	1	1268	137.3	6.67	2.01	3	0						174.3	25.7	High	High
FALSE	High	Master Protein Candidate	A0A0U1RQZ9	Probable global transcription activator SNF2L2 OS=Homo sapiens OX=9606 GN=SMARCA2 PE=1 SV=1	0	FALSE	HUMAN	23.505	3	4	6	1	1	1428	162.3	8.32	21.21	4	0	100	6.64	1e-17	3.95553e-17			200	Not Found	High
FALSE	High	Master Protein Candidate	B4DXG8	Exosome complex component RRP45 OS=Homo sapiens OX=9606 PE=2 SV=1	0.002	FALSE	HUMAN	4.767	3	1	2	1	1	392	43.5	4.92	5.29	1	0	2.417	1.27	0.120446	0.305259	0	58.5	141.5	Peak Found	High
FALSE	High	Master Protein Candidate	A0A8I5KU09	Transcription initiation factor TFIID subunit 12 OS=Homo sapiens OX=9606 GN=TAF12 PE=1 SV=1	0.007	FALSE	HUMAN	2.948	6	1	1	1	1	194	21.3	6.19	1.98	1	0	1.345	0.43	0.609852	0.864846	0	85.3	114.7	Peak Found	High
FALSE	High	Master Protein	P36871	Phosphoglucomutase-1 OS=Homo sapiens OX=9606 GN=PGM1 PE=1 SV=3	0	FALSE	HUMAN	59.479	30	13	21	13	1	562	61.4	6.76	45.88	13	0	0.679	-0.56	0.459273	0.782164	25.68	144	56	High	High
FALSE	High	Master Protein	P78358	Cancer/testis antigen 1 OS=Homo sapiens OX=9606 GN=CTAG1B PE=1 SV=1	0	FALSE	HUMAN	7.878	16	2	5	2	1	180	18	8.41	6.99	2	0	0.701	-0.51	0.676802	0.91524	0	79.4	120.6	High	High
FALSE	High	Master Protein Candidate	A8K8F0	cDNA FLJ76436 OS=Homo sapiens OX=9606 PE=2 SV=1	0	FALSE	HUMAN	18.622	21	5	7	5	1	298	33.2	5.6	14.95	5	0	0.767	-0.38	0.607295	0.863234	32.45	117.4	82.6	High	High
FALSE	High	Master Protein Candidate	A0A087WY55	Chromosome 6 open reading frame 55, isoform CRA_b OS=Homo sapiens OX=9606 GN=VTA1 PE=1 SV=1	0	FALSE	HUMAN	15.489	11	2	4	2	1	280	31.1	6.44	16.23	2	0	0.333	-1.59	0.0770845	0.206308	0	116.4	83.6	High	High
FALSE	High	Master Protein Candidate	P62910	60S ribosomal protein L32 OS=Homo sapiens OX=9606 GN=RPL32 PE=1 SV=2	0	FALSE	HUMAN	60.484	41	7	46	7	1	135	15.9	11.33	99.94	7	0	2.832	1.5	0.0281868	0.0824637	36.55	48.4	151.6	High	High
FALSE	High	Master Protein Candidate	F6KPG5	Albumin (Fragment) OS=Homo sapiens OX=9606 PE=2 SV=1	0	TRUE	HUMAN	25.216	8	5	31	5	1	585	66.5	6.04	75.16	5	0	0.472	-1.08	0.0703933	0.190161	15.32	146	54	High	High
FALSE	High	Master Protein Candidate	B7Z6W5	Cystathionine beta-synthase OS=Homo sapiens OX=9606 PE=2 SV=1	0.003	FALSE	HUMAN	3.463	3	1	1	1	1	463	51.1	6.33	2.23	1	0	0.01	-6.64	1e-17	3.95553e-17		200		High	Not Found
FALSE	High	Master Protein	Q6IPN0	Reticulon OS=Homo sapiens OX=9606 GN=RTN4 PE=2 SV=1	0	FALSE	HUMAN	86.495	58	10	51	10	1	343	36.9	4.81	180.5	10	0	0.886	-0.17	0.689295	0.924551	40.04	97.5	102.5	High	High
FALSE	High	Master Protein Candidate	A8K6X3	RNA helicase OS=Homo sapiens OX=9606 PE=2 SV=1	0	FALSE	HUMAN	81.123	22	20	32	20	1	1032	117.4	9.29	88.02	20	0	1.231	0.3	0.728333	0.938511	38.23	97	103	High	High
FALSE	High	Master Protein Candidate	A0A1W2PP70	HLA class II histocompatibility antigen, DQ alpha 1 chain OS=Homo sapiens OX=9606 GN=HLA-DQA1 PE=1 SV=1	0	FALSE	HUMAN	11.515	14	2	5	1	1	190	21.5	5	6.19	2	0	0.445	-1.17	0.271594	0.571641	0	138.4	61.6	High	High
FALSE	High	Master Protein Candidate	A0A5P8PBC0	Small ubiquitin-related modifier OS=Homo sapiens OX=9606 GN=SUMO6 PE=2 SV=1	0	TRUE	HUMAN	8.446	12	1	4	1	1	101	11.6	5.52	11.75	1	0	1.122	0.17	0.757917	0.938511	0	94.3	105.7	High	High
FALSE	High	Master Protein Candidate	C4P0D6	Disrupted in schizophrenia 1 isoform 49 OS=Homo sapiens OX=9606 GN=TSNAX-DISC1 PE=2 SV=1	0	FALSE	HUMAN	22.059	45	6	6	6	1	186	21.4	8.81	10.11	6	0						134.2	65.8	High	High
FALSE	High	Master Protein	Q02127	Dihydroorotate dehydrogenase (quinone), mitochondrial OS=Homo sapiens OX=9606 GN=DHODH PE=1 SV=3	0	FALSE	HUMAN	19.064	14	4	7	4	1	395	42.8	9.67	20.4	4	0	0.688	-0.54	0.592504	0.850575	13.91	110.8	89.2	High	High
FALSE	High	Master Protein Candidate	A5PLK7	RCC2 protein (Fragment) OS=Homo sapiens OX=9606 GN=RCC2 PE=2 SV=1	0	FALSE	HUMAN	47.202	26	11	25	11	1	457	49.6	8.69	54.13	11	0	2.881	1.53	0.0289535	0.0844	74.14	104.2	95.8	High	High
FALSE	High	Master Protein	A0A7P0TA70	Protein AAR2 homolog OS=Homo sapiens OX=9606 GN=AAR2 PE=1 SV=1	0	FALSE	HUMAN	16.759	11	3	7	3	1	445	50	6.39	13.08	3	0	1.511	0.6	0.405651	0.740587	35.2	102.5	97.5	High	High
FALSE	High	Master Protein	A8K6D2	cDNA FLJ76620, highly similar to Homo sapiens C2f protein (C2F), mRNA OS=Homo sapiens OX=9606 PE=2 SV=1	0	FALSE	HUMAN	7.657	14	2	2	2	1	244	26.7	9.17	3.43	2	0	11.984	3.58	2.31938e-05	8.12627e-05	0	12.6	187.4	Peak Found	High
FALSE	High	Master Protein	Q9UNK0	Syntaxin-8 OS=Homo sapiens OX=9606 GN=STX8 PE=1 SV=2	0	FALSE	HUMAN	6.683	8	1	1	1	1	236	26.9	4.98	3.65	1	0	100	6.64	1e-17	3.95553e-17			200	Not Found	High
FALSE	High	Master Protein Candidate	B4DDH9	cDNA FLJ53820, highly similar to U4/U6.U5 tri-snRNP-associated protein 1 OS=Homo sapiens OX=9606 PE=2 SV=1	0	FALSE	HUMAN	8.495	4	2	4	2	1	642	73.4	5.21	11.22	2	0	0.974	-0.04	0.961318	0.987803	417.47	147.9	52.1	High	High
FALSE	High	Master Protein Candidate	Q96CP1	RELA protein OS=Homo sapiens OX=9606 GN=RELA PE=1 SV=1	0	FALSE	HUMAN	8.373	12	2	3	2	1	246	27.6	7.14	4.72	2	0	2.194	1.13	0.15426	0.370635	0	18.6	181.4	Peak Found	High
FALSE	High	Master Protein Candidate	P35573	Glycogen debranching enzyme OS=Homo sapiens OX=9606 GN=AGL PE=1 SV=3	0	FALSE	HUMAN	14.584	4	5	5	5	1	1532	174.7	6.76	9.38	5	0	0.16	-2.64	0.00649999	0.0207949	0	155.4	44.6	High	High
FALSE	High	Master Protein	O60333	Kinesin-like protein KIF1B OS=Homo sapiens OX=9606 GN=KIF1B PE=1 SV=5	0.008	FALSE	HUMAN	2.931	1	2	2	2	1	1816	204.3	5.6	0	2	0	0.01	-6.64	1e-17	3.95553e-17		200		High	Not Found
FALSE	High	Master Protein	B3KM58	Glutaminase (Fragment) OS=Homo sapiens OX=9606 PE=2 SV=1	0	FALSE	HUMAN	43.012	30	8	16	2	1	371	41.1	6.46	40.77	8	0	1.136	0.18	0.746537	0.938511	8.86	94.3	105.7	High	High
FALSE	High	Master Protein Candidate	K7EQR7	Cold-inducible RNA-binding protein OS=Homo sapiens OX=9606 GN=CIRBP PE=1 SV=1	0	FALSE	HUMAN	6.999	12	2	2	2	1	202	21.6	9.88	4.32	2	0						24.5	175.5	High	High
FALSE	High	Master Protein Candidate	K7EMC9	WW domain-binding protein 2 OS=Homo sapiens OX=9606 GN=WBP2 PE=1 SV=1	0	FALSE	HUMAN	12.532	13	3	5	3	1	257	27.5	6.32	13.83	3	0	2.074	1.05	0.201056	0.457421	148.38	90.9	109.1	High	High
FALSE	High	Master Protein	B7Z4C8	60S ribosomal protein L31 OS=Homo sapiens OX=9606 GN=RPL31 PE=1 SV=1	0	FALSE	HUMAN	21.949	31	5	31	5	1	130	15.1	10.37	57.49	5	0	0.711	-0.49	0.37194	0.700957	27.82	141.9	58.1	High	High
FALSE	High	Master Protein Candidate	A0A8J8YU24	NADH dehydrogenase [ubiquinone] 1 beta subcomplex subunit 11, mitochondrial OS=Homo sapiens OX=9606 GN=NDUFB11 PE=4 SV=1	0	FALSE	HUMAN	11.304	31	2	4	2	1	111	11.9	6.6	13.45	2	0	0.227	-2.14	0.013525	0.0416447	8.7	141	59	High	High
FALSE	High	Master Protein Candidate	A0A0G2JS92	Vacuolar protein sorting-associated protein 11 homolog OS=Homo sapiens OX=9606 GN=VPS11 PE=1 SV=1	0.008	FALSE	HUMAN	2.912	3	1	1	1	1	484	55.3	7.74	0	1	0	0.253	-1.98	0.0347941	0.0999974	0	159.6	40.4	Peak Found	High
FALSE	High	Master Protein Candidate	A0A411II56	ATP synthase subunit a OS=Homo sapiens OX=9606 GN=ATP6 PE=3 SV=1	0.002	FALSE	HUMAN	3.581	4	1	4	1	1	226	24.7	10.1	6.14	1	0	0.925	-0.11	0.87701	0.944844	0	103.9	96.1	High	High
FALSE	High	Master Protein Candidate	A0A2X0SF71	ARHGAP17 (Fragment) OS=Homo sapiens OX=9606 GN=ARHGAP17 PE=4 SV=1	0	FALSE	HUMAN	12.817	7	3	3	3	1	803	87.6	7.74	5.66	3	0						24	176	High	High
FALSE	High	Master Protein Candidate	A0A1U9X7J2	Casein kinase II subunit beta OS=Homo sapiens OX=9606 PE=3 SV=1	0	FALSE	HUMAN	6.157	10	2	3	2	1	212	24.7	5.55	2.34	2	0	0.638	-0.65	0.506506	0.797525	0	102.1	97.9	High	High
FALSE	High	Master Protein Candidate	Q9HAS0	Protein Njmu-R1 OS=Homo sapiens OX=9606 GN=C17orf75 PE=1 SV=2	0.002	FALSE	HUMAN	3.823	3	1	1	1	1	396	44.6	5.03	1.75	1	0	100	6.64	1e-17	3.95553e-17			200	Not Found	High
FALSE	High	Master Protein Candidate	A0A0S2Z4Y5	Dolichol-phosphate mannosyltransferase subunit 1 (Fragment) OS=Homo sapiens OX=9606 GN=DPM1 PE=2 SV=1	0	FALSE	HUMAN	20.533	26	5	12	5	1	260	29.6	9.57	22.06	5	0	0.788	-0.34	0.664144	0.905096	6.13	109.1	90.9	High	High
FALSE	High	Master Protein Candidate	B4E065	cDNA FLJ58654, highly similar to Breakpoint cluster region protein OS=Homo sapiens OX=9606 PE=2 SV=1	0.008	FALSE	HUMAN	2.918	1	1	1	1	1	860	97.3	7.09	2	1	0	100	6.64	1e-17	3.95553e-17			200	Not Found	High
FALSE	High	Master Protein	A0A140VK46	Proteasome subunit beta OS=Homo sapiens OX=9606 PE=2 SV=1	0	FALSE	HUMAN	36.692	39	7	15	7	1	264	29.2	5.97	38.75	7	0	4.959	2.31	0.000801271	0.00268064	77.71	22.2	177.8	High	High
FALSE	High	Master Protein Candidate	A0A5F9ZHI5	Aldehyde dehydrogenase OS=Homo sapiens OX=9606 GN=ALDH3A2 PE=1 SV=1	0	FALSE	HUMAN	26.424	18	6	9	6	1	403	45.5	5.8	23.08	6	0	0.43	-1.22	0.121681	0.307918	5.31	157.8	42.2	High	High
FALSE	High	Master Protein Candidate	A0A344AJX5	ATP synthase subunit a OS=Homo sapiens OX=9606 GN=ATP6 PE=3 SV=1	0.002	FALSE	HUMAN	3.581	4	1	4	1	1	226	24.9	9.61	6.14	1	0	0.925	-0.11	0.87701	0.944844	0	103.9	96.1	High	High
FALSE	High	Master Protein	P17858	ATP-dependent 6-phosphofructokinase, liver type OS=Homo sapiens OX=9606 GN=PFKL PE=1 SV=6	0	FALSE	HUMAN	51.119	16	9	22	6	1	780	85	7.5	52.52	9	0	0.682	-0.55	0.472937	0.783292	38.32	153.8	46.2	High	High
FALSE	High	Master Protein Candidate	A0A7I2V4T9	Small glutamine-rich tetratricopeptide repeat-containing protein alpha OS=Homo sapiens OX=9606 GN=SGTA PE=1 SV=1	0	FALSE	HUMAN	16.605	22	5	7	5	1	276	29.7	4.92	11.63	5	0	1.242	0.31	0.646986	0.893699	60.61	122.6	77.4	High	High
FALSE	High	Master Protein Candidate	A0A346M081	Cytochrome c oxidase subunit 2 OS=Homo sapiens OX=9606 GN=COX2 PE=3 SV=1	0	FALSE	HUMAN	17.296	15	3	11	3	1	227	25.6	4.82	23.3	3	0	0.99	-0.01	0.878768	0.944844	48.13	102.2	97.8	High	High
FALSE	High	Master Protein Candidate	E9PS30	Probable RNA-binding protein EIF1AD (Fragment) OS=Homo sapiens OX=9606 GN=EIF1AD PE=1 SV=1	0	FALSE	HUMAN	24.91	42	2	5	2	1	78	9	9.25	20.41	2	0	5.693	2.51	0.00423066	0.0137093	0	20.9	179.1	High	High
FALSE	High	Master Protein	P19784	Casein kinase II subunit alpha' OS=Homo sapiens OX=9606 GN=CSNK2A2 PE=1 SV=1	0	FALSE	HUMAN	36.646	36	9	14	8	1	350	41.2	8.56	27.14	9	0	0.739	-0.44	0.560667	0.841294	9.59	129.7	70.3	High	High
FALSE	High	Master Protein Candidate	Q53HM8	Annexin (Fragment) OS=Homo sapiens OX=9606 PE=2 SV=1	0	FALSE	HUMAN	21.456	13	5	7	5	1	466	50.2	7.18	17.29	5	0	0.909	-0.14	0.957158	0.985762	25.58	137.8	62.2	High	High
FALSE	High	Master Protein	Q15643	Thyroid receptor-interacting protein 11 OS=Homo sapiens OX=9606 GN=TRIP11 PE=1 SV=3	0	FALSE	HUMAN	20.519	3	4	6	4	1	1979	227.4	5.26	16.26	4	0	1.512	0.6	0.398234	0.731699	0	155.8	44.2	High	High
FALSE	High	Master Protein Candidate	Q07021	Complement component 1 Q subcomponent-binding protein, mitochondrial OS=Homo sapiens OX=9606 GN=C1QBP PE=1 SV=1	0	FALSE	HUMAN	47.983	32	6	28	6	1	282	31.3	4.84	83.15	6	0	0.788	-0.34	0.50732	0.798079	19.38	111.5	88.5	High	High
FALSE	High	Master Protein	Q7Z3D7	Uncharacterized protein DKFZp686E2459 OS=Homo sapiens OX=9606 GN=DKFZp686E2459 PE=2 SV=1	0.002	FALSE	HUMAN	5.204	3	2	2	2	1	995	110.3	6.21	5.09	2	0	1.984	0.99	0.251446	0.542897	0	124.4	75.6	High	High
FALSE	High	Master Protein	Q14139	Ubiquitin conjugation factor E4 A OS=Homo sapiens OX=9606 GN=UBE4A PE=1 SV=2	0	FALSE	HUMAN	20.442	8	7	7	7	1	1066	122.5	5.24	11.46	7	0	1.375	0.46	0.514115	0.803378	0	181.2	18.8	High	Peak Found
FALSE	High	Master Protein Candidate	F8W8D4	NEDD8-activating enzyme E1 catalytic subunit OS=Homo sapiens OX=9606 GN=UBA3 PE=1 SV=1	0	FALSE	HUMAN	13.099	17	4	5	4	1	422	47.2	5.25	7.57	4	0	0.79	-0.34	0.74637	0.938511	0	139.4	60.6	High	High
FALSE	High	Master Protein Candidate	C9JE12	Transmembrane and ubiquitin-like domain-containing protein 1 (Fragment) OS=Homo sapiens OX=9606 GN=TMUB1 PE=1 SV=1	0	FALSE	HUMAN	6.322	14	2	2	2	1	152	16.1	4.91	4.58	2	0	4.727	2.24	0.0250421	0.0740694	0	34.9	165.1	Peak Found	High
FALSE	High	Master Protein Candidate	A0A1S5UYZ9	Diaphanous related formin 2 OS=Homo sapiens OX=9606 GN=DIAPH2 PE=2 SV=1	0	FALSE	HUMAN	6.199	3	3	3	3	1	1092	124.2	6.58	1.89	3	0	0.658	-0.6	0.602223	0.860787	0	138.9	61.1	High	Peak Found
FALSE	High	Master Protein Candidate	P63208	S-phase kinase-associated protein 1 OS=Homo sapiens OX=9606 GN=SKP1 PE=1 SV=2	0	FALSE	HUMAN	23.24	17	4	13	4	1	163	18.6	4.54	30.42	4	0	0.475	-1.08	0.127989	0.320027	11.6	128.6	71.4	High	High
FALSE	High	Master Protein	I3L0E3	HCG1984214, isoform CRA_a OS=Homo sapiens OX=9606 GN=hCG_1984214 PE=3 SV=1	0	FALSE	HUMAN	7.906	13	3	8	3	1	225	25.7	6.07	12.95	3	0	0.427	-1.23	0.0884292	0.23407	0.59	139.7	60.3	High	High
FALSE	High	Master Protein Candidate	Q969G5	Caveolae-associated protein 3 OS=Homo sapiens OX=9606 GN=CAVIN3 PE=1 SV=3	0	FALSE	HUMAN	8.724	10	2	2	2	1	261	27.7	6.43	6.48	2	0	13.114	3.71	2.01839e-05	7.09103e-05	0	11.8	188.2	Peak Found	High
FALSE	High	Master Protein Candidate	Q6FHU0	Proteasome subunit beta (Fragment) OS=Homo sapiens OX=9606 GN=PSMB8 PE=2 SV=1	0	FALSE	HUMAN	44.26	24	6	10	6	1	272	29.7	5.82	37.61	6	0	1.876	0.91	0.24681	0.535186	125.86	41	159	High	High
FALSE	High	Master Protein Candidate	Q5W9G0	KIAA0638 splice variant 2 (Fragment) OS=Homo sapiens OX=9606 GN=KIAA0638 PE=2 SV=1	0	FALSE	HUMAN	8.34	2	2	3	2	1	1125	124.4	8.51	7.85	2	0	1.279	0.35	0.583772	0.842748	0	167.2	32.8	High	High
FALSE	High	Master Protein	B2RAQ8	Carnitine O-palmitoyltransferase OS=Homo sapiens OX=9606 PE=2 SV=1	0.002	FALSE	HUMAN	4.633	2	1	2	1	1	773	88.3	8.59	2.9	1	0	1.737	0.8	0.374499	0.703943	0	73.1	126.9	High	High
FALSE	High	Master Protein	Q9NYK5	39S ribosomal protein L39, mitochondrial OS=Homo sapiens OX=9606 GN=MRPL39 PE=1 SV=3	0	FALSE	HUMAN	6.105	7	2	3	2	1	338	38.7	7.65	4.7	2	0	1.477	0.56	0.48415	0.784547	0	80.7	119.3	High	High
FALSE	High	Master Protein Candidate	Q6MZV5	Coatomer subunit delta OS=Homo sapiens OX=9606 GN=DKFZp686M09245 PE=2 SV=1	0	FALSE	HUMAN	26.059	19	9	13	9	1	552	61.6	5.85	13.57	9	0	1.343	0.43	0.588229	0.84654	20.07	85.1	114.9	High	High
FALSE	High	Master Protein	A0A1S5RA93	Bifunctional polynucleotide phosphatase/kinase OS=Homo sapiens OX=9606 GN=PNKP PE=4 SV=1	0.003	FALSE	HUMAN	3.469	2	1	1	1	1	521	57	8.34	2.32	1	0	0.01	-6.64	1e-17	3.95553e-17		200		High	Not Found
FALSE	High	Master Protein Candidate	Q14669	E3 ubiquitin-protein ligase TRIP12 OS=Homo sapiens OX=9606 GN=TRIP12 PE=1 SV=1	0	FALSE	HUMAN	25.702	5	7	8	7	1	1992	220.3	8.48	11.45	7	0	0.446	-1.16	0.209845	0.474499	0	150.2	49.8	High	High
FALSE	High	Master Protein Candidate	A0S2P1	Cytochrome c oxidase subunit 2 OS=Homo sapiens OX=9606 GN=COX2 PE=3 SV=1	0	FALSE	HUMAN	17.296	15	3	11	3	1	227	25.5	4.82	23.3	3	0	0.99	-0.01	0.878768	0.944844	48.13	102.2	97.8	High	High
FALSE	High	Master Protein	A0A140VJY7	Thioredoxin domain-containing protein 17 OS=Homo sapiens OX=9606 PE=2 SV=1	0	FALSE	HUMAN	12.843	27	3	14	3	1	123	13.9	5.52	31.64	3	0	0.443	-1.18	0.0510444	0.142348	2.99	140.3	59.7	High	High
FALSE	High	Master Protein Candidate	R9WPL0	Fragile X mental retardation 1 OS=Homo sapiens OX=9606 GN=FMR1 PE=2 SV=1	0	FALSE	HUMAN	8.787	8	2	2	1	1	418	47.7	6.32	2.9	2	0	0.01	-6.64	1e-17	3.95553e-17		200		High	Not Found
FALSE	High	Master Protein	A8K8X0	cDNA FLJ75187, highly similar to Homo sapiens nap1 P120 OS=Homo sapiens OX=9606 PE=2 SV=1	0	FALSE	HUMAN	11.769	5	4	5	4	1	972	112.1	6.7	6.72	4	0	0.596	-0.75	0.427707	0.759346	0	167.1	32.9	High	High
FALSE	High	Master Protein	Q53HJ8	PKCI-1-related HIT protein variant (Fragment) OS=Homo sapiens OX=9606 PE=2 SV=1	0	FALSE	HUMAN	30.549	42	4	11	4	1	163	17.2	9.48	30.66	4	0	0.231	-2.11	0.00254705	0.00834958	6.17	144.7	55.3	High	High
FALSE	High	Master Protein Candidate	M0R0N4	AP complex subunit sigma OS=Homo sapiens OX=9606 GN=AP2S1 PE=1 SV=1	0	FALSE	HUMAN	5.842	10	2	5	2	1	144	17.3	6.18	8.38	2	0	0.613	-0.71	0.461534	0.783292	15.56	125.9	74.1	High	High
FALSE	High	Master Protein Candidate	Q13247	Serine/arginine-rich splicing factor 6 OS=Homo sapiens OX=9606 GN=SRSF6 PE=1 SV=2	0	FALSE	HUMAN	29.872	22	7	15	4	1	344	39.6	11.43	36.12	7	0	1.723	0.79	0.277913	0.580424	9.74	73.7	126.3	High	High
FALSE	High	Master Protein	A6NMH8	CD81 antigen OS=Homo sapiens OX=9606 GN=CD81 PE=1 SV=1	0.003	FALSE	HUMAN	3.532	7	1	1	1	1	274	29.8	6.92	2.54	1	0	0.112	-3.15	0.00320281	0.0104283	0	179.8	20.2	High	Peak Found
FALSE	High	Master Protein Candidate	H9RF01	Cytochrome c oxidase subunit 2 OS=Homo sapiens OX=9606 GN=COX2 PE=3 SV=1	0	FALSE	HUMAN	17.296	15	3	11	3	1	227	25.5	4.82	23.3	3	0	0.99	-0.01	0.878768	0.944844	48.13	102.2	97.8	High	High
FALSE	High	Master Protein Candidate	A0A346LZQ8	ATP synthase protein 8 (Fragment) OS=Homo sapiens OX=9606 GN=ATP8 PE=3 SV=1	0	FALSE	HUMAN	13.421	39	2	5	1	1	64	7.5	9.91	9.73	2	0	1.347	0.43	0.580153	0.841294	59.95	86.8	113.2	High	High
FALSE	High	Master Protein Candidate	Q6RW13	Type-1 angiotensin II receptor-associated protein OS=Homo sapiens OX=9606 GN=AGTRAP PE=1 SV=1	0	FALSE	HUMAN	6.271	14	1	1	1	1	159	17.4	6.14	3.74	1	0	100	6.64	1e-17	3.95553e-17			200	Not Found	High
FALSE	High	Master Protein Candidate	Q5U0E6	Epididymis secretory protein Li 95 OS=Homo sapiens OX=9606 GN=HEL-S-95 PE=2 SV=1	0	FALSE	HUMAN	24.079	15	6	9	6	1	431	47.9	5.43	17.79	6	0	0.537	-0.9	0.334794	0.653976	35.5	154.3	45.7	High	High
FALSE	High	Master Protein Candidate	A0A3Q9CSM1	ATP synthase subunit a OS=Homo sapiens OX=9606 GN=ATP6 PE=3 SV=1	0.002	FALSE	HUMAN	3.581	4	1	4	1	1	226	24.9	9.91	6.14	1	0	0.925	-0.11	0.87701	0.944844	0	103.9	96.1	High	High
FALSE	High	Master Protein	O43776	Asparagine--tRNA ligase, cytoplasmic OS=Homo sapiens OX=9606 GN=NARS1 PE=1 SV=1	0	FALSE	HUMAN	83.401	32	16	49	16	1	548	62.9	6.25	115.84	16	0	1.235	0.3	0.732538	0.938511	33.85	94.8	105.2	High	High
FALSE	High	Master Protein Candidate	A0A0S2Z580	Ethylmalonic encephalopathy 1 isoform 2 (Fragment) OS=Homo sapiens OX=9606 GN=ETHE1 PE=2 SV=1	0	FALSE	HUMAN	15.686	18	3	3	3	1	243	26.6	6.84	10.5	3	0	0.01	-6.64	1e-17	3.95553e-17		200		High	Not Found
FALSE	High	Master Protein Candidate	A0A344AJK7	ATP synthase subunit a OS=Homo sapiens OX=9606 GN=ATP6 PE=3 SV=1	0.002	FALSE	HUMAN	3.581	4	1	4	1	1	226	24.8	9.52	6.14	1	0	0.925	-0.11	0.87701	0.944844	0	103.9	96.1	High	High
FALSE	High	Master Protein Candidate	A0A024R3F4	Pleckstrin homology-like domain, family B, member 1, isoform CRA_c OS=Homo sapiens OX=9606 GN=PHLDB1 PE=4 SV=1	0	FALSE	HUMAN	8.34	2	2	3	2	1	1319	144.7	8.59	7.85	2	0	1.279	0.35	0.583772	0.842748	0	167.2	32.8	High	High
FALSE	High	Master Protein	A0A2X0TVY0	FARP1 (Fragment) OS=Homo sapiens OX=9606 GN=FARP1 PE=4 SV=1	0.002	FALSE	HUMAN	4.293	1	1	2	1	1	1045	118.6	8.15	3.94	1	0	0.815	-0.29	0.864113	0.944844	0	110.2	89.8	High	High
FALSE	High	Master Protein Candidate	A0A024R261	60S ribosomal protein L17 OS=Homo sapiens OX=9606 GN=hCG_24487 PE=3 SV=1	0	FALSE	HUMAN	47.483	42	9	42	9	1	184	21.4	10.17	99.4	9	0	1.437	0.52	0.496876	0.794699	79.15	82.3	117.7	High	High
FALSE	High	Master Protein	Q8IVL6	Prolyl 3-hydroxylase 3 OS=Homo sapiens OX=9606 GN=P3H3 PE=1 SV=1	0.002	FALSE	HUMAN	4.645	4	2	2	2	1	736	81.8	6.32	0	2	0	0.055	-4.18	3.56187e-05	0.000124682	0	193.9	6.1	High	Peak Found
FALSE	High	Master Protein Candidate	P52594	Arf-GAP domain and FG repeat-containing protein 1 OS=Homo sapiens OX=9606 GN=AGFG1 PE=1 SV=2	0	FALSE	HUMAN	14.436	12	3	4	3	1	562	58.2	8.63	14.27	3	0	2.339	1.23	0.122023	0.308251	0	39.1	160.9	High	High
FALSE	High	Master Protein	A1L3Z9	Glutamine-rich 1 OS=Homo sapiens OX=9606 GN=QRICH1 PE=2 SV=1	0	FALSE	HUMAN	15.713	8	4	5	4	1	776	86.4	5.87	12.8	4	0	0.12	-3.06	0.000629207	0.00212841	6.26	77.7	122.3	High	High
FALSE	High	Master Protein	Q9NZZ3	Charged multivesicular body protein 5 OS=Homo sapiens OX=9606 GN=CHMP5 PE=1 SV=1	0	FALSE	HUMAN	8.662	25	3	4	3	1	219	24.6	4.83	6.41	3	0	0.01	-6.64	1e-17	3.95553e-17		200		High	High
FALSE	High	Master Protein Candidate	E7EUU4	Eukaryotic translation initiation factor 4 gamma 1 OS=Homo sapiens OX=9606 GN=EIF4G1 PE=1 SV=1	0	FALSE	HUMAN	163.392	23	30	69	28	1	1560	171.5	5.31	167.97	30	0	1.063	0.09	0.99513	0.998216	39.48	101.9	98.1	High	High
FALSE	High	Master Protein	A0A024RAN2	Calpastatin OS=Homo sapiens OX=9606 GN=CAST PE=3 SV=1	0	FALSE	HUMAN	36.019	14	7	15	7	1	803	86.6	5.14	32.01	7	0	1.018	0.03	0.897698	0.952879	144.11	146.7	53.3	High	High
FALSE	High	Master Protein Candidate	Q6MZM3	Uncharacterized protein DKFZp686C21148 OS=Homo sapiens OX=9606 GN=DKFZp686C21148 PE=2 SV=1	0	FALSE	HUMAN	10.378	2	3	3	3	1	1231	141.2	5.4	7.17	3	0	0.01	-6.64	1e-17	3.95553e-17		200		High	Not Found
FALSE	High	Master Protein Candidate	A0A3Q9X1R8	Cytochrome c oxidase subunit 2 (Fragment) OS=Homo sapiens OX=9606 GN=mtCOX2 PE=3 SV=1	0	FALSE	HUMAN	17.296	19	3	11	3	1	176	19.9	4.87	23.3	3	0	0.99	-0.01	0.878768	0.944844	48.13	102.2	97.8	High	High
FALSE	High	Master Protein Candidate	E1B2Y7	ATP synthase protein 8 OS=Homo sapiens OX=9606 GN=ATP8 PE=3 SV=1	0	FALSE	HUMAN	13.421	37	2	5	1	1	68	8	9.91	9.73	2	0	1.347	0.43	0.580153	0.841294	59.95	86.8	113.2	High	High
FALSE	High	Master Protein Candidate	Q6ZT60	cDNA FLJ44934 fis, clone BRAMY3017920, highly similar to Active breakpoint cluster region-related protein OS=Homo sapiens OX=9606 PE=2 SV=1	0.008	FALSE	HUMAN	2.918	3	1	1	1	1	362	41.1	6.7	2	1	0	100	6.64	1e-17	3.95553e-17			200	Not Found	High
FALSE	High	Master Protein	P13073	Cytochrome c oxidase subunit 4 isoform 1, mitochondrial OS=Homo sapiens OX=9606 GN=COX4I1 PE=1 SV=1	0	FALSE	HUMAN	52.177	43	8	45	8	1	169	19.6	9.51	111.68	8	0	0.591	-0.76	0.191562	0.443324	16.92	131.2	68.8	High	High
FALSE	High	Master Protein	Q96I99	Succinate--CoA ligase [GDP-forming] subunit beta, mitochondrial OS=Homo sapiens OX=9606 GN=SUCLG2 PE=1 SV=2	0	FALSE	HUMAN	28.989	22	9	11	9	1	432	46.5	6.39	22.68	9	0	0.574	-0.8	0.297177	0.608458	5.93	125.1	74.9	High	High
FALSE	High	Master Protein	A0A384N5Z8	Epididymis secretory sperm binding protein OS=Homo sapiens OX=9606 PE=2 SV=1	0	FALSE	HUMAN	55.798	21	11	19	10	1	707	76.1	9.44	44.47	11	0	2.686	1.43	0.0322212	0.0932987	106.55	35.8	164.2	High	High
FALSE	High	Master Protein Candidate	Q53HG7	Cortactin isoform a variant (Fragment) OS=Homo sapiens OX=9606 PE=2 SV=1	0	FALSE	HUMAN	76.951	34	14	28	14	1	550	61.5	5.4	86.7	14	0	0.899	-0.15	0.859394	0.944844	28.68	99.9	100.1	High	High
FALSE	High	Master Protein Candidate	B2R7M1	V-type proton ATPase subunit OS=Homo sapiens OX=9606 PE=2 SV=1	0.002	FALSE	HUMAN	4.316	4	1	1	1	1	351	40.3	5	2.81	1	0								Not Found	High
FALSE	High	Master Protein Candidate	Q9HCU5	Prolactin regulatory element-binding protein OS=Homo sapiens OX=9606 GN=PREB PE=1 SV=2	0.004	FALSE	HUMAN	3.149	3	1	2	1	1	417	45.4	7.88	2.53	1	0	3.501	1.81	0.0302425	0.0878332	0	44.4	155.6	Peak Found	High
FALSE	High	Master Protein Candidate	P48729	Casein kinase I isoform alpha OS=Homo sapiens OX=9606 GN=CSNK1A1 PE=1 SV=2	0.003	FALSE	HUMAN	3.346	3	1	1	1	1	337	38.9	9.57	1.88	1	0	100	6.64	1e-17	3.95553e-17			200	Not Found	High
FALSE	High	Master Protein Candidate	A0A059QJ14	NADH-ubiquinone oxidoreductase chain 5 OS=Homo sapiens OX=9606 GN=ND5 PE=3 SV=1	0	FALSE	HUMAN	5.695	3	1	2	1	1	603	67	9.03	9.24	1	0	1.097	0.13	0.763017	0.938511	0	95.4	104.6	High	High
FALSE	High	Master Protein Candidate	A0A2L2DH19	Glutaryl CoA dehydrogenase OS=Homo sapiens OX=9606 GN=GCDH PE=2 SV=1	0.003	FALSE	HUMAN	3.42	3	1	2	1	1	438	48.1	8.22	5.56	1	0	0.518	-0.95	0.383741	0.713735	0	131.8	68.2	High	High
FALSE	High	Master Protein Candidate	P78395	Melanoma antigen preferentially expressed in tumors OS=Homo sapiens OX=9606 GN=PRAME PE=1 SV=1	0.002	FALSE	HUMAN	4.117	3	1	1	1	1	509	57.9	6.9	0	1	0	100	6.64	1e-17	3.95553e-17			200	Not Found	High
FALSE	High	Master Protein Candidate	B4DTT0	N-acetylglucosamine-6-sulfatase OS=Homo sapiens OX=9606 PE=2 SV=1	0	FALSE	HUMAN	11.684	8	3	5	3	1	469	53.4	7.77	10.5	3	0	0.503	-0.99	0.274445	0.574842	20.39	157.2	42.8	High	High
FALSE	High	Master Protein Candidate	B4DED6	RNA helicase OS=Homo sapiens OX=9606 PE=2 SV=1	0	FALSE	HUMAN	9.219	8	3	5	1	1	643	72.1	8.51	8.12	3	0	100	6.64	1e-17	3.95553e-17			200	Not Found	High
FALSE	High	Master Protein	Q6NTG0	SLC9A3R2 protein (Fragment) OS=Homo sapiens OX=9606 GN=SLC9A3R2 PE=2 SV=1	0	FALSE	HUMAN	32.302	16	4	6	4	1	372	40.6	8.13	25.54	4	0	0.492	-1.02	0.239308	0.523337	0	42.3	157.7	High	High
FALSE	High	Master Protein Candidate	A0A0A0MT09	Nuclear inhibitor of protein phosphatase 1 (Fragment) OS=Homo sapiens OX=9606 GN=PPP1R8 PE=1 SV=1	0	FALSE	HUMAN	7.628	16	2	2	2	1	205	22.3	5.92	3.07	2	0	3.021	1.6	0.0502673	0.14035	0	26	174	Peak Found	High
FALSE	High	Master Protein Candidate	Q8N8A2	Serine/threonine-protein phosphatase 6 regulatory ankyrin repeat subunit B OS=Homo sapiens OX=9606 GN=ANKRD44 PE=1 SV=3	0.002	FALSE	HUMAN	4.228	2	1	1	1	1	993	107.5	6.3	3.07	1	0	0.01	-6.64	1e-17	3.95553e-17		200		High	Not Found
FALSE	High	Master Protein Candidate	B7Z1N4	cDNA FLJ55636, highly similar to Vacuolar protein sorting 33B OS=Homo sapiens OX=9606 PE=2 SV=1	0.002	FALSE	HUMAN	4.838	4	2	2	2	1	590	67.6	6.7	1.73	2	0	100	6.64	1e-17	3.95553e-17			200	High	High
FALSE	High	Master Protein Candidate	Q6IBS5	Dihydrolipoyllysine-residue succinyltransferase component of 2-oxoglutarate dehydrogenase complex, mitochondrial OS=Homo sapiens OX=9606 GN=DLST PE=2 SV=1	0	FALSE	HUMAN	39.955	18	7	19	7	1	453	48.8	8.95	53.88	7	0	1.022	0.03	0.944928	0.977215	27.18	107.7	92.3	High	High
FALSE	High	Master Protein	B3KM47	cDNA FLJ10273 fis, clone HEMBB1001137, highly similar to SEC23-interacting protein OS=Homo sapiens OX=9606 PE=2 SV=1	0	FALSE	HUMAN	67.646	20	13	22	13	1	1000	111	5.45	65.51	13	0	0.816	-0.29	0.645365	0.893083	23.41	121.3	78.7	High	High
FALSE	High	Master Protein Candidate	J3KN38	Methylosome subunit pICln OS=Homo sapiens OX=9606 GN=CLNS1A PE=1 SV=1	0	FALSE	HUMAN	16.729	22	3	9	3	1	203	22.3	4.2	25.57	3	0	1.166	0.22	0.714883	0.937811	139.69	122.8	77.2	High	High
FALSE	High	Master Protein Candidate	A0A2I8B371	MHC class I antigen OS=Homo sapiens OX=9606 GN=HLA-B PE=3 SV=1	0	FALSE	HUMAN	22.91	19	5	6	1	1	362	40.4	6.3	16.08	5	0	1.723	0.78	0.298431	0.61036	0	173	27	High	Not Found
FALSE	High	Master Protein Candidate	Q9NP97	Dynein light chain roadblock-type 1 OS=Homo sapiens OX=9606 GN=DYNLRB1 PE=1 SV=3	0	FALSE	HUMAN	11.938	51	3	8	3	1	96	10.9	7.25	12.87	3	0	0.327	-1.61	0.05925	0.163496	5.59	159.5	40.5	High	High
FALSE	High	Master Protein	Q12788	Transducin beta-like protein 3 OS=Homo sapiens OX=9606 GN=TBL3 PE=1 SV=2	0.002	FALSE	HUMAN	3.582	1	1	1	1	1	808	89	6.9	2.5	1	0	100	6.64	1e-17	3.95553e-17			200	Not Found	High
FALSE	High	Master Protein Candidate	Q96FS1	CTNND1 protein (Fragment) OS=Homo sapiens OX=9606 GN=CTNND1 PE=2 SV=2	0	FALSE	HUMAN	77.673	30	17	31	17	1	830	92.3	7.15	67.3	17	0	1.093	0.13	0.801675	0.944844	25.58	69.7	130.3	High	High
FALSE	High	Master Protein	P36542	ATP synthase subunit gamma, mitochondrial OS=Homo sapiens OX=9606 GN=ATP5F1C PE=1 SV=1	0	FALSE	HUMAN	23.116	20	6	12	6	1	298	33	9.22	30.96	6	0	2.011	1.01	0.154351	0.370635	94.96	76.8	123.2	High	High
FALSE	High	Master Protein	B2RA50	Trafficking protein particle complex subunit OS=Homo sapiens OX=9606 PE=2 SV=1	0	FALSE	HUMAN	13.047	29	4	6	4	1	145	16.8	9.14	6.91	4	0	0.747	-0.42	0.667553	0.90803	12.59	115	85	High	High
FALSE	High	Master Protein Candidate	H0YAC7	Coatomer subunit beta' OS=Homo sapiens OX=9606 GN=COPB2 PE=1 SV=2	0	FALSE	HUMAN	80.589	28	17	28	17	1	904	102.2	5.87	62.89	17	0	0.935	-0.1	0.853377	0.944844	91.66	102.4	97.6	High	High
FALSE	High	Master Protein Candidate	B4DEK2	cDNA FLJ59182, highly similar to Splicing factor, arginine/serine-rich 7 OS=Homo sapiens OX=9606 PE=2 SV=1	0	FALSE	HUMAN	22.801	37	7	18	6	1	165	18.8	10.68	25.7	7	0	1.291	0.37	0.551906	0.833418	43.3	104.7	95.3	High	High
FALSE	High	Master Protein Candidate	A0A346LZR1	ATP synthase subunit a OS=Homo sapiens OX=9606 GN=ATP6 PE=3 SV=1	0.002	FALSE	HUMAN	3.581	4	1	4	1	1	226	24.9	9.88	6.14	1	0	0.925	-0.11	0.87701	0.944844	0	103.9	96.1	High	High
FALSE	High	Master Protein Candidate	Q8WUH1	Protein Churchill OS=Homo sapiens OX=9606 GN=CHURC1 PE=1 SV=3	0.002	FALSE	HUMAN	3.841	12	1	1	1	1	112	12.9	4.84	2.69	1	0	0.666	-0.59	0.590539	0.848387	0	120.1	79.9	High	Peak Found
FALSE	High	Master Protein Candidate	Q9Y6C9	Mitochondrial carrier homolog 2 OS=Homo sapiens OX=9606 GN=MTCH2 PE=1 SV=1	0	FALSE	HUMAN	38.923	28	6	17	6	1	303	33.3	7.97	47.14	6	0	0.654	-0.61	0.42108	0.751277	36.89	105.7	94.3	High	High
FALSE	High	Master Protein	A0A024RDW8	Collagen, type IV, alpha 2, isoform CRA_a OS=Homo sapiens OX=9606 GN=COL4A2 PE=4 SV=1	0	FALSE	HUMAN	24.041	5	6	9	6	1	1712	167.4	8.66	21.99	6	0	0.714	-0.49	0.629541	0.881733	7.6	137.8	62.2	High	High
FALSE	High	Master Protein Candidate	Q8TEA8	D-aminoacyl-tRNA deacylase 1 OS=Homo sapiens OX=9606 GN=DTD1 PE=1 SV=2	0	FALSE	HUMAN	10.888	15	2	2	2	1	209	23.4	8.24	7.14	2	0	0.99	-0.01	0.927781	0.968205	0	95.4	104.6	High	High
FALSE	High	Master Protein Candidate	A0A1B0GUA1	Aldehyde dehydrogenase (NAD(+)) OS=Homo sapiens OX=9606 GN=ALDH7A1 PE=1 SV=1	0	FALSE	HUMAN	46.67	24	9	14	9	1	521	56.4	7.85	35.33	9	0	0.833	-0.26	0.738091	0.938511	3.13	134.1	65.9	High	High
FALSE	High	Master Protein	O75369	Filamin-B OS=Homo sapiens OX=9606 GN=FLNB PE=1 SV=2	0	FALSE	HUMAN	481.322	40	79	170	73	1	2602	278	5.73	514.54	79	0	1.22	0.29	0.753926	0.938511	45.39	88.9	111.1	High	High
FALSE	High	Master Protein Candidate	C9JU56	60S ribosomal protein L31 (Fragment) OS=Homo sapiens OX=9606 GN=RPL31 PE=1 SV=1	0	FALSE	HUMAN	21.949	35	5	31	5	1	115	13.3	10.78	57.49	5	0	0.711	-0.49	0.37194	0.700957	27.82	141.9	58.1	High	High
FALSE	High	Master Protein Candidate	A0A1U9X985	PRRC2A OS=Homo sapiens OX=9606 PE=4 SV=1	0	FALSE	HUMAN	59.379	11	13	20	13	1	2157	228.7	9.47	55.59	13	0	0.892	-0.16	0.841361	0.944844	42.71	131	69	High	High
FALSE	High	Master Protein	A7E2A6	Tensin like C1 domain containing phosphatase (Tensin 2) OS=Homo sapiens OX=9606 GN=TENC1 PE=2 SV=1	0.007	FALSE	HUMAN	3.024	1	1	1	1	1	1409	152.5	8.35	0	1	0	100	6.64	1e-17	3.95553e-17			200	Not Found	High
FALSE	High	Master Protein Candidate	P60903	Protein S100-A10 OS=Homo sapiens OX=9606 GN=S100A10 PE=1 SV=2	0	FALSE	HUMAN	18.951	32	4	28	4	1	97	11.2	7.37	55.34	4	0	0.781	-0.36	0.577228	0.841294	50.73	133.6	66.4	High	High
FALSE	High	Master Protein	A0A059QFD5	Cytochrome c oxidase subunit 2 OS=Homo sapiens OX=9606 GN=COX2 PE=3 SV=1	0.002	FALSE	HUMAN	4.262	4	1	3	1	1	227	25.6	4.84	5.65	1	0	1.641	0.72	0.38111	0.711512	0	75.7	124.3	High	High
FALSE	High	Master Protein Candidate	J3KT51	Jupiter microtubule-associated homolog 1 OS=Homo sapiens OX=9606 GN=JPT1 PE=1 SV=1	0	FALSE	HUMAN	44.002	70	6	9	6	1	104	11	8.56	37.12	6	0	22.022	4.46	1.62929e-08	6.38353e-08	0	119.6	80.4	High	High
FALSE	High	Master Protein Candidate	A0A5P8DLM8	ATP synthase protein 8 OS=Homo sapiens OX=9606 GN=ATP8 PE=3 SV=1	0	FALSE	HUMAN	13.421	37	2	5	1	1	68	8	9.91	9.73	2	0	1.347	0.43	0.580153	0.841294	59.95	86.8	113.2	High	High
FALSE	High	Master Protein Candidate	Q9BYV8	Centrosomal protein of 41 kDa OS=Homo sapiens OX=9606 GN=CEP41 PE=1 SV=1	0.002	FALSE	HUMAN	3.979	5	1	1	1	1	373	41.3	8.32	3.33	1	0	0.01	-6.64	1e-17	3.95553e-17		200		High	Not Found
FALSE	High	Master Protein Candidate	J3QRD5	Mannose-P-dolichol utilization defect 1 protein (Fragment) OS=Homo sapiens OX=9606 GN=MPDU1 PE=1 SV=8	0.002	FALSE	HUMAN	5.239	12	2	3	2	1	193	20.7	8.47	1.96	2	0	0.241	-2.05	0.0271596	0.0797002	6.41	149.4	50.6	High	High
FALSE	High	Master Protein Candidate	I3L3P7	40S ribosomal protein S15a OS=Homo sapiens OX=9606 GN=RPS15A PE=1 SV=1	0	FALSE	HUMAN	45.554	66	7	42	2	1	100	11.5	10.15	106.14	7	0	0.689	-0.54	0.335804	0.655395	24.33	135.8	64.2	High	High
FALSE	High	Master Protein	Q4LE69	1-phosphatidylinositol 4-kinase (Fragment) OS=Homo sapiens OX=9606 GN=PIK4CA variant protein PE=2 SV=1	0.008	FALSE	HUMAN	2.875	1	1	1	1	1	2121	238.5	7.14	0	1	0	0.01	-6.64	1e-17	3.95553e-17		200		High	Not Found
FALSE	High	Master Protein Candidate	Q2M2R1	ANAPC7 protein (Fragment) OS=Homo sapiens OX=9606 GN=ANAPC7 PE=2 SV=1	0.002	FALSE	HUMAN	4.264	5	2	3	2	1	563	62.8	5.63	1.63	2	0	1.521	0.61	0.485469	0.785033	0	46.7	153.3	High	High
FALSE	High	Master Protein Candidate	Q2NLC9	PURA protein (Fragment) OS=Homo sapiens OX=9606 GN=PURA PE=2 SV=1	0	FALSE	HUMAN	27.012	22	4	10	4	1	300	34.1	9.25	23.58	4	0	0.755	-0.41	0.703342	0.931078	5.31	114.2	85.8	High	High
FALSE	High	Master Protein	A8K946	mRNA cap guanine-N7 methyltransferase OS=Homo sapiens OX=9606 PE=2 SV=1	0	FALSE	HUMAN	6.383	6	2	4	2	1	504	57.7	7.69	5.1	2	0	0.602	-0.73	0.48474	0.784733	0	88.3	111.7	High	High
FALSE	High	Master Protein Candidate	A0A6Q8PFA6	Kinesin-like protein OS=Homo sapiens OX=9606 GN=KIF2A PE=1 SV=1	0	FALSE	HUMAN	7.601	4	2	3	2	1	687	78	6.68	5.98	2	0	1.453	0.54	0.45198	0.781038	0	81.5	118.5	High	High
FALSE	High	Master Protein Candidate	A0A1B0GTJ7	Adenylosuccinate lyase OS=Homo sapiens OX=9606 GN=ADSL PE=1 SV=1	0	FALSE	HUMAN	31.341	26	8	19	8	1	480	54.4	7.11	22.5	8	0	1.377	0.46	0.470663	0.783292	19.73	78.3	121.7	High	High
FALSE	High	Master Protein Candidate	Q6IAM0	Eukaryotic translation initiation factor 3 subunit G OS=Homo sapiens OX=9606 GN=EIF3G PE=2 SV=1	0	FALSE	HUMAN	58.086	30	9	25	2	1	320	35.6	6.13	71.19	9	0	1.741	0.8	0.267828	0.571017	71.87	96.7	103.3	High	High
FALSE	High	Master Protein Candidate	A0A8I5QKQ1	DDB1- and CUL4-associated factor 7 OS=Homo sapiens OX=9606 GN=DCAF7 PE=1 SV=1	0	FALSE	HUMAN	9.453	16	2	4	2	1	179	20.5	5.59	9.75	2	0	1.04	0.06	0.844055	0.944844	0.25	98	102	High	High
FALSE	High	Master Protein Candidate	A0A2R8YGD1	Tripeptidyl-peptidase 1 OS=Homo sapiens OX=9606 GN=TPP1 PE=1 SV=1	0	FALSE	HUMAN	23.757	19	5	10	5	1	470	50.9	6.14	26.22	5	0	0.694	-0.53	0.555404	0.836126	0.03	90	110	High	High
FALSE	High	Master Protein	P05362	Intercellular adhesion molecule 1 OS=Homo sapiens OX=9606 GN=ICAM1 PE=1 SV=2	0	FALSE	HUMAN	12.267	8	3	5	3	1	532	57.8	7.99	14.25	3	0	1.349	0.43	0.592736	0.850591	51.92	66.1	133.9	High	High
FALSE	High	Master Protein	J3KPP4	Cisplatin resistance-associated overexpressed protein, isoform CRA_b OS=Homo sapiens OX=9606 GN=LUC7L3 PE=1 SV=1	0	FALSE	HUMAN	18.837	12	4	8	4	1	489	58.2	9.92	17.1	4	0	0.806	-0.31	0.785509	0.944844	65.66	125.6	74.4	High	High
FALSE	High	Master Protein Candidate	A7E2F7	CAP-GLY domain containing linker protein 2 OS=Homo sapiens OX=9606 GN=CLIP2 PE=2 SV=1	0	FALSE	HUMAN	8.26	3	2	2	2	1	1011	111.7	6.76	5.95	2	0	0.01	-6.64	1e-17	3.95553e-17		200		High	Not Found
FALSE	High	Master Protein Candidate	Q8NAK9	Serine/arginine-rich splicing factor 2 OS=Homo sapiens OX=9606 PE=2 SV=1	0	FALSE	HUMAN	12.654	16	3	6	3	1	201	23.2	11.82	17.61	3	0	1.691	0.76	0.250722	0.541841	60.28	84.3	115.7	High	High
FALSE	High	Master Protein Candidate	O60684	Importin subunit alpha-7 OS=Homo sapiens OX=9606 GN=KPNA6 PE=1 SV=1	0	FALSE	HUMAN	28.287	13	6	9	1	1	536	60	4.98	28.97	6	0	0.93	-0.1	0.958054	0.985762	0	103.6	96.4	High	High
FALSE	High	Master Protein Candidate	A0A0G2JJA7	Proteasome subunit beta OS=Homo sapiens OX=9606 GN=PSMB9 PE=1 SV=1	0.002	FALSE	HUMAN	5.216	11	2	2	2	1	196	20.9	4.89	4.14	2	0	3.184	1.67	0.0414564	0.117308	79.65	42.7	157.3	Peak Found	High
FALSE	High	Master Protein Candidate	A0A0G2JI36	HLA class I histocompatibility antigen, A alpha chain OS=Homo sapiens OX=9606 GN=HLA-A PE=1 SV=1	0	FALSE	HUMAN	20.065	17	3	6	1	1	299	34.2	6.24	23.41	3	0	1.069	0.1	0.82717	0.944844	24.89	91.1	108.9	High	High
FALSE	High	Master Protein Candidate	B4DEN6	cDNA FLJ55549, highly similar to 3-ketoacyl-CoA thiolase, peroxisomal OS=Homo sapiens OX=9606 PE=2 SV=1	0	FALSE	HUMAN	13.62	12	3	6	3	1	356	37.2	8.27	6.67	3	0	0.874	-0.19	0.877788	0.944844	0	111.5	88.5	High	High
FALSE	High	Master Protein	P61225	Ras-related protein Rap-2b OS=Homo sapiens OX=9606 GN=RAP2B PE=1 SV=1	0	FALSE	HUMAN	11.199	16	3	3	1	1	183	20.5	4.81	7.01	3	2	5.002	2.32	0.00406864	0.0132028	51.82	24.5	175.5	Peak Found	High
FALSE	High	Master Protein	E5KT65	DNA-directed RNA polymerase II subunit E OS=Homo sapiens OX=9606 PE=3 SV=1	0	FALSE	HUMAN	15.338	19	3	5	3	1	210	24.5	5.95	13.53	3	0	0.686	-0.54	0.551502	0.833418	37.27	72.8	127.2	High	High
FALSE	High	Master Protein Candidate	B3KNZ3	LIM and senescent cell antigen-like-containing domain protein OS=Homo sapiens OX=9606 PE=2 SV=1	0.002	FALSE	HUMAN	3.648	4	1	1	1	1	336	38.4	8.12	2.59	1	0								Not Found	High
FALSE	High	Master Protein Candidate	E7EMZ9	Transforming acidic coiled-coil-containing protein 2 OS=Homo sapiens OX=9606 GN=TACC2 PE=1 SV=1	0.002	FALSE	HUMAN	4.513	0	1	2	1	1	2826	296.6	4.78	5.27	1	0	0.161	-2.63	0.00875837	0.0275324	0	172.3	27.7	High	Peak Found
FALSE	High	Master Protein Candidate	B4DVS0	Small nuclear ribonucleoprotein-associated protein OS=Homo sapiens OX=9606 GN=SNRPB PE=2 SV=1	0	FALSE	HUMAN	18.175	16	4	9	4	1	234	24.1	10.76	13.88	4	0	0.641	-0.64	0.418198	0.748786	26.7	67.4	132.6	High	High
FALSE	High	Master Protein	O75794	Cell division cycle protein 123 homolog OS=Homo sapiens OX=9606 GN=CDC123 PE=1 SV=1	0.002	FALSE	HUMAN	4.105	6	2	2	2	1	336	39.1	4.81	1.69	2	0	100	6.64	1e-17	3.95553e-17			200	Peak Found	High
FALSE	High	Master Protein Candidate	Q68D50	Holocytochrome c-type synthase OS=Homo sapiens OX=9606 GN=DKFZp779I1858 PE=2 SV=1	0.002	FALSE	HUMAN	4.426	5	1	1	1	1	268	30.5	6.99	2.95	1	0	100	6.64	1e-17	3.95553e-17			200	Not Found	High
FALSE	High	Master Protein Candidate	Q5SZE2	Ceramide synthase 2 (Fragment) OS=Homo sapiens OX=9606 GN=CERS2 PE=1 SV=8	0	FALSE	HUMAN	13.392	20	2	6	2	1	128	15.3	9.69	18.19	2	0	1.29	0.37	0.605201	0.861953	60.52	71.5	128.5	High	High
FALSE	High	Master Protein Candidate	A0A384NPH0	Epididymis secretory sperm binding protein OS=Homo sapiens OX=9606 PE=2 SV=1	0	FALSE	HUMAN	18.891	10	5	9	4	1	600	67.6	5.35	17.34	5	0	1.088	0.12	0.801252	0.944844	50.95	146.8	53.2	High	High
FALSE	High	Master Protein Candidate	A0A669KBK2	DNA mismatch repair protein Mlh1 OS=Homo sapiens OX=9606 GN=MLH1 PE=1 SV=1	0.002	FALSE	HUMAN	4.898	2	1	1	1	1	633	70.4	6.02	3.21	1	0	100	6.64	1e-17	3.95553e-17			200	Not Found	High
FALSE	High	Master Protein Candidate	V9HW65	Annexin OS=Homo sapiens OX=9606 GN=HEL-S-270 PE=2 SV=1	0	FALSE	HUMAN	185.081	63	26	120	26	1	339	38.6	7.75	324.29	26	0	0.941	-0.09	0.789341	0.944844	55.69	95	105	High	High
FALSE	High	Master Protein Candidate	A0A343JSI1	ATP synthase subunit a OS=Homo sapiens OX=9606 GN=ATP6 PE=3 SV=1	0.002	FALSE	HUMAN	3.581	4	1	4	1	1	226	24.8	9.99	6.14	1	0	0.925	-0.11	0.87701	0.944844	0	103.9	96.1	High	High
FALSE	High	Master Protein Candidate	B4DYP9	cDNA FLJ59100, highly similar to Cell division cycle protein 20 homolog OS=Homo sapiens OX=9606 PE=2 SV=1	0.002	FALSE	HUMAN	3.737	10	1	1	1	1	146	15.8	10.27	2.63	1	0	100	6.64	1e-17	3.95553e-17			200	Not Found	High
FALSE	High	Master Protein Candidate	Q9UJX3	Anaphase-promoting complex subunit 7 OS=Homo sapiens OX=9606 GN=ANAPC7 PE=1 SV=5	0.002	FALSE	HUMAN	4.264	5	2	3	2	1	565	63.1	5.72	1.63	2	0	1.521	0.61	0.485469	0.785033	0	46.7	153.3	High	High
FALSE	High	Master Protein Candidate	D3DUJ0	AFG3 ATPase family gene 3-like 2 (Yeast), isoform CRA_a (Fragment) OS=Homo sapiens OX=9606 GN=AFG3L2 PE=3 SV=1	0	FALSE	HUMAN	17.537	7	5	6	5	1	759	84.4	8.43	11.01	5	0	0.378	-1.4	0.141585	0.346236	23.73	139.9	60.1	High	High
FALSE	High	Master Protein Candidate	B3KN59	cDNA FLJ13673 fis, clone PLACE1011858, highly similar to BAG family molecular chaperone regulator 2 OS=Homo sapiens OX=9606 PE=2 SV=1	0	FALSE	HUMAN	8.248	9	2	3	2	1	211	23.7	6.57	5.33	2	0	2.679	1.42	0.0883219	0.233947	253.53	103.1	96.9	High	High
FALSE	High	Master Protein	A0A024RB14	40S ribosomal protein S26 OS=Homo sapiens OX=9606 GN=RPS26 PE=3 SV=1	0	FALSE	HUMAN	32.686	44	4	40	4	1	115	13	11	88.99	4	0	0.646	-0.63	0.269132	0.571641	43.92	110.4	89.6	High	High
FALSE	High	Master Protein Candidate	A0A5J6D2Z6	MHC class II antigen OS=Homo sapiens OX=9606 GN=HLA-DQA1 PE=3 SV=1	0	FALSE	HUMAN	11.515	10	2	5	1	1	255	28.1	5.26	6.19	2	0	0.445	-1.17	0.271594	0.571641	0	138.4	61.6	High	High
FALSE	High	Master Protein Candidate	A0A804HL62	Tubulin-specific chaperone D OS=Homo sapiens OX=9606 GN=TBCD PE=1 SV=1	0	FALSE	HUMAN	42.732	10	9	18	9	1	1222	135.4	6.21	49.72	9	0	0.5	-1	0.198163	0.453337	17.11	125.8	74.2	High	High
FALSE	High	Master Protein Candidate	Q3S924	ATP synthase protein 8 OS=Homo sapiens OX=9606 PE=3 SV=1	0	FALSE	HUMAN	13.421	37	2	5	1	1	68	8	9.91	9.73	2	0	1.347	0.43	0.580153	0.841294	59.95	86.8	113.2	High	High
FALSE	High	Master Protein Candidate	F8WAN0	Aspartyl aminopeptidase (Fragment) OS=Homo sapiens OX=9606 GN=DNPEP PE=1 SV=2	0	FALSE	HUMAN	7.665	10	2	2	2	1	273	30.3	7.99	2.29	2	0	0.01	-6.64	1e-17	3.95553e-17		200		High	Not Found
FALSE	High	Master Protein	A0A2R8YG42	Rho guanine nucleotide exchange factor 7 OS=Homo sapiens OX=9606 GN=ARHGEF7 PE=1 SV=1	0	FALSE	HUMAN	5.548	5	3	3	3	1	862	97.1	6.73	2.17	3	0	0.01	-6.64	1e-17	3.95553e-17		200		High	High
FALSE	High	Master Protein Candidate	P62993	Growth factor receptor-bound protein 2 OS=Homo sapiens OX=9606 GN=GRB2 PE=1 SV=1	0	FALSE	HUMAN	6.389	12	2	2	2	1	217	25.2	6.32	3.16	2	0						131	69	High	High
FALSE	High	Master Protein Candidate	J3QS36	L-xylulose reductase (Fragment) OS=Homo sapiens OX=9606 GN=DCXR PE=1 SV=1	0	FALSE	HUMAN	6.426	10	2	3	2	1	225	23.6	9.32	5.42	2	0	3.423	1.78	0.0304651	0.0884131	412.21	123.6	76.4	High	High
FALSE	High	Master Protein Candidate	I3L505	Acyl carrier protein (Fragment) OS=Homo sapiens OX=9606 GN=NDUFAB1 PE=1 SV=1	0	FALSE	HUMAN	9.898	26	2	6	2	1	70	8.1	4.31	16.65	2	0	1.691	0.76	0.285816	0.590911	15.15	74.7	125.3	High	High
FALSE	High	Master Protein Candidate	C9JRZ6	MICOS complex subunit MIC19 OS=Homo sapiens OX=9606 GN=CHCHD3 PE=1 SV=2	0	FALSE	HUMAN	42.929	20	8	15	8	1	232	26.7	7.75	49.5	8	0	1.162	0.22	0.720783	0.937811	14.63	102.8	97.2	High	High
FALSE	High	Master Protein Candidate	A0A1U9X7A6	Large proline-rich protein BAG6 OS=Homo sapiens OX=9606 PE=4 SV=1	0	FALSE	HUMAN	80.547	20	13	26	13	1	1126	118.6	5.6	91.38	13	0	0.574	-0.8	0.21374	0.481259	11.63	124.9	75.1	High	High
FALSE	High	Master Protein Candidate	J7K7C6	ATP synthase protein 8 OS=Homo sapiens OX=9606 GN=ATP8 PE=3 SV=1	0	FALSE	HUMAN	13.421	37	2	5	1	1	68	8	9.91	9.73	2	0	1.347	0.43	0.580153	0.841294	59.95	86.8	113.2	High	High
FALSE	High	Master Protein Candidate	Q9UPN9	E3 ubiquitin-protein ligase TRIM33 OS=Homo sapiens OX=9606 GN=TRIM33 PE=1 SV=3	0	FALSE	HUMAN	17.083	4	4	4	4	1	1127	122.5	6.67	10.98	4	0	0.885	-0.18	0.886862	0.947054	0	164.3	35.7	High	High
FALSE	High	Master Protein	Q9UBI1	COMM domain-containing protein 3 OS=Homo sapiens OX=9606 GN=COMMD3 PE=1 SV=1	0	FALSE	HUMAN	8.752	16	3	4	3	1	195	22.1	5.99	2.2	3	0	0.336	-1.57	0.0970734	0.253871	0	80.4	119.6	High	High
FALSE	High	Master Protein Candidate	P57053	Histone H2B type F-S OS=Homo sapiens OX=9606 GN=H2BC12L PE=1 SV=2	0	FALSE	HUMAN	20.159	33	5	17	2	1	126	13.9	10.37	26.16	5	0	0.56	-0.84	0.153703	0.370078	23.75	108.2	91.8	High	High
FALSE	High	Master Protein	B2RDF2	Pescadillo homolog OS=Homo sapiens OX=9606 GN=PES1 PE=2 SV=1	0	FALSE	HUMAN	16.059	9	3	4	3	1	588	68	7.33	9.53	3	0	7.775	2.96	0.000482909	0.00163736	0	16.4	183.6	Peak Found	High
FALSE	High	Master Protein	P43897	Elongation factor Ts, mitochondrial OS=Homo sapiens OX=9606 GN=TSFM PE=1 SV=2	0	FALSE	HUMAN	11.351	9	2	3	2	1	325	35.4	8.38	11.14	2	0	0.61	-0.71	0.466801	0.783292	0	130.3	69.7	High	High
FALSE	High	Master Protein	B4DZR0	cDNA FLJ55529, highly similar to Heat shock 70 kDa protein 4L OS=Homo sapiens OX=9606 PE=2 SV=1	0	FALSE	HUMAN	24.99	8	5	14	1	1	868	97.5	5.77	40.16	5	0	100	6.64	1e-17	3.95553e-17			200	Not Found	High
FALSE	High	Master Protein	A0A024R2F8	Coiled-coil-helix-coiled-coil-helix domain containing 4, isoform CRA_b OS=Homo sapiens OX=9606 GN=CHCHD4 PE=4 SV=1	0	FALSE	HUMAN	13.662	15	2	4	2	1	155	17.4	4.39	12.52	2	0	0.626	-0.68	0.490757	0.790443	0.42	122.9	77.1	High	High
FALSE	High	Master Protein	O75821	Eukaryotic translation initiation factor 3 subunit G OS=Homo sapiens OX=9606 GN=EIF3G PE=1 SV=2	0	FALSE	HUMAN	58.086	30	9	25	2	1	320	35.6	6.13	71.19	9	7	1.741	0.8	0.267828	0.571017	71.87	96.7	103.3	High	High
FALSE	High	Master Protein	A0A0A8K8N9	Up-regulated in lung cancer 5 OS=Homo sapiens OX=9606 GN=URLC5 PE=2 SV=1	0	FALSE	HUMAN	7.144	16	1	2	1	1	132	15	7.02	2.96	1	0	0.425	-1.23	0.238037	0.523102	0	140.3	59.7	High	High
FALSE	High	Master Protein Candidate	O14744	Protein arginine N-methyltransferase 5 OS=Homo sapiens OX=9606 GN=PRMT5 PE=1 SV=4	0	FALSE	HUMAN	29.812	16	8	17	8	1	637	72.6	6.29	39.47	8	0	1.037	0.05	0.887502	0.947313	83.59	77.6	122.4	High	High
FALSE	High	Master Protein	Q05D08	PA2G4 protein (Fragment) OS=Homo sapiens OX=9606 GN=PA2G4 PE=2 SV=1	0	FALSE	HUMAN	80.133	40	16	71	16	1	406	45.1	8.95	158.44	16	0	2.004	1	0.155053	0.371626	79.48	79.1	120.9	High	High
FALSE	High	Master Protein	Q9H0U6	39S ribosomal protein L18, mitochondrial OS=Homo sapiens OX=9606 GN=MRPL18 PE=1 SV=1	0	FALSE	HUMAN	17.559	21	3	9	3	1	180	20.6	9.54	17.67	3	0	1.055	0.08	0.930874	0.969281	33.27	92.1	107.9	High	High
FALSE	High	Master Protein	P62306	Small nuclear ribonucleoprotein F OS=Homo sapiens OX=9606 GN=SNRPF PE=1 SV=1	0	FALSE	HUMAN	19.505	24	3	11	3	1	86	9.7	4.67	17.57	3	0	1.341	0.42	0.529384	0.814903	13	82.6	117.4	High	High
FALSE	High	Master Protein Candidate	Q9Y375	Complex I intermediate-associated protein 30, mitochondrial OS=Homo sapiens OX=9606 GN=NDUFAF1 PE=1 SV=2	0	FALSE	HUMAN	6.379	5	1	2	1	1	327	37.7	7.64	8.87	1	0	1.694	0.76	0.328882	0.648343	0	74.2	125.8	High	High
FALSE	High	Master Protein Candidate	D7SFF4	ATP synthase protein 8 OS=Homo sapiens OX=9606 GN=ATP8 PE=3 SV=1	0	FALSE	HUMAN	13.421	37	2	5	1	1	68	8	9.91	9.73	2	0	1.347	0.43	0.580153	0.841294	59.95	86.8	113.2	High	High
FALSE	High	Master Protein Candidate	A8K5H7	cDNA FLJ77542, highly similar to Homo sapiens YME1-like 1 (S. cerevisiae) (YME1L1), transcript variant 3, mRNA OS=Homo sapiens OX=9606 PE=2 SV=1	0	FALSE	HUMAN	16.787	8	4	8	4	1	716	79.8	8.56	15.75	4	0	1.397	0.48	0.507548	0.798079	24.42	88.4	111.6	High	High
FALSE	High	Master Protein Candidate	Q53XR2	Stem-loop (Histone) binding protein OS=Homo sapiens OX=9606 GN=SLBP PE=2 SV=1	0.003	FALSE	HUMAN	3.34	5	1	1	1	1	270	31.3	7.47	3.07	1	0	100	6.64	1e-17	3.95553e-17			200	Not Found	High
FALSE	High	Master Protein	A0A384NL53	Carbonyl reductase (NADPH) OS=Homo sapiens OX=9606 PE=2 SV=1	0	FALSE	HUMAN	57.72	45	9	22	7	1	277	30.4	8.32	70.15	9	2	0.997	0	0.89682	0.952879	64.44	114.8	85.2	High	High
FALSE	High	Master Protein Candidate	B4DNT6	cDNA FLJ53631, highly similar to Intercellular adhesion molecule 1 OS=Homo sapiens OX=9606 PE=2 SV=1	0	FALSE	HUMAN	12.267	10	3	5	3	1	442	48.4	7.74	14.25	3	0	1.349	0.43	0.592736	0.850591	51.92	66.1	133.9	High	High
FALSE	High	Master Protein Candidate	A0A140VK54	Testicular secretory protein Li 54 OS=Homo sapiens OX=9606 PE=2 SV=1	0	FALSE	HUMAN	5.473	5	1	1	1	1	424	48	6.29	2.6	1	0	0.01	-6.64	1e-17	3.95553e-17		200		High	Not Found
FALSE	High	Master Protein Candidate	A0A1B0GWE8	Cathepsin D OS=Homo sapiens OX=9606 GN=CTSD PE=1 SV=1	0	TRUE	HUMAN	30.772	21	8	14	8	1	410	44.3	6.54	26.61	8	0	0.142	-2.81	0.000151883	0.000521244	3.42	132	68	High	High
FALSE	High	Master Protein Candidate	A0A1W2PPH1	Malic enzyme OS=Homo sapiens OX=9606 GN=ME2 PE=1 SV=1	0	FALSE	HUMAN	13.589	9	3	3	3	1	546	61.2	7.61	6.86	3	0	0.113	-3.14	0.000399962	0.00136091	0	181.5	18.5	High	High
FALSE	High	Master Protein Candidate	Q53ZP9	Heat shock protein apg-1 OS=Homo sapiens OX=9606 PE=2 SV=1	0	FALSE	HUMAN	24.99	8	5	14	1	1	839	94.4	5.9	40.16	5	0	100	6.64	1e-17	3.95553e-17			200	Not Found	High
FALSE	High	Master Protein Candidate	Q96DV6	40S ribosomal protein S6 OS=Homo sapiens OX=9606 GN=RPS6 PE=2 SV=1	0	FALSE	HUMAN	41.583	28	9	31	9	1	249	28.7	10.9	82.74	9	0	1.819	0.86	0.228055	0.507071	75.07	87.7	112.3	High	High
FALSE	High	Master Protein Candidate	P49588	Alanine--tRNA ligase, cytoplasmic OS=Homo sapiens OX=9606 GN=AARS1 PE=1 SV=2	0	FALSE	HUMAN	246.855	45	36	129	36	1	968	106.7	5.53	343.93	36	0	0.712	-0.49	0.37467	0.704037	33.12	124.3	75.7	High	High
FALSE	High	Master Protein Candidate	A0A1V0MCE3	NADH-ubiquinone oxidoreductase chain 5 OS=Homo sapiens OX=9606 GN=ND5 PE=3 SV=1	0	FALSE	HUMAN	5.695	3	1	2	1	1	603	67	9.03	9.24	1	0	1.097	0.13	0.763017	0.938511	0	95.4	104.6	High	High
FALSE	High	Master Protein Candidate	Q7L294	SAPS3 protein (Fragment) OS=Homo sapiens OX=9606 GN=SAPS3 PE=2 SV=1	0.002	FALSE	HUMAN	5.386	5	1	1	1	1	336	36.2	4.17	3.18	1	0	0.01	-6.64	1e-17	3.95553e-17		200		High	Not Found
FALSE	High	Master Protein Candidate	A0A384NLA7	Epididymis secretory sperm binding protein OS=Homo sapiens OX=9606 PE=2 SV=1	0	FALSE	HUMAN	7.675	4	2	3	2	1	435	48.5	9.45	7.33	2	0	8.503	3.09	0.0015117	0.0050124	0	11.4	188.6	Peak Found	High
FALSE	High	Master Protein	Q92541	RNA polymerase-associated protein RTF1 homolog OS=Homo sapiens OX=9606 GN=RTF1 PE=1 SV=4	0	FALSE	HUMAN	18.627	8	5	7	5	1	710	80.3	8.15	16.2	5	0	1.115	0.16	0.770836	0.940723	0.49	96.8	103.2	High	High
FALSE	High	Master Protein Candidate	B2WTI4	Bifunctional arginine demethylase and lysyl-hydroxylase JMJD6 OS=Homo sapiens OX=9606 GN=JMJD6 PE=1 SV=1	0.002	FALSE	HUMAN	3.696	4	1	2	1	1	361	42	9.45	2.1	1	0	1.26	0.33	0.604212	0.861729	0	88.5	111.5	High	High
FALSE	High	Master Protein Candidate	P51570	Galactokinase OS=Homo sapiens OX=9606 GN=GALK1 PE=1 SV=1	0	FALSE	HUMAN	11.117	11	3	4	3	1	392	42.2	6.46	12.93	3	0	0.384	-1.38	0.124282	0.312789	0	140.4	59.6	High	High
FALSE	High	Master Protein Candidate	H0YM23	Ankyrin repeat domain-containing protein 17 (Fragment) OS=Homo sapiens OX=9606 GN=ANKRD17 PE=1 SV=1	0	FALSE	HUMAN	28.979	4	6	6	2	1	2487	263.2	6.38	19.67	6	0	2.319	1.21	0.139617	0.344631	0	134.3	65.7	High	High
FALSE	High	Master Protein Candidate	A0A3S9JHN1	Cytochrome c oxidase subunit 2 OS=Homo sapiens OX=9606 GN=COX2 PE=3 SV=1	0	FALSE	HUMAN	17.296	15	3	11	3	1	227	25.5	4.73	23.3	3	0	0.99	-0.01	0.878768	0.944844	48.13	102.2	97.8	High	High
FALSE	High	Master Protein	P00167	Cytochrome b5 OS=Homo sapiens OX=9606 GN=CYB5A PE=1 SV=2	0	TRUE	HUMAN	15.845	33	3	6	3	1	134	15.3	4.96	18.58	3	0	0.481	-1.06	0.234181	0.517833	1.65	135.5	64.5	High	High
FALSE	High	Master Protein Candidate	Q9GZM3	DNA-directed RNA polymerase II subunit RPB11-b1 OS=Homo sapiens OX=9606 GN=POLR2J2 PE=1 SV=2	0	FALSE	HUMAN	11.88	13	2	4	2	1	115	13.1	6.77	10.06	2	0	0.632	-0.66	0.499149	0.794707	11.48	121.3	78.7	High	High
FALSE	High	Master Protein Candidate	B4E022	cDNA FLJ56274, highly similar to Transketolase OS=Homo sapiens OX=9606 PE=2 SV=1	0	FALSE	HUMAN	181.231	52	24	155	24	1	576	62.8	7.52	414.88	24	0	1.547	0.63	0.398339	0.731699	52.13	90.6	109.4	High	High
FALSE	High	Master Protein Candidate	P42330	Aldo-keto reductase family 1 member C3 OS=Homo sapiens OX=9606 GN=AKR1C3 PE=1 SV=4	0	FALSE	HUMAN	23.274	20	5	9	3	1	323	36.8	7.94	30.34	5	0	0.142	-2.81	0.00100137	0.00334427	0.04	179.7	20.3	High	High
FALSE	High	Master Protein Candidate	C9JZD1	Actin-related protein 2/3 complex subunit 3 (Fragment) OS=Homo sapiens OX=9606 GN=ARPC3 PE=1 SV=1	0	FALSE	HUMAN	11.712	24	2	6	2	1	99	11.5	8.4	9.99	2	0	3.08	1.62	0.0289582	0.0844	109.84	61	139	High	High
FALSE	High	Master Protein Candidate	Q9H3L2	Solute carrier family 66 member 3 OS=Homo sapiens OX=9606 PE=1 SV=1	0.002	FALSE	HUMAN	5.239	11	2	3	2	1	211	22.6	8.25	1.96	2	0	0.241	-2.05	0.0271596	0.0797002	6.41	149.4	50.6	High	High
FALSE	High	None	Q5U602	RAB33B, member RAS oncogene family OS=Homo sapiens OX=9606 GN=RAB33B PE=2 SV=1	0.002	FALSE	HUMAN	4.417	5	1	2	0	8	229	25.7	6.99	5.46	1	0	0.984	-0.02	0.874072	0.944844	0	100.8	99.2	Not Found	Not Found
FALSE	High	Master Protein	O14925	Mitochondrial import inner membrane translocase subunit Tim23 OS=Homo sapiens OX=9606 GN=TIMM23 PE=1 SV=1	0	FALSE	HUMAN	5.866	8	1	1	1	1	209	21.9	8.6	3.26	1	0	0.01	-6.64	1e-17	3.95553e-17		200		High	Not Found
FALSE	High	Master Protein	Q8N3C0	Activating signal cointegrator 1 complex subunit 3 OS=Homo sapiens OX=9606 GN=ASCC3 PE=1 SV=3	0.002	FALSE	HUMAN	4.542	1	1	1	1	1	2202	251.3	7.09	3.08	1	0	100	6.64	1e-17	3.95553e-17			200	Not Found	High
FALSE	High	Master Protein	A0A2U3TZU2	Glucose-6-phosphate isomerase OS=Homo sapiens OX=9606 GN=GPI PE=1 SV=1	0	FALSE	HUMAN	146.106	47	24	70	24	1	597	67.2	8.97	167.41	24	0	1.147	0.2	0.860706	0.944844	27.77	92.9	107.1	High	High
FALSE	High	Master Protein Candidate	H6UYS5	Alpha-synuclein OS=Homo sapiens OX=9606 GN=SNCA PE=2 SV=1	0	FALSE	HUMAN	10.156	47	4	5	4	1	112	11.4	8.29	10.76	4	0	0.735	-0.44	0.714348	0.937811	2.13	111.1	88.9	High	High
FALSE	High	Master Protein Candidate	B4DDP9	Selenocysteine lyase, isoform CRA_a OS=Homo sapiens OX=9606 GN=SCLY PE=2 SV=1	0	FALSE	HUMAN	11.997	9	2	3	2	1	412	44.8	6.96	10.74	2	0	2.041	1.03	0.257324	0.552802	0	40.3	159.7	High	High
FALSE	High	Master Protein Candidate	Q0VAE4	MORF4L1 protein OS=Homo sapiens OX=9606 GN=MORF4L1 PE=2 SV=1	0	FALSE	HUMAN	13.179	18	3	3	1	1	235	26.9	9.19	5.27	3	0						17.4	182.6	High	Not Found
FALSE	High	Master Protein Candidate	J3KRA9	Non-specific serine/threonine protein kinase (Fragment) OS=Homo sapiens OX=9606 GN=SMG1 PE=1 SV=1	0.003	FALSE	HUMAN	3.275	0	1	1	1	1	3551	398.6	6.33	1.69	1	0	100	6.64	1e-17	3.95553e-17			200	Not Found	High
FALSE	High	Master Protein Candidate	A0A6I8PRU6	Keratinocyte-associated protein 2 OS=Homo sapiens OX=9606 GN=KRTCAP2 PE=1 SV=1	0.002	FALSE	HUMAN	5	15	1	5	1	1	112	12	9.82	17.3	1	0	0.692	-0.53	0.577721	0.841294	0	118.2	81.8	High	High
FALSE	High	Master Protein	P82664	28S ribosomal protein S10, mitochondrial OS=Homo sapiens OX=9606 GN=MRPS10 PE=1 SV=2	0.002	FALSE	HUMAN	4.133	6	1	2	1	1	201	23	8	6.09	1	0	1.4	0.48	0.485667	0.785135	0	83.3	116.7	High	High
FALSE	High	Master Protein Candidate	A0A0C4DGA6	Helicase-like transcription factor OS=Homo sapiens OX=9606 GN=HLTF PE=1 SV=1	0	FALSE	HUMAN	5.448	1	1	1	1	1	1008	113.8	8.6	2.78	1	0	0.01	-6.64	1e-17	3.95553e-17		200		High	Not Found
FALSE	High	Master Protein Candidate	A0A059RKD4	ATP synthase protein 8 OS=Homo sapiens OX=9606 GN=ATP8 PE=3 SV=1	0	FALSE	HUMAN	13.421	37	2	5	1	1	68	7.9	9.91	9.73	2	0	1.347	0.43	0.580153	0.841294	59.95	86.8	113.2	High	High
FALSE	High	Master Protein	Q9BZQ8	Protein Niban 1 OS=Homo sapiens OX=9606 GN=NIBAN1 PE=1 SV=1	0	FALSE	HUMAN	17.226	4	3	5	3	1	928	103.1	4.78	15.78	3	0	0.748	-0.42	0.705738	0.933073	8.47	126.3	73.7	High	High
FALSE	High	Master Protein Candidate	B9A032	Small ubiquitin-related modifier 1 OS=Homo sapiens OX=9606 GN=SUMO1 PE=1 SV=1	0	TRUE	HUMAN	8.446	16	1	4	1	1	77	8.8	5.21	11.75	1	0	1.122	0.17	0.757917	0.938511	0	94.3	105.7	High	High
FALSE	High	Master Protein	Q6MZT3	Uncharacterized protein DKFZp686C1054 OS=Homo sapiens OX=9606 GN=DKFZp686C1054 PE=2 SV=1	0	FALSE	HUMAN	23.219	18	4	7	4	1	439	48.5	8.92	18.58	4	0	1.296	0.37	0.583305	0.842748	6.5	55.6	144.4	High	High
FALSE	High	Master Protein Candidate	B3KSP0	Wolf-Hirschhorn syndrome candidate 2, isoform CRA_c OS=Homo sapiens OX=9606 GN=WHSC2 PE=2 SV=1	0	FALSE	HUMAN	6.65	7	2	2	2	1	393	42.5	9.8	5.12	2	0	0.153	-2.71	0.00157212	0.00518745	0	174.7	25.3	High	High
FALSE	High	Master Protein Candidate	B4DGV8	cDNA FLJ54286, highly similar to Mus musculus membrane-associated ring finger (C3HC4) 5 (March5), mRNA OS=Homo sapiens OX=9606 PE=2 SV=1	0.002	FALSE	HUMAN	5.231	9	1	2	1	1	174	19.4	9.54	8.8	1	0	0.742	-0.43	0.739412	0.938511	0	114.8	85.2	High	High
FALSE	High	Master Protein Candidate	Q6LET6	Glutathione transferase (Fragment) OS=Homo sapiens OX=9606 GN=MGST1 PE=2 SV=1	0	FALSE	HUMAN	14.911	18	2	7	2	1	155	17.6	9.35	22.58	2	0	0.511	-0.97	0.28829	0.595004	0	136.8	63.2	High	High
FALSE	High	Master Protein	Q5U676	Galactosylgalactosylxylosylprotein 3-beta-glucuronosyltransferase (Fragment) OS=Homo sapiens OX=9606 GN=B3GAT3 PE=2 SV=1	0	FALSE	HUMAN	10.972	15	3	3	3	1	341	37.8	8.62	5.81	3	0	0.01	-6.64	1e-17	3.95553e-17		200		High	Not Found
FALSE	High	Master Protein	P52701	DNA mismatch repair protein Msh6 OS=Homo sapiens OX=9606 GN=MSH6 PE=1 SV=2	0	FALSE	HUMAN	91.82	21	21	32	21	1	1360	152.7	6.9	70.31	21	0	1.015	0.02	0.998646	0.999203	51.83	92.7	107.3	High	High
FALSE	High	Master Protein Candidate	A0A343R0N9	Cytochrome c oxidase subunit 2 OS=Homo sapiens OX=9606 GN=COX2 PE=3 SV=1	0	FALSE	HUMAN	17.296	15	3	11	3	1	227	25.6	4.89	23.3	3	0	0.99	-0.01	0.878768	0.944844	48.13	102.2	97.8	High	High
FALSE	High	Master Protein	O43709	Probable 18S rRNA (guanine-N(7))-methyltransferase OS=Homo sapiens OX=9606 GN=BUD23 PE=1 SV=2	0	FALSE	HUMAN	6.371	20	2	3	2	1	281	31.9	8.73	2.33	2	0	0.908	-0.14	0.96754	0.990324	0	104.8	95.2	High	High
FALSE	High	Master Protein	Q08378	Golgin subfamily A member 3 OS=Homo sapiens OX=9606 GN=GOLGA3 PE=1 SV=2	0	FALSE	HUMAN	34.695	7	8	8	8	1	1498	167.3	5.44	23.63	8	0	0.732	-0.45	0.662015	0.903849	0	183.5	16.5	High	High
FALSE	High	Master Protein Candidate	P19338	Nucleolin OS=Homo sapiens OX=9606 GN=NCL PE=1 SV=3	0	FALSE	HUMAN	121.789	29	21	70	21	1	710	76.6	4.7	184	21	0	1.205	0.27	0.775268	0.942772	32.5	93.1	106.9	High	High
FALSE	High	Master Protein Candidate	A0A343EA37	ATP synthase subunit a OS=Homo sapiens OX=9606 GN=ATP6 PE=3 SV=1	0.002	FALSE	HUMAN	3.581	4	1	4	1	1	226	24.8	9.91	6.14	1	0	0.925	-0.11	0.87701	0.944844	0	103.9	96.1	High	High
FALSE	High	Master Protein Candidate	E7EQG2	RNA helicase OS=Homo sapiens OX=9606 GN=EIF4A2 PE=1 SV=1	0	FALSE	HUMAN	75.622	35	13	77	1	1	362	41.3	5.64	197.69	13	0	0.815	-0.29	0.775512	0.942772	0	110.2	89.8	High	High
FALSE	High	Master Protein	A0A024R7G4	ASF1 anti-silencing function 1 homolog B (S. cerevisiae), isoform CRA_a OS=Homo sapiens OX=9606 GN=ASF1B PE=3 SV=1	0.002	FALSE	HUMAN	4.661	7	1	1	1	1	202	22.4	4.56	3.61	1	0	0.439	-1.19	0.304069	0.616334	0	138.9	61.1	High	Peak Found
FALSE	High	Master Protein Candidate	A0A8I5KX08	Kinase D-interacting substrate of 220 kDa OS=Homo sapiens OX=9606 GN=KIDINS220 PE=1 SV=1	0.004	FALSE	HUMAN	3.086	1	1	1	1	1	1606	178.2	7.01	0	1	0	0.01	-6.64	1e-17	3.95553e-17		200		High	Not Found
FALSE	High	Master Protein	A0A8I5KSL3	Nonsense-mediated mRNA decay factor SMG7 OS=Homo sapiens OX=9606 GN=SMG7 PE=1 SV=1	0.003	FALSE	HUMAN	3.4	1	1	1	1	1	1216	136	8.46	2.56	1	0								Not Found	High
FALSE	High	Master Protein Candidate	M0QXF7	Myeloid-derived growth factor (Fragment) OS=Homo sapiens OX=9606 GN=MYDGF PE=1 SV=1	0	FALSE	HUMAN	21.865	43	3	20	3	1	84	9.7	5	42.33	3	0	0.551	-0.86	0.143933	0.35094	3.64	131	69	High	High
FALSE	High	Master Protein Candidate	Q6IB91	Phosphoenolpyruvate carboxykinase (GTP) OS=Homo sapiens OX=9606 GN=PCK2 PE=2 SV=1	0	FALSE	HUMAN	13.227	9	4	5	4	1	640	70.7	7.62	5.83	4	0	0.763	-0.39	0.698165	0.92944	74.34	135.3	64.7	High	High
FALSE	High	Master Protein	B5BUB5	Autoantigen La (Fragment) OS=Homo sapiens OX=9606 GN=SSB PE=2 SV=1	0	FALSE	HUMAN	62.919	25	9	19	9	1	408	46.8	7.12	60.48	9	0	1.429	0.52	0.439442	0.770874	75.04	76.4	123.6	High	High
FALSE	High	Master Protein Candidate	A0A059RHF0	NADH-ubiquinone oxidoreductase chain 5 OS=Homo sapiens OX=9606 GN=ND5 PE=3 SV=1	0	FALSE	HUMAN	5.695	3	1	2	1	1	603	67.1	9.03	9.24	1	0	1.097	0.13	0.763017	0.938511	0	95.4	104.6	High	High
FALSE	High	Master Protein	A0A024RAJ6	Beta-hexosaminidase OS=Homo sapiens OX=9606 GN=HEXB PE=2 SV=1	0	FALSE	HUMAN	22.896	13	7	11	7	1	556	63.1	6.76	25.53	7	0	0.539	-0.89	0.255393	0.550289	22.04	106.5	93.5	High	High
FALSE	High	Master Protein	P55809	Succinyl-CoA:3-ketoacid coenzyme A transferase 1, mitochondrial OS=Homo sapiens OX=9606 GN=OXCT1 PE=1 SV=1	0	FALSE	HUMAN	21.15	16	5	7	5	1	520	56.1	7.46	13.43	5	0	0.795	-0.33	0.773665	0.942583	7.59	158.9	41.1	High	High
FALSE	High	Master Protein Candidate	A0A023I7N8	NADH-ubiquinone oxidoreductase chain 5 OS=Homo sapiens OX=9606 GN=ND5 PE=3 SV=1	0	FALSE	HUMAN	5.695	3	1	2	1	1	603	67	9.03	9.24	1	0	1.097	0.13	0.763017	0.938511	0	95.4	104.6	High	High
FALSE	High	Master Protein Candidate	E7EMP6	Abasic site processing protein HMCES OS=Homo sapiens OX=9606 GN=HMCES PE=1 SV=1	0.002	FALSE	HUMAN	4.273	10	2	2	2	1	312	35.5	7.36	2.8	2	0	0.01	-6.64	1e-17	3.95553e-17		200		High	Not Found
FALSE	High	Master Protein Candidate	Q53EL3	Tyrosine-protein kinase (Fragment) OS=Homo sapiens OX=9606 PE=2 SV=1	0	FALSE	HUMAN	11.753	10	4	9	4	1	449	50.6	7.06	7.93	4	0	0.563	-0.83	0.378211	0.707811	36.74	107.9	92.1	High	High
FALSE	High	Master Protein Candidate	A0A8A0WQF7	Cytochrome c oxidase subunit 2 (Fragment) OS=Homo sapiens OX=9606 GN=COX2 PE=3 SV=1	0	FALSE	HUMAN	17.296	15	3	11	3	1	222	25	4.82	23.3	3	0	0.99	-0.01	0.878768	0.944844	48.13	102.2	97.8	High	High
FALSE	High	Master Protein Candidate	A0A2R8Y883	Ribonuclease H2 subunit B OS=Homo sapiens OX=9606 GN=RNASEH2B PE=1 SV=1	0	FALSE	HUMAN	10.117	8	1	2	1	1	266	29.9	8.82	10.4	1	0	0.781	-0.36	0.809117	0.944844	0	112.3	87.7	High	High
FALSE	High	Master Protein Candidate	K7EM02	Katanin p60 ATPase-containing subunit A-like 2 (Fragment) OS=Homo sapiens OX=9606 GN=KATNAL2 PE=1 SV=1	0.002	FALSE	HUMAN	3.987	9	1	1	1	1	128	14	7.34	2.2	1	0	100	6.64	1e-17	3.95553e-17			200	Not Found	High
FALSE	High	Master Protein	A0A024QYS2	Transmembrane 9 superfamily member OS=Homo sapiens OX=9606 PE=2 SV=1	0.002	FALSE	HUMAN	3.914	2	1	1	1	1	589	67.8	7.21	1.85	1	0	100	6.64	1e-17	3.95553e-17			200	Not Found	High
FALSE	High	Master Protein	P09429	High mobility group protein B1 OS=Homo sapiens OX=9606 GN=HMGB1 PE=1 SV=3	0	FALSE	HUMAN	142.37	48	15	61	13	1	215	24.9	5.74	223.12	15	3	1.747	0.81	0.264427	0.56533	73.22	76.9	123.1	High	High
FALSE	High	Master Protein	P13051	Uracil-DNA glycosylase OS=Homo sapiens OX=9606 GN=UNG PE=1 SV=2	0	FALSE	HUMAN	8.985	9	2	2	2	1	313	34.6	9.32	4.38	2	0	100	6.64	1e-17	3.95553e-17			200	High	High
FALSE	High	Master Protein Candidate	A0A8I5KND9	RNA helicase OS=Homo sapiens OX=9606 GN=DDX21 PE=1 SV=1	0	FALSE	HUMAN	18.955	11	6	11	4	1	661	73.8	9.39	22.93	6	0	1.621	0.7	0.34263	0.664122	39.22	178.5	21.5	High	High
FALSE	High	Master Protein Candidate	I7GPQ7	cDNA FLJ75793 OS=Homo sapiens OX=9606 PE=2 SV=1	0	FALSE	HUMAN	18.627	10	5	7	5	1	585	67.1	6.99	16.2	5	0	1.115	0.16	0.770836	0.940723	0.49	96.8	103.2	High	High
FALSE	High	Master Protein Candidate	Q8NHV4	Protein NEDD1 OS=Homo sapiens OX=9606 GN=NEDD1 PE=1 SV=1	0	FALSE	HUMAN	5.916	3	1	1	1	1	660	71.9	7.97	2.91	1	0	100	6.64	1e-17	3.95553e-17			200	Not Found	High
FALSE	High	Master Protein Candidate	I2E4T1	Survival motor neuron 1 protein isoform c (Fragment) OS=Homo sapiens OX=9606 GN=SMN2 PE=2 SV=1	0.002	FALSE	HUMAN	4.246	11	1	1	1	1	167	18.3	4.49	2.19	1	0	100	6.64	1e-17	3.95553e-17			200	Not Found	High
FALSE	High	Master Protein	P53041	Serine/threonine-protein phosphatase 5 OS=Homo sapiens OX=9606 GN=PPP5C PE=1 SV=1	0	FALSE	HUMAN	31.663	15	5	8	5	1	499	56.8	6.28	24.69	5	0	0.747	-0.42	0.692706	0.926393	24.07	97.8	102.2	High	High
FALSE	High	Master Protein	P55786	Puromycin-sensitive aminopeptidase OS=Homo sapiens OX=9606 GN=NPEPPS PE=1 SV=2	0	FALSE	HUMAN	64.897	21	16	34	16	1	919	103.2	5.72	64.47	16	0	0.81	-0.3	0.54986	0.833418	61.65	105	95	High	High
FALSE	High	Master Protein	Q9BTX1	Nucleoporin NDC1 OS=Homo sapiens OX=9606 GN=NDC1 PE=1 SV=2	0	FALSE	HUMAN	8.412	5	2	2	2	1	674	76.3	9.09	7.22	2	0	100	6.64	1e-17	3.95553e-17			200	Not Found	High
FALSE	High	Master Protein Candidate	A0A342YML4	ATP synthase subunit a OS=Homo sapiens OX=9606 GN=ATP6 PE=3 SV=1	0.002	FALSE	HUMAN	3.581	4	1	4	1	1	226	24.7	10.1	6.14	1	0	0.925	-0.11	0.87701	0.944844	0	103.9	96.1	High	High
FALSE	High	Master Protein Candidate	A6NGP5	Jupiter microtubule-associated homolog 2 OS=Homo sapiens OX=9606 GN=JPT2 PE=1 SV=2	0	FALSE	HUMAN	15.89	31	4	8	4	1	178	18.9	9.45	23.06	4	0	0.766	-0.39	0.672121	0.912096	35.29	102.6	97.4	High	High
FALSE	High	Master Protein Candidate	A0A6Q8PFS4	Apoptosis-inducing factor 1, mitochondrial OS=Homo sapiens OX=9606 GN=AIFM1 PE=1 SV=1	0	FALSE	HUMAN	52.699	26	12	24	12	1	589	64.3	9.64	51.52	12	0	1.243	0.31	0.604298	0.861729	50.93	101.2	98.8	High	High
FALSE	High	Master Protein Candidate	A0A410P8U3	ATP synthase subunit a OS=Homo sapiens OX=9606 GN=ATP6 PE=3 SV=1	0.002	FALSE	HUMAN	3.581	4	1	4	1	1	226	24.8	10.29	6.14	1	0	0.925	-0.11	0.87701	0.944844	0	103.9	96.1	High	High
FALSE	High	Master Protein Candidate	A0A6Q8PHJ5	E3 ubiquitin-protein ligase OS=Homo sapiens OX=9606 GN=NEDD4L PE=1 SV=1	0	FALSE	HUMAN	5.472	1	1	1	1	1	930	107.5	6.09	1.79	1	0	0.01	-6.64	1e-17	3.95553e-17		200		High	Not Found
FALSE	High	Master Protein Candidate	Q59HB0	SHC-transforming protein 1 (Fragment) OS=Homo sapiens OX=9606 PE=2 SV=1	0	FALSE	HUMAN	9.818	8	2	2	2	1	377	40.9	6.14	5.46	2	0	100	6.64	1e-17	3.95553e-17			200	High	High
FALSE	High	Master Protein	Q9BW92	Threonine--tRNA ligase, mitochondrial OS=Homo sapiens OX=9606 GN=TARS2 PE=1 SV=1	0	FALSE	HUMAN	11.752	5	3	4	3	1	718	81	7.3	8.33	3	0	0.717	-0.48	0.714482	0.937811	0	90.5	109.5	High	High
FALSE	High	Master Protein Candidate	A0A1B0GTI3	Alpha-ketoglutarate-dependent dioxygenase FTO (Fragment) OS=Homo sapiens OX=9606 GN=FTO PE=1 SV=1	0	FALSE	HUMAN	8.194	5	1	4	1	1	275	31.9	5.07	4.89	1	0	1.118	0.16	0.779827	0.943924	0	94.4	105.6	High	High
FALSE	High	Master Protein	Q9Y3D0	Cytosolic iron-sulfur assembly component 2B OS=Homo sapiens OX=9606 GN=CIAO2B PE=1 SV=1	0	FALSE	HUMAN	38.875	55	5	9	5	1	163	17.7	5.19	24.12	5	0	0.353	-1.5	0.0687884	0.186348	1.08	166	34	High	High
FALSE	High	Master Protein	Q562R1	Beta-actin-like protein 2 OS=Homo sapiens OX=9606 GN=ACTBL2 PE=1 SV=2	0	FALSE	HUMAN	40.382	23	6	47	2	1	376	42	5.59	103.88	6	0	1.881	0.91	0.200293	0.456402	209.31	122.7	77.3	High	High
FALSE	High	Master Protein	A0A0A7E7X3	Aminopeptidase (Fragment) OS=Homo sapiens OX=9606 GN=ERAP1 PE=2 SV=1	0	FALSE	HUMAN	34.191	13	9	14	9	1	941	107.2	6.4	25.07	9	0	0.322	-1.64	0.027477	0.080591	3.38	142.1	57.9	High	High
FALSE	High	Master Protein Candidate	A8K1X7	cDNA FLJ75423, highly similar to Homo sapiens angiotensin II receptor-associated protein (AGTRAP), mRNA OS=Homo sapiens OX=9606 PE=2 SV=1	0	FALSE	HUMAN	6.271	14	1	1	1	1	159	17.3	6.14	3.74	1	0	100	6.64	1e-17	3.95553e-17			200	Not Found	High
FALSE	High	Master Protein	A0A140VJZ4	Ubiquitin carboxyl-terminal hydrolase OS=Homo sapiens OX=9606 PE=2 SV=1	0	FALSE	HUMAN	25.075	31	5	7	5	1	230	26.2	4.92	14.63	5	0	2.822	1.5	0.0549243	0.152433	160.39	25.1	174.9	High	High
FALSE	High	Master Protein	A1LU37	Heterogeneous nuclear ribonucleoprotein D (AU-rich element RNA binding protein 1, 37kDa), isoform CRA_d OS=Homo sapiens OX=9606 GN=HNRPD PE=4 SV=1	0	FALSE	HUMAN	22.03	18	6	10	4	1	355	38.4	7.81	18.34	6	1	0.619	-0.69	0.299162	0.61036	0	90.4	109.6	High	High
FALSE	High	Master Protein Candidate	A0A4D6J698	Mena delta 11a OS=Homo sapiens OX=9606 PE=2 SV=1	0	FALSE	HUMAN	69.319	31	11	25	11	1	570	63.9	6.43	64.19	11	0	1.307	0.39	0.562521	0.841294	87.32	49.2	150.8	High	High
FALSE	High	Master Protein Rejected	H6VRG2	Keratin, type II cytoskeletal 1 OS=Homo sapiens OX=9606 GN=KRT1 PE=3 SV=1	0	TRUE	HUMAN	189.629	51	29	259	0	0	644	66	8.12	702.48	29	0								High	High
FALSE	High	Master Protein Candidate	P60660	Myosin light polypeptide 6 OS=Homo sapiens OX=9606 GN=MYL6 PE=1 SV=2	0	FALSE	HUMAN	57.81	58	9	39	9	1	151	16.9	4.65	102.97	9	0	0.864	-0.21	0.647072	0.893699	46.56	119.3	80.7	High	High
FALSE	High	Master Protein Candidate	Q9P2E9	Ribosome-binding protein 1 OS=Homo sapiens OX=9606 GN=RRBP1 PE=1 SV=5	0	FALSE	HUMAN	158.604	29	28	58	28	1	1410	152.4	8.6	175.65	28	0	0.788	-0.34	0.507489	0.798079	22.94	110.7	89.3	High	High
FALSE	High	Master Protein	Q00688	Peptidyl-prolyl cis-trans isomerase FKBP3 OS=Homo sapiens OX=9606 GN=FKBP3 PE=1 SV=1	0	FALSE	HUMAN	49.218	34	8	18	8	1	224	25.2	9.28	47.51	8	0	1.891	0.92	0.166326	0.394393	61.82	76.3	123.7	High	High
FALSE	High	Master Protein Candidate	Q6DEN2	DPYSL3 protein OS=Homo sapiens OX=9606 GN=DPYSL3 PE=2 SV=1	0	FALSE	HUMAN	56.547	27	12	20	10	1	684	73.9	6.55	58.44	12	0	1.161	0.22	0.75452	0.938511	19.37	81.3	118.7	High	High
FALSE	High	Master Protein	J3QQJ0	SAP30-binding protein (Fragment) OS=Homo sapiens OX=9606 GN=SAP30BP PE=1 SV=1	0	FALSE	HUMAN	5.646	5	1	2	1	1	325	35.9	4.98	6.64	1	0	1.046	0.07	0.831751	0.944844	0	97.7	102.3	High	High
FALSE	High	Master Protein	Q7Z2Z2	Elongation factor-like GTPase 1 OS=Homo sapiens OX=9606 GN=EFL1 PE=1 SV=2	0	FALSE	HUMAN	9.143	3	3	3	3	1	1120	125.4	5.91	3.26	3	0	0.01	-6.64	1e-17	3.95553e-17		200		High	Not Found
FALSE	High	Master Protein Candidate	A0A024RB85	Proliferation-associated 2G4, 38kDa, isoform CRA_a OS=Homo sapiens OX=9606 GN=PA2G4 PE=3 SV=1	0	FALSE	HUMAN	80.133	41	16	71	16	1	394	43.8	6.55	158.44	16	0	2.004	1	0.155053	0.371626	79.48	79.1	120.9	High	High
FALSE	High	Master Protein Candidate	F5GX23	26S proteasome non-ATPase regulatory subunit 9 OS=Homo sapiens OX=9606 GN=PSMD9 PE=1 SV=1	0	FALSE	HUMAN	6.81	11	2	2	2	1	179	19.8	7.11	5.3	2	0	0.026	-5.26	7.94736e-07	3.07315e-06	0	198.9	1.1	High	Peak Found
FALSE	High	Master Protein Candidate	Q53FJ5	Prosaposin (Variant Gaucher disease and variant metachromatic leukodystrophy) variant (Fragment) OS=Homo sapiens OX=9606 PE=2 SV=1	0	FALSE	HUMAN	14.63	7	5	16	5	1	524	58.1	5.21	32.38	5	0	0.738	-0.44	0.568967	0.841294	26.98	117.7	82.3	High	High
FALSE	High	Master Protein Candidate	C9JZ65	Serpin B4 (Fragment) OS=Homo sapiens OX=9606 GN=SERPINB4 PE=1 SV=1	0	FALSE	HUMAN	6.345	8	2	2	2	1	211	24.4	6.61	1.77	2	0	15.865	3.99	3.74778e-05	0.000130833	0	4.6	195.4	Peak Found	High
FALSE	High	Master Protein Candidate	B4DSE2	cDNA FLJ57277, highly similar to Tripeptidyl-peptidase 1 OS=Homo sapiens OX=9606 PE=2 SV=1	0	FALSE	HUMAN	23.757	23	5	10	5	1	385	41.7	5.45	26.22	5	0	0.694	-0.53	0.555404	0.836126	0.03	90	110	High	High
FALSE	High	Master Protein Candidate	O43747	AP-1 complex subunit gamma-1 OS=Homo sapiens OX=9606 GN=AP1G1 PE=1 SV=5	0	FALSE	HUMAN	13.103	7	5	10	5	1	822	91.3	6.8	8.18	5	0	0.894	-0.16	0.884437	0.94626	18.04	81.2	118.8	High	High
FALSE	High	Master Protein	Q9Y243	RAC-gamma serine/threonine-protein kinase OS=Homo sapiens OX=9606 GN=AKT3 PE=1 SV=1	0.002	FALSE	HUMAN	5.078	3	1	1	1	1	479	55.7	6.02	3.29	1	0	100	6.64	1e-17	3.95553e-17			200	Not Found	High
FALSE	High	Master Protein Candidate	Q6NVV8	Isoamyl acetate-hydrolyzing esterase 1 homolog (Fragment) OS=Homo sapiens OX=9606 GN=IAH1 PE=2 SV=1	0.002	FALSE	HUMAN	3.684	5	1	2	1	1	231	25.6	6.62	2.07	1	0	2.304	1.2	0.170265	0.402003	0	60.5	139.5	High	High
FALSE	High	Master Protein Candidate	Q8NBL9	cDNA PSEC0119 fis, clone PLACE1002376, highly similar to GPI transamidase component PIG-S OS=Homo sapiens OX=9606 PE=2 SV=1	0	FALSE	HUMAN	6.769	5	2	2	2	1	555	61.6	6.61	3.29	2	0						106.3	93.7	High	High
FALSE	High	Master Protein	P61247	40S ribosomal protein S3a OS=Homo sapiens OX=9606 GN=RPS3A PE=1 SV=2	0	FALSE	HUMAN	90.998	52	17	53	17	1	264	29.9	9.73	101.65	17	0	1.463	0.55	0.471898	0.783292	75.21	84.3	115.7	High	High
FALSE	High	Master Protein Candidate	B4DMI9	cDNA FLJ55894, highly similar to Discs large homolog 7 OS=Homo sapiens OX=9606 PE=2 SV=1	0.002	FALSE	HUMAN	5.262	2	1	1	1	1	792	88.9	8.53	3.47	1	0	0.01	-6.64	1e-17	3.95553e-17		200		High	Not Found
FALSE	High	Master Protein	P61254	60S ribosomal protein L26 OS=Homo sapiens OX=9606 GN=RPL26 PE=1 SV=1	0	FALSE	HUMAN	37.676	47	11	37	2	1	145	17.2	10.55	66.49	11	11	4.894	2.29	0.000633867	0.00214229	112.83	49.3	150.7	High	High
FALSE	High	Master Protein Candidate	A0A8I5KUI4	La-related protein 7 OS=Homo sapiens OX=9606 GN=LARP7 PE=1 SV=1	0.002	FALSE	HUMAN	4.167	3	1	1	1	1	503	57.5	9.64	2.73	1	0	0.01	-6.64	1e-17	3.95553e-17		200		High	Not Found
FALSE	High	Master Protein Candidate	Q15427	Splicing factor 3B subunit 4 OS=Homo sapiens OX=9606 GN=SF3B4 PE=1 SV=1	0	FALSE	HUMAN	24.379	18	4	9	4	1	424	44.4	8.56	24.06	4	0	0.966	-0.05	0.930421	0.969281	19.58	107.4	92.6	High	High
FALSE	High	Master Protein Candidate	B2R8P1	Choline-phosphate cytidylyltransferase OS=Homo sapiens OX=9606 PE=2 SV=1	0.002	FALSE	HUMAN	4.84	3	1	1	1	1	367	41.7	7.25	3.35	1	0	100	6.64	1e-17	3.95553e-17			200	Not Found	High
FALSE	High	Master Protein	A0A140VK83	Protein phosphatase 1, regulatory subunit 7, isoform CRA_b OS=Homo sapiens OX=9606 GN=PPP1R7 PE=2 SV=1	0	FALSE	HUMAN	8.806	8	2	3	2	1	360	41.5	4.91	7.08	2	0	0.468	-1.1	0.272175	0.571641	0	26	174	High	High
FALSE	High	Master Protein Candidate	A0A087WX29	TAR DNA-binding protein 43 (Fragment) OS=Homo sapiens OX=9606 GN=TARDBP PE=1 SV=1	0	FALSE	HUMAN	26.91	31	5	19	5	1	243	26.7	7.77	40.92	5	0	1.068	0.1	0.857777	0.944844	41	89.6	110.4	High	High
FALSE	High	Master Protein Candidate	A9YD18	BCR/ABL e8a2 fusion protein (Fragment) OS=Homo sapiens OX=9606 PE=2 SV=1	0.008	FALSE	HUMAN	2.918	8	1	1	1	1	130	14.4	5.8	2	1	0	100	6.64	1e-17	3.95553e-17			200	Not Found	High
FALSE	High	Master Protein	A0A024R7J0	cAMP-dependent protein kinase OS=Homo sapiens OX=9606 GN=PRKACA PE=3 SV=1	0	FALSE	HUMAN	7.892	9	3	5	3	1	351	40.6	8.79	7.89	3	0	0.858	-0.22	0.869795	0.944844	58.14	142.2	57.8	High	High
FALSE	High	Master Protein Candidate	A0A7P0T952	Serine/threonine-protein kinase VRK1 OS=Homo sapiens OX=9606 GN=VRK1 PE=1 SV=1	0	FALSE	HUMAN	9.442	7	2	2	2	1	393	45	8.54	6.81	2	0	4.739	2.24	0.0145085	0.0441323	0	18.9	181.1	Peak Found	High
FALSE	High	Master Protein	A0A0U4C4L3	Major histocompatibility complex class_II DQ alpha 1 OS=Homo sapiens OX=9606 GN=HLA-DQA1 PE=2 SV=1	0	FALSE	HUMAN	11.515	10	2	5	1	1	255	28.2	5.39	6.19	2	0	0.445	-1.17	0.271594	0.571641	0	138.4	61.6	High	High
FALSE	High	Master Protein Candidate	A0A023QEQ5	NADH-ubiquinone oxidoreductase chain 5 OS=Homo sapiens OX=9606 GN=ND5 PE=3 SV=1	0	FALSE	HUMAN	5.695	3	1	2	1	1	603	67	9.03	9.24	1	0	1.097	0.13	0.763017	0.938511	0	95.4	104.6	High	High
FALSE	High	Master Protein Candidate	A0A0S2Z4C9	Succinate dehydrogenase cytochrome b560 subunit, mitochondrial (Fragment) OS=Homo sapiens OX=9606 GN=SDHC PE=2 SV=1	0.004	FALSE	HUMAN	3.168	7	1	1	1	1	116	12.5	8.98	2.05	1	0	1.263	0.34	0.595729	0.854038	0	88.4	111.6	Peak Found	High
FALSE	High	Master Protein Candidate	F2Z2Y8	Toll-interacting protein OS=Homo sapiens OX=9606 GN=TOLLIP PE=1 SV=1	0	FALSE	HUMAN	6.798	13	2	4	2	1	213	23.3	5.03	5.71	2	0	0.604	-0.73	0.512555	0.802025	6.31	123.9	76.1	High	High
FALSE	High	Master Protein Candidate	Q8NBU0	cDNA FLJ90750 fis, clone PLACE2000118, weakly similar to WISKOTT-ALDRICH SYNDROME PROTEIN HOMOLOG OS=Homo sapiens OX=9606 PE=2 SV=1	0	FALSE	HUMAN	5.874	8	1	2	1	1	169	17.7	4.45	4.49	1	0	0.01	-6.64	1e-17	3.95553e-17		200		High	High
FALSE	High	Master Protein Candidate	Q9HBB9	HC56 OS=Homo sapiens OX=9606 PE=4 SV=1	0	FALSE	HUMAN	10.123	3	2	3	2	1	1047	118.7	6.14	5.92	2	0						132.2	67.8	High	High
FALSE	High	Master Protein Candidate	A0A4D6FHE3	ATP synthase subunit a OS=Homo sapiens OX=9606 GN=ATP6 PE=3 SV=1	0.002	FALSE	HUMAN	3.581	4	1	4	1	1	226	24.7	10.1	6.14	1	0	0.925	-0.11	0.87701	0.944844	0	103.9	96.1	High	High
FALSE	High	Master Protein Candidate	A0A3B3IRT3	TBC1 domain family member 4 OS=Homo sapiens OX=9606 GN=TBC1D4 PE=1 SV=1	0	FALSE	HUMAN	7.492	2	2	2	2	1	1054	119.9	6.81	2.87	2	0	0.01	-6.64	1e-17	3.95553e-17		200		High	Not Found
FALSE	High	Master Protein Candidate	A0A0J9YXV4	U3 small nucleolar RNA-associated protein 4 homolog (Fragment) OS=Homo sapiens OX=9606 GN=UTP4 PE=1 SV=1	0.002	FALSE	HUMAN	4.416	4	1	1	1	1	396	44.5	9.04	2.2	1	0	100	6.64	1e-17	3.95553e-17			200	Not Found	High
FALSE	High	Master Protein	B3KNI0	cDNA FLJ14646 fis, clone NT2RP2001883, highly similar to Homo sapiens CGI-01 protein mRNA OS=Homo sapiens OX=9606 PE=2 SV=1	0	FALSE	HUMAN	11.177	5	3	4	3	1	699	78.6	6.51	10.09	3	0	4.607	2.2	0.00583347	0.018704	205.19	79.5	120.5	High	High
FALSE	High	Master Protein Candidate	Q9UQL0	Ubiquitin-conjugating enzyme 1 isoform OS=Homo sapiens OX=9606 GN=UBE2D4 PE=2 SV=1	0.002	FALSE	HUMAN	3.73	10	1	2	1	1	109	12.5	7.88	5.01	1	0	0.475	-1.08	0.241408	0.525939	0	135.6	64.4	High	Peak Found
FALSE	High	Master Protein Candidate	B4DLM0	cDNA FLJ60296, highly similar to RNA-binding region-containing protein 2 OS=Homo sapiens OX=9606 PE=2 SV=1	0	FALSE	HUMAN	45.432	25	9	21	9	1	503	56.3	10.39	40.41	9	0	1.518	0.6	0.369548	0.698497	19.42	85.6	114.4	High	High
FALSE	High	Master Protein Candidate	A0A8I5KVZ0	Endoplasmic reticulum resident protein 44 OS=Homo sapiens OX=9606 GN=ERP44 PE=1 SV=1	0	FALSE	HUMAN	13.103	12	4	4	3	1	330	38.4	4.82	8	4	0						128.6	71.4	High	High
FALSE	High	Master Protein Candidate	D6RA47	Major facilitator superfamily domain-containing protein 10 OS=Homo sapiens OX=9606 GN=MFSD10 PE=1 SV=1	0.002	FALSE	HUMAN	4.244	4	1	2	1	1	366	39.2	8.35	3.9	1	0	0.423	-1.24	0.28526	0.590753	0	140.6	59.4	High	High
FALSE	High	Master Protein	Q06830	Peroxiredoxin-1 OS=Homo sapiens OX=9606 GN=PRDX1 PE=1 SV=1	0	TRUE	HUMAN	95.382	63	16	109	12	1	199	22.1	8.13	253.02	16	4	2.669	1.42	0.0391553	0.111451	28.02	61.7	138.3	High	High
FALSE	High	Master Protein Candidate	A5D8X2	Anaphase promoting complex subunit 7 OS=Homo sapiens OX=9606 GN=ANAPC7 PE=2 SV=1	0.002	FALSE	HUMAN	4.264	5	2	3	2	1	565	63.1	5.72	1.63	2	0	1.521	0.61	0.485469	0.785033	0	46.7	153.3	High	High
FALSE	High	Master Protein Candidate	A0A0D9SFL2	Bifunctional polynucleotide phosphatase/kinase OS=Homo sapiens OX=9606 GN=PNKP PE=1 SV=1	0.003	FALSE	HUMAN	3.469	2	1	1	1	1	485	53.1	8.34	2.32	1	0	0.01	-6.64	1e-17	3.95553e-17		200		High	Not Found
FALSE	High	Master Protein Candidate	Q53EL6	Programmed cell death protein 4 OS=Homo sapiens OX=9606 GN=PDCD4 PE=1 SV=2	0.002	FALSE	HUMAN	3.98	5	1	2	1	1	469	51.7	5.21	0	1	0	0.56	-0.84	0.479548	0.783292	0	128.2	71.8	High	High
FALSE	High	Master Protein Candidate	A0A2R8Y478	CD9 antigen OS=Homo sapiens OX=9606 GN=CD9 PE=1 SV=1	0	FALSE	HUMAN	12.663	14	3	7	3	1	159	17.7	5.55	19.14	3	0	0.314	-1.67	0.0246479	0.0732217	2.78	157.5	42.5	High	High
FALSE	High	Master Protein Candidate	Q5SRK2	E3 ubiquitin-protein ligase PPP1R11 OS=Homo sapiens OX=9606 GN=PPP1R11 PE=1 SV=1	0.008	FALSE	HUMAN	2.875	35	1	1	1	1	74	8.2	7.78	2.89	1	0	100	6.64	1e-17	3.95553e-17			200	Not Found	High
FALSE	High	Master Protein Candidate	B2R514	COP9 signalosome complex subunit 6 OS=Homo sapiens OX=9606 PE=2 SV=1	0	FALSE	HUMAN	15.526	14	3	6	3	1	297	33.6	6	10.76	3	0	1.453	0.54	0.453546	0.781038	114.32	68.2	131.8	High	High
FALSE	High	Master Protein	Q9NVX2	Notchless protein homolog 1 OS=Homo sapiens OX=9606 GN=NLE1 PE=1 SV=4	0.002	FALSE	HUMAN	4.683	5	2	3	2	1	485	53.3	7.34	1.96	2	0	0.642	-0.64	0.61325	0.867752	21.12	130.1	69.9	High	High
FALSE	High	Master Protein Candidate	P78406	mRNA export factor RAE1 OS=Homo sapiens OX=9606 GN=RAE1 PE=1 SV=1	0	FALSE	HUMAN	20.401	13	3	4	3	1	368	40.9	7.83	13.58	3	0	0.615	-0.7	0.364138	0.69019	0	98.2	101.8	Peak Found	High
FALSE	High	Master Protein Candidate	A0A3G5BZV2	ATP synthase subunit a OS=Homo sapiens OX=9606 GN=ATP6 PE=3 SV=1	0.002	FALSE	HUMAN	3.581	4	1	4	1	1	226	24.7	10.1	6.14	1	0	0.925	-0.11	0.87701	0.944844	0	103.9	96.1	High	High
FALSE	High	Master Protein Candidate	A0A2H4G235	Glutaryl-CoA dehydrogenase OS=Homo sapiens OX=9606 GN=GCDH PE=2 SV=1	0.003	FALSE	HUMAN	3.42	3	1	2	1	1	438	48.1	7.88	5.56	1	0	0.518	-0.95	0.383741	0.713735	0	131.8	68.2	High	High
FALSE	High	Master Protein Candidate	A0A1X9I541	MHC class II antigen (Fragment) OS=Homo sapiens OX=9606 GN=HLA-DRB4 PE=4 SV=1	0	FALSE	HUMAN	17.272	55	3	7	3	1	89	10.9	5.5	22.98	3	0	0.825	-0.28	0.723079	0.937811	15.47	120.7	79.3	High	High
FALSE	High	Master Protein Candidate	A0A1Y0BRN3	Unconventional myosin-VI OS=Homo sapiens OX=9606 GN=MYO6 PE=1 SV=1	0.003	FALSE	HUMAN	3.528	1	1	1	1	1	1285	148.5	8.53	1.73	1	0	100	6.64	1e-17	3.95553e-17			200	Not Found	High
FALSE	High	Master Protein Candidate	C9J0B2	DCN1-like protein (Fragment) OS=Homo sapiens OX=9606 GN=DCUN1D1 PE=1 SV=1	0	FALSE	HUMAN	6.942	18	1	2	1	1	92	10.6	4.72	7.7	1	0	0.718	-0.48	0.702932	0.931078	0	116.4	83.6	High	High
FALSE	High	Master Protein	P42025	Beta-centractin OS=Homo sapiens OX=9606 GN=ACTR1B PE=1 SV=1	0	FALSE	HUMAN	12.55	14	4	4	1	1	376	42.3	6.4	6.81	4	0	100	6.64	1e-17	3.95553e-17			200	Not Found	High
FALSE	High	Master Protein	Q8TBX8	Phosphatidylinositol 5-phosphate 4-kinase type-2 gamma OS=Homo sapiens OX=9606 GN=PIP4K2C PE=1 SV=3	0	FALSE	HUMAN	13.745	7	2	3	2	1	421	47.3	6.84	10.04	2	0	1.724	0.79	0.327849	0.648343	0	50.6	149.4	High	High
FALSE	High	Master Protein Candidate	Q3ZCQ8	Mitochondrial import inner membrane translocase subunit TIM50 OS=Homo sapiens OX=9606 GN=TIMM50 PE=1 SV=2	0	FALSE	HUMAN	42.287	32	8	16	8	1	353	39.6	8.37	28.94	8	0	1.002	0	0.973776	0.990894	61.75	109.1	90.9	High	High
FALSE	High	Master Protein Candidate	A0A140VJE0	Adenosine kinase OS=Homo sapiens OX=9606 PE=2 SV=1	0.002	FALSE	HUMAN	3.853	6	2	2	2	1	345	38.7	6.68	4.28	2	0						93.5	106.5	High	High
FALSE	High	Master Protein	A0A140VJK2	Glycerol-3-phosphate dehydrogenase OS=Homo sapiens OX=9606 PE=2 SV=1	0	FALSE	HUMAN	39.124	17	9	14	9	1	727	80.8	7.53	23.2	9	0	0.84	-0.25	0.76048	0.938511	6.87	135.4	64.6	High	High
FALSE	High	Master Protein Candidate	Q53FX3	Vacuolar protein sorting 11 (Yeast homolog) variant (Fragment) OS=Homo sapiens OX=9606 PE=2 SV=1	0.008	FALSE	HUMAN	2.912	2	1	1	1	1	941	107.7	6.95	0	1	0	0.253	-1.98	0.0347941	0.0999974	0	159.6	40.4	Peak Found	High
FALSE	High	Master Protein	P41229	Lysine-specific demethylase 5C OS=Homo sapiens OX=9606 GN=KDM5C PE=1 SV=2	0.002	FALSE	HUMAN	5.119	1	1	2	1	1	1560	175.6	5.58	6.14	1	0	0.317	-1.66	0.10575	0.272373	0	151.8	48.2	High	High
FALSE	High	Master Protein Candidate	Q5T985	Inter-alpha-trypsin inhibitor heavy chain H2 OS=Homo sapiens OX=9606 GN=ITIH2 PE=1 SV=1	0	FALSE	HUMAN	5.727	2	1	1	1	1	935	105.2	7.03	3.46	1	0	0.01	-6.64	1e-17	3.95553e-17		200		High	Not Found
FALSE	High	Master Protein Candidate	Q96FJ2	Dynein light chain 2, cytoplasmic OS=Homo sapiens OX=9606 GN=DYNLL2 PE=1 SV=1	0	FALSE	HUMAN	16.437	25	2	12	2	1	89	10.3	7.37	30.52	2	0	1.055	0.08	0.875804	0.944844	18.84	102	98	High	High
FALSE	High	Master Protein Candidate	A0A3F2YNZ0	Protein transport protein sec16 (Fragment) OS=Homo sapiens OX=9606 GN=SEC16A PE=1 SV=1	0	FALSE	HUMAN	14.405	3	4	4	4	1	2154	231	5.67	12.71	4	0						126.2	73.8	High	High
FALSE	High	Master Protein Candidate	A0A5P8NFE2	MHC class II antigen OS=Homo sapiens OX=9606 GN=HLA-DQA1 PE=3 SV=1	0	FALSE	HUMAN	11.515	10	2	5	1	1	255	28.2	5.26	6.19	2	0	0.445	-1.17	0.271594	0.571641	0	138.4	61.6	High	High
FALSE	High	Master Protein Candidate	I3L0W0	A-kinase anchor protein 1, mitochondrial (Fragment) OS=Homo sapiens OX=9606 GN=AKAP1 PE=1 SV=1	0	FALSE	HUMAN	8.064	16	2	2	2	1	204	21.8	4.61	6.21	2	0	100	6.64	1e-17	3.95553e-17			200	Not Found	High
FALSE	High	Master Protein Candidate	A0A8I5KQ21	GTPase KRas OS=Homo sapiens OX=9606 GN=KRAS PE=1 SV=1	0	FALSE	HUMAN	18.946	29	4	6	3	1	163	18.6	9.06	13.82	4	0	4.163	2.06	0.0140637	0.0430968	395.61	82	118	Peak Found	High
FALSE	High	Master Protein	Q96EN8	Molybdenum cofactor sulfurase OS=Homo sapiens OX=9606 GN=MOCOS PE=1 SV=2	0.002	FALSE	HUMAN	4.147	2	1	1	1	1	888	98.1	6.7	0	1	0	0.047	-4.42	3.48295e-05	0.000121956	0	191.1	8.9	High	Peak Found
FALSE	High	Master Protein	P31939	Bifunctional purine biosynthesis protein ATIC OS=Homo sapiens OX=9606 GN=ATIC PE=1 SV=3	0	FALSE	HUMAN	155.583	61	27	66	5	1	592	64.6	6.71	161.69	27	23	1.091	0.13	0.94866	0.979934	28.2	88.4	111.6	High	High
FALSE	High	Master Protein Candidate	Q969X6	U3 small nucleolar RNA-associated protein 4 homolog OS=Homo sapiens OX=9606 GN=UTP4 PE=1 SV=1	0.002	FALSE	HUMAN	4.416	2	1	1	1	1	686	76.8	8.85	2.2	1	0	100	6.64	1e-17	3.95553e-17			200	Not Found	High
FALSE	High	Master Protein Candidate	A0A7P0TAT3	Leucine zipper transcription factor-like protein 1 (Fragment) OS=Homo sapiens OX=9606 GN=LZTFL1 PE=1 SV=1	0	FALSE	HUMAN	13.735	23	3	4	3	1	172	19.7	5.22	11.35	3	0	0.434	-1.21	0.222555	0.49637	0	139.5	60.5	High	High
FALSE	High	Master Protein Candidate	A0A1W2PQP2	Golgi SNAP receptor complex member 2 (Fragment) OS=Homo sapiens OX=9606 GN=GOSR2 PE=1 SV=1	0.002	FALSE	HUMAN	3.911	5	1	1	1	1	214	24.6	7.28	3.03	1	0	0.01	-6.64	1e-17	3.95553e-17		200		High	Not Found
FALSE	High	Master Protein	P61011	Signal recognition particle 54 kDa protein OS=Homo sapiens OX=9606 GN=SRP54 PE=1 SV=1	0	FALSE	HUMAN	48.341	30	12	20	12	1	504	55.7	8.75	33.73	12	0	1.357	0.44	0.575923	0.841294	20.63	73.4	126.6	High	High
FALSE	High	Master Protein Candidate	A0A343GCX3	ATP synthase subunit a OS=Homo sapiens OX=9606 GN=ATP6 PE=3 SV=1	0.002	FALSE	HUMAN	3.581	4	1	4	1	1	226	24.8	10.1	6.14	1	0	0.925	-0.11	0.87701	0.944844	0	103.9	96.1	High	High
FALSE	High	Master Protein Candidate	Q6LET3	Hypoxanthine phosphoribosyltransferase (Fragment) OS=Homo sapiens OX=9606 GN=HPRT1 PE=2 SV=1	0	FALSE	HUMAN	24.88	32	6	15	6	1	218	24.6	6.79	14.31	6	0	1.578	0.66	0.35807	0.682828	107.81	62.8	137.2	High	High
FALSE	High	Master Protein	C9J660	Inactive C-alpha-formylglycine-generating enzyme 2 OS=Homo sapiens OX=9606 GN=SUMF2 PE=1 SV=1	0	FALSE	HUMAN	26.728	20	5	8	5	1	352	39.7	9.69	21.62	5	0	0.75	-0.42	0.662167	0.903849	15.81	100.5	99.5	High	High
FALSE	High	Master Protein Candidate	B3KMD9	cDNA FLJ10758 fis, clone NT2RP3004594, highly similar to WD repeat and HMG-box DNA-binding protein 1 OS=Homo sapiens OX=9606 PE=2 SV=1	0	FALSE	HUMAN	7.528	5	1	1	1	1	364	40.9	7.75	3.43	1	0	100	6.64	1e-17	3.95553e-17			200	Not Found	High
FALSE	High	Master Protein	P50570	Dynamin-2 OS=Homo sapiens OX=9606 GN=DNM2 PE=1 SV=2	0	FALSE	HUMAN	65.864	23	17	32	12	1	870	98	7.44	72.43	17	5	0.841	-0.25	0.692816	0.926393	72.96	101.6	98.4	High	High
FALSE	High	Master Protein Candidate	Q9NX63	MICOS complex subunit MIC19 OS=Homo sapiens OX=9606 GN=CHCHD3 PE=1 SV=1	0	FALSE	HUMAN	42.929	20	8	15	8	1	227	26.1	8.28	49.5	8	0	1.162	0.22	0.720783	0.937811	14.63	102.8	97.2	High	High
FALSE	High	Master Protein Candidate	B4DIZ2	cDNA FLJ57995, moderately similar to Ubiquitin-conjugating enzyme E2-25 kDa OS=Homo sapiens OX=9606 PE=2 SV=1	0	FALSE	HUMAN	23.652	58	6	17	6	1	139	15.8	5.63	41.82	6	0	0.773	-0.37	0.558317	0.838455	20.82	110.9	89.1	High	High
FALSE	High	Master Protein Candidate	A0A2R8YEU9	Ribonuclease H2 subunit B (Fragment) OS=Homo sapiens OX=9606 GN=RNASEH2B PE=1 SV=1	0	FALSE	HUMAN	10.117	21	1	2	1	1	104	11.4	7.08	10.4	1	0	0.781	-0.36	0.809117	0.944844	0	112.3	87.7	High	High
FALSE	High	Master Protein Candidate	B4DVT8	cDNA FLJ60173, highly similar to Zinc-finger protein ZPR1 OS=Homo sapiens OX=9606 PE=2 SV=1	0	FALSE	HUMAN	27.331	20	6	10	6	1	408	45.8	4.84	24.53	6	0	1.044	0.06	0.94055	0.974604	31.35	90.9	109.1	High	High
FALSE	High	Master Protein Candidate	A0A7D5TJ06	NADH-ubiquinone oxidoreductase chain 5 OS=Homo sapiens OX=9606 GN=ND5 PE=3 SV=1	0	FALSE	HUMAN	5.695	3	1	2	1	1	603	67	9.03	9.24	1	0	1.097	0.13	0.763017	0.938511	0	95.4	104.6	High	High
FALSE	High	Master Protein Candidate	B7Z5Y7	cDNA FLJ53090, moderately similar to RNA-binding motif, single-stranded-interacting protein 2 OS=Homo sapiens OX=9606 PE=2 SV=1	0.002	FALSE	HUMAN	3.915	5	1	1	1	1	288	30.9	9.03	2.4	1	0	1.479	0.56	0.48318	0.783304	0	80.7	119.3	Peak Found	High
FALSE	High	Master Protein Candidate	E9PKV4	Transcription factor p65 OS=Homo sapiens OX=9606 GN=RELA PE=1 SV=1	0	FALSE	HUMAN	8.373	12	2	3	2	1	237	26.6	8.4	4.72	2	0	2.194	1.13	0.15426	0.370635	0	18.6	181.4	Peak Found	High
FALSE	High	Master Protein Candidate	Q9NVA2	Septin-11 OS=Homo sapiens OX=9606 GN=SEPTIN11 PE=1 SV=3	0	FALSE	HUMAN	25.114	19	7	18	5	1	429	49.4	6.81	24.59	7	0	1.45	0.54	0.473229	0.783292	23.42	98.5	101.5	High	High
FALSE	High	Master Protein Candidate	H3BPH4	Phosphomannomutase (Fragment) OS=Homo sapiens OX=9606 GN=PMM2 PE=1 SV=1	0	FALSE	HUMAN	11.837	26	3	4	3	1	142	16.3	7.83	8.95	3	0	0.577	-0.79	0.361719	0.686732	0	67.3	132.7	High	High
FALSE	High	Master Protein Candidate	X5D2J9	General transcription factor IIi isoform D (Fragment) OS=Homo sapiens OX=9606 GN=GTF2I PE=2 SV=1	0	FALSE	HUMAN	116.679	31	22	42	22	1	957	107.9	7.94	114.7	22	0	0.966	-0.05	0.836409	0.944844	39.62	135	65	High	High
FALSE	High	Master Protein	P13639	Elongation factor 2 OS=Homo sapiens OX=9606 GN=EEF2 PE=1 SV=4	0	FALSE	HUMAN	399.958	63	52	375	51	1	858	95.3	6.83	989.01	52	1	1.678	0.75	0.304946	0.61715	55.2	78.1	121.9	High	High
FALSE	High	Master Protein	Q96J92	Serine/threonine-protein kinase WNK4 OS=Homo sapiens OX=9606 GN=WNK4 PE=1 SV=1	0	FALSE	HUMAN	39.105	8	7	10	4	1	1243	134.7	5.48	32.5	7	0	0.746	-0.42	0.685307	0.920895	44.07	116.7	83.3	High	High
FALSE	High	Master Protein Candidate	Q5T6H7	Xaa-Pro aminopeptidase 1 OS=Homo sapiens OX=9606 GN=XPNPEP1 PE=1 SV=1	0	FALSE	HUMAN	21.524	14	6	12	6	1	552	62.1	5.73	20.9	6	0	0.818	-0.29	0.750999	0.938511	7	110.8	89.2	High	High
FALSE	High	Master Protein Candidate	A0A0A0MRK1	G patch domain-containing protein 4 OS=Homo sapiens OX=9606 GN=GPATCH4 PE=1 SV=1	0	FALSE	HUMAN	5.977	5	1	1	1	1	370	42	9.31	4.08	1	0	100	6.64	1e-17	3.95553e-17			200	Not Found	High
FALSE	High	Master Protein Candidate	Q53HV6	NPC intracellular cholesterol transporter 2 (Fragment) OS=Homo sapiens OX=9606 PE=2 SV=1	0	FALSE	HUMAN	10.469	21	4	5	4	1	151	16.6	7.66	7	4	0	1.262	0.34	0.586136	0.844263	20	85.6	114.4	High	High
FALSE	High	Master Protein	Q9NPQ8	Synembryn-A OS=Homo sapiens OX=9606 GN=RIC8A PE=1 SV=3	0	FALSE	HUMAN	9.628	8	3	3	3	1	531	59.7	5.33	5.33	3	0	68.911	6.11	1.45439e-13	5.74699e-13	0	2.7	197.3	Peak Found	High
FALSE	High	Master Protein Candidate	A0A0D9SFP2	Hydroxyacyl-coenzyme A dehydrogenase, mitochondrial OS=Homo sapiens OX=9606 GN=HADH PE=1 SV=1	0.002	FALSE	HUMAN	4.825	8	2	2	2	1	318	35.2	7.21	0	2	0	5.304	2.41	0.00563134	0.018081	0	18.4	181.6	Peak Found	High
FALSE	High	Master Protein Candidate	C9JLB1	Nucleolin OS=Homo sapiens OX=9606 GN=NCL PE=1 SV=2	0	FALSE	HUMAN	121.789	30	21	70	21	1	694	74.9	4.65	184	21	0	1.205	0.27	0.775268	0.942772	32.5	93.1	106.9	High	High
FALSE	High	Master Protein	Q68EM7	Rho GTPase-activating protein 17 OS=Homo sapiens OX=9606 GN=ARHGAP17 PE=1 SV=1	0	FALSE	HUMAN	12.817	6	3	3	3	1	881	95.4	7.62	5.66	3	0						24	176	High	High
FALSE	High	Master Protein Candidate	K7EN45	Peptidyl-prolyl cis-trans isomerase (Fragment) OS=Homo sapiens OX=9606 GN=PIN1 PE=1 SV=1	0	FALSE	HUMAN	36.529	63	4	12	4	1	90	9.9	5.01	35.17	4	0	0.608	-0.72	0.358401	0.682828	14.76	106.7	93.3	High	High
FALSE	High	Master Protein	A0A024RAW9	WW domain binding protein 11, isoform CRA_a OS=Homo sapiens OX=9606 GN=WBP11 PE=4 SV=1	0	FALSE	HUMAN	19.067	13	5	6	5	1	641	70	8.38	7.75	5	0	1.343	0.43	0.524415	0.811576	0	91.3	108.7	High	High
FALSE	High	Master Protein	Q05655	Protein kinase C delta type OS=Homo sapiens OX=9606 GN=PRKCD PE=1 SV=2	0	FALSE	HUMAN	5.627	2	1	1	1	1	676	77.5	7.75	3.01	1	0	2.978	1.57	0.0915171	0.24147	0	50.3	149.7	Peak Found	High
FALSE	High	Master Protein Candidate	A0A2L1DGH2	MHC class I antigen OS=Homo sapiens OX=9606 GN=HLA-C PE=3 SV=1	0	FALSE	HUMAN	28.279	19	5	7	3	1	366	40.6	6	22.09	5	0	0.589	-0.76	0.448112	0.778173	0	153.8	46.2	High	High
FALSE	High	Master Protein Candidate	B2R9I9	cDNA, FLJ94417, highly similar to Homo sapiens WD repeat domain 57 (U5 snRNP specific) (WDR57), mRNA OS=Homo sapiens OX=9606 PE=2 SV=1	0.003	FALSE	HUMAN	3.382	3	1	1	1	1	357	39.2	8.41	2.07	1	0	100	6.64	1e-17	3.95553e-17			200	Not Found	High
FALSE	High	Master Protein Candidate	B4E3T6	cDNA FLJ56405, highly similar to Epidermal growth factor receptor kinase substrate 8 OS=Homo sapiens OX=9606 PE=2 SV=1	0	FALSE	HUMAN	20.717	14	6	6	6	1	691	77	7.85	13.16	6	0						27.9	172.1	High	High
FALSE	High	Master Protein Candidate	P35222	Catenin beta-1 OS=Homo sapiens OX=9606 GN=CTNNB1 PE=1 SV=1	0	FALSE	HUMAN	22.469	10	5	7	5	1	781	85.4	5.86	19.46	5	0	1.375	0.46	0.54521	0.829263	89.91	51.3	148.7	High	High
FALSE	High	Master Protein	A0A384P5W4	Epididymis secretory sperm binding protein OS=Homo sapiens OX=9606 PE=2 SV=1	0.002	FALSE	HUMAN	4.99	1	2	2	2	1	1648	186.3	7.91	4.05	2	0	0.01	-6.64	1e-17	3.95553e-17		200		High	Not Found
FALSE	High	Master Protein	P15880	40S ribosomal protein S2 OS=Homo sapiens OX=9606 GN=RPS2 PE=1 SV=2	0	FALSE	HUMAN	49.516	32	8	47	8	1	293	31.3	10.24	103.4	8	0	1.825	0.87	0.224873	0.500863	85.68	88.7	111.3	High	High
FALSE	High	Master Protein	Q8N3S0	GrpE protein homolog (Fragment) OS=Homo sapiens OX=9606 GN=DKFZp451C205 PE=2 SV=1	0.01	FALSE	HUMAN	2.829	4	1	1	1	1	232	26.1	7.72	1.64	1	0								High	Not Found
FALSE	High	Master Protein	O00487	26S proteasome non-ATPase regulatory subunit 14 OS=Homo sapiens OX=9606 GN=PSMD14 PE=1 SV=1	0	FALSE	HUMAN	45.389	41	8	18	8	1	310	34.6	6.52	29.53	8	0	1.751	0.81	0.218436	0.490399	69.73	103.9	96.1	High	High
FALSE	High	Master Protein	E7ETE2	Histidine--tRNA ligase, cytoplasmic OS=Homo sapiens OX=9606 GN=HARS1 PE=1 SV=2	0	TRUE	HUMAN	61.822	35	17	30	11	1	512	57.8	5.88	55.61	17	5	0.833	-0.26	0.589705	0.847609	33.64	108.2	91.8	High	High
FALSE	High	Master Protein	A0A384MDW7	Enoyl Coenzyme A hydratase, short chain, 1, mitochondrial OS=Homo sapiens OX=9606 GN=ECHS1 PE=2 SV=1	0	FALSE	HUMAN	46.376	27	8	15	8	1	290	31.4	8.07	47.14	8	0	1.063	0.09	0.846116	0.944844	89.35	103.5	96.5	High	High
FALSE	High	Master Protein Candidate	A0A7I2Y1C3	Eukaryotic translation initiation factor 4 gamma 1 OS=Homo sapiens OX=9606 GN=EIF4G1 PE=1 SV=1	0	FALSE	HUMAN	163.392	23	30	69	28	1	1577	173	5.33	167.97	30	0	1.063	0.09	0.99513	0.998216	39.48	101.9	98.1	High	High
FALSE	High	Master Protein	B2RBR9	cDNA, FLJ95650, highly similar to Homo sapiens karyopherin (importin) beta 1 (KPNB1), mRNA OS=Homo sapiens OX=9606 PE=2 SV=1	0	FALSE	HUMAN	158.743	34	23	86	23	1	876	97.1	4.78	211.33	23	0	1.554	0.64	0.393178	0.723873	38.03	88.1	111.9	High	High
FALSE	High	Master Protein Candidate	B3KRY3	cDNA FLJ35079 fis, clone PLACE6005283, highly similar to Lysosome-associated membrane glycoprotein 1 OS=Homo sapiens OX=9606 PE=2 SV=1	0	FALSE	HUMAN	20.751	13	5	15	5	1	395	42.6	8.5	31.15	5	0	1.722	0.78	0.27858	0.581292	89.85	89.3	110.7	High	High
FALSE	High	Master Protein Candidate	A0A8I5QL21	Lysine-specific demethylase 5C OS=Homo sapiens OX=9606 GN=KDM5C PE=1 SV=1	0.002	FALSE	HUMAN	5.119	1	1	2	1	1	1288	144.9	5.57	6.14	1	0	0.317	-1.66	0.10575	0.272373	0	151.8	48.2	High	High
FALSE	High	Master Protein Candidate	Q4F196	ATP synthase protein 8 OS=Homo sapiens OX=9606 GN=ATP8 PE=3 SV=1	0	FALSE	HUMAN	13.421	37	2	5	1	1	68	8	9.91	9.73	2	0	1.347	0.43	0.580153	0.841294	59.95	86.8	113.2	High	High
FALSE	High	Master Protein Candidate	J3KRI4	Dynein light intermediate chain (Fragment) OS=Homo sapiens OX=9606 GN=DYNC1LI2 PE=1 SV=1	0	FALSE	HUMAN	13.191	28	3	6	3	1	167	17.8	8.32	12.43	3	0	0.962	-0.06	0.991888	0.997409	1.26	99.2	100.8	High	High
FALSE	High	Master Protein Candidate	A0A8I5KTJ3	Heat shock factor-binding protein 1 OS=Homo sapiens OX=9606 GN=HSBP1 PE=1 SV=1	0.002	FALSE	HUMAN	4.167	20	1	2	1	1	54	6.1	4.42	6.02	1	0	1.072	0.1	0.780944	0.944421	0	96.5	103.5	High	High
FALSE	High	Master Protein Candidate	A0A343GCT4	ATP synthase subunit a OS=Homo sapiens OX=9606 GN=ATP6 PE=3 SV=1	0.002	FALSE	HUMAN	3.581	4	1	4	1	1	226	24.9	10.1	6.14	1	0	0.925	-0.11	0.87701	0.944844	0	103.9	96.1	High	High
FALSE	High	Master Protein Candidate	Q8N2L6	cDNA FLJ90138 fis, clone HEMBB1000905, weakly similar to TRANSCRIPTIONAL REPRESSOR RCO-1 OS=Homo sapiens OX=9606 PE=2 SV=1	0	FALSE	HUMAN	8.792	6	2	5	2	1	447	49.8	9.44	17.26	2	0	1.015	0.02	0.869189	0.944844	0	92.5	107.5	High	High
FALSE	High	Master Protein Candidate	P11586	C-1-tetrahydrofolate synthase, cytoplasmic OS=Homo sapiens OX=9606 GN=MTHFD1 PE=1 SV=4	0	FALSE	HUMAN	184.359	44	37	108	37	1	935	101.5	7.3	272.33	37	0	0.999	0	0.89383	0.951813	47.81	105.1	94.9	High	High
FALSE	High	Master Protein Candidate	C9J712	Profilin OS=Homo sapiens OX=9606 GN=PFN2 PE=1 SV=1	0	FALSE	HUMAN	24.565	41	4	18	1	1	91	9.8	9.36	41.88	4	0	0.288	-1.8	0.0413373	0.117114	1.73	158.4	41.6	High	High
FALSE	High	Master Protein Candidate	P31948	Stress-induced-phosphoprotein 1 OS=Homo sapiens OX=9606 GN=STIP1 PE=1 SV=1	0	FALSE	HUMAN	163.131	50	27	83	27	1	543	62.6	6.8	193.55	27	0	1.416	0.5	0.518017	0.806749	49.46	88	112	High	High
FALSE	High	Master Protein	A8K3B6	Tyrosine-protein kinase OS=Homo sapiens OX=9606 PE=2 SV=1	0	FALSE	HUMAN	11.753	10	4	9	4	1	450	50.7	7.06	7.93	4	0	0.563	-0.83	0.378211	0.707811	36.74	107.9	92.1	High	High
FALSE	High	Master Protein Candidate	A0A2K4XGP6	MHC class I antigen OS=Homo sapiens OX=9606 GN=HLA-C PE=3 SV=1	0	FALSE	HUMAN	28.279	19	5	7	3	1	366	40.6	5.72	22.09	5	0	0.589	-0.76	0.448112	0.778173	0	153.8	46.2	High	High
FALSE	High	Master Protein Candidate	B4DEH0	Mitochondrial ribosomal protein L10, isoform CRA_d OS=Homo sapiens OX=9606 GN=MRPL10 PE=2 SV=1	0.002	FALSE	HUMAN	4.212	14	2	3	2	1	222	25.1	8.44	5.9	2	0	0.49	-1.03	0.256414	0.551769	0	135.7	64.3	High	High
FALSE	High	Master Protein Candidate	D6RGE2	Isochorismatase domain-containing protein 1 (Fragment) OS=Homo sapiens OX=9606 GN=ISOC1 PE=1 SV=1	0	FALSE	HUMAN	7.351	13	2	6	2	1	188	20.2	7.21	5.06	2	0	2.741	1.45	0.0820431	0.21887	0	53.5	146.5	High	High
FALSE	High	Master Protein Candidate	Q5K633	SCCA2/SCCA1 fusion protein isoform 2 OS=Homo sapiens OX=9606 PE=2 SV=1	0	FALSE	HUMAN	6.345	4	2	2	2	1	390	44.8	6.47	1.77	2	0	15.865	3.99	3.74778e-05	0.000130833	0	4.6	195.4	Peak Found	High
FALSE	High	Master Protein Candidate	A0A7P0TB65	Calnexin OS=Homo sapiens OX=9606 GN=CANX PE=1 SV=1	0	FALSE	HUMAN	132.882	35	21	74	21	1	590	67.3	4.59	163.1	21	0	0.794	-0.33	0.518965	0.807791	20.81	108.1	91.9	High	High
FALSE	High	Master Protein	P47929	Galectin-7 OS=Homo sapiens OX=9606 GN=LGALS7B PE=1 SV=2	0	FALSE	HUMAN	7.575	18	2	3	2	1	136	15.1	7.62	7.73	2	0	1.3	0.38	0.558871	0.839177	0	68	132	High	High
FALSE	High	Master Protein Candidate	A0A087X2E5	Isocitrate dehydrogenase [NAD] subunit, mitochondrial OS=Homo sapiens OX=9606 GN=IDH3B PE=1 SV=1	0	FALSE	HUMAN	25.737	19	5	8	5	1	376	41.2	8.09	20.95	5	0	1.919	0.94	0.203497	0.462428	37.61	74.6	125.4	High	High
FALSE	High	Master Protein Candidate	F8VZ44	Aladin OS=Homo sapiens OX=9606 GN=AAAS PE=1 SV=1	0	FALSE	HUMAN	6.262	5	2	3	2	1	422	45.6	8.25	5.37	2	0	3.52	1.82	0.022595	0.0675222	7.01	43.7	156.3	Peak Found	High
FALSE	High	Master Protein Candidate	H0YK61	ER membrane protein complex subunit 4 OS=Homo sapiens OX=9606 GN=EMC4 PE=1 SV=1	0	FALSE	HUMAN	5.589	21	1	5	1	1	78	8.3	9.41	13.15	1	0	0.54	-0.89	0.378638	0.707811	0	129.8	70.2	High	High
FALSE	High	Master Protein Candidate	Q67AG2	MHC class II antigen (Fragment) OS=Homo sapiens OX=9606 GN=HLA-DQA1 PE=3 SV=1	0	FALSE	HUMAN	11.515	12	2	5	1	1	226	25.1	5.52	6.19	2	0	0.445	-1.17	0.271594	0.571641	0	138.4	61.6	High	High
FALSE	High	Master Protein Candidate	F5GWT4	Non-specific serine/threonine protein kinase OS=Homo sapiens OX=9606 GN=WNK1 PE=1 SV=1	0	FALSE	HUMAN	34.829	5	9	12	6	1	2134	225.4	6.44	32.43	9	0	0.835	-0.26	0.847502	0.944844	10.78	110.7	89.3	High	High
FALSE	High	Master Protein Candidate	A0A804HJS0	STAM-binding protein OS=Homo sapiens OX=9606 GN=STAMBP PE=1 SV=1	0	FALSE	HUMAN	5.473	5	1	1	1	1	423	47.9	6.19	2.6	1	0	0.01	-6.64	1e-17	3.95553e-17		200		High	Not Found
FALSE	High	Master Protein Candidate	B7Z574	Calpastatin OS=Homo sapiens OX=9606 GN=CAST PE=1 SV=1	0	FALSE	HUMAN	36.019	16	7	15	7	1	694	75	5.07	32.01	7	0	1.018	0.03	0.897698	0.952879	144.11	146.7	53.3	High	High
FALSE	High	Master Protein Candidate	B4DRV4	SPARC OS=Homo sapiens OX=9606 PE=2 SV=1	0	FALSE	HUMAN	26.758	23	4	10	4	1	212	24.7	5.62	26.22	4	0	0.729	-0.46	0.529994	0.815191	16.15	119	81	High	High
FALSE	High	Master Protein Candidate	A0A1W2PPS0	GPI transamidase component PIG-T OS=Homo sapiens OX=9606 GN=PIGT PE=1 SV=1	0	FALSE	HUMAN	8.613	6	2	5	2	1	505	57.4	8.05	12.36	2	0	1.474	0.56	0.458916	0.782164	144.83	57.6	142.4	High	High
FALSE	High	Master Protein	Q9UJF2	Ras GTPase-activating protein nGAP OS=Homo sapiens OX=9606 GN=RASAL2 PE=1 SV=2	0	FALSE	HUMAN	13.256	4	3	6	3	1	1139	128.5	8.24	17.79	3	0	1.212	0.28	0.661975	0.903849	4.28	90.5	109.5	High	High
FALSE	High	Master Protein Candidate	B4DET0	RNA helicase OS=Homo sapiens OX=9606 PE=2 SV=1	0	FALSE	HUMAN	16.652	4	4	4	4	1	1220	139.6	6.58	6.1	4	0						98.1	101.9	High	High
FALSE	High	Master Protein	B4E2A6	cDNA FLJ55508, highly similar to Sad1/unc-84-like protein 2 OS=Homo sapiens OX=9606 PE=2 SV=1	0.002	FALSE	HUMAN	3.827	4	2	2	2	1	752	83.9	6.84	2.64	2	0	100	6.64	1e-17	3.95553e-17			200	Not Found	High
FALSE	High	Master Protein Candidate	A0A346M0E1	ATP synthase protein 8 (Fragment) OS=Homo sapiens OX=9606 GN=ATP8 PE=3 SV=1	0	FALSE	HUMAN	13.421	42	2	5	1	1	60	7.1	9.91	9.73	2	0	1.347	0.43	0.580153	0.841294	59.95	86.8	113.2	High	High
FALSE	High	Master Protein Candidate	B4DZ54	cDNA FLJ61492, highly similar to Homo sapiens ubiquitin associated protein 2 (UBAP2), transcript variant 1, mRNA OS=Homo sapiens OX=9606 PE=2 SV=1	0	FALSE	HUMAN	21.629	7	4	7	4	1	1028	107.6	7.34	20.34	4	0	0.865	-0.21	0.872254	0.944844	26.11	126.1	73.9	High	High
FALSE	High	Master Protein Candidate	Q5QP19	Cysteine desulfurase, mitochondrial OS=Homo sapiens OX=9606 GN=NFS1 PE=2 SV=1	0	FALSE	HUMAN	9.26	8	2	2	2	1	397	44	7.11	6.14	2	0	1	0	0.939941	0.974235	0	100	100	High	Peak Found
FALSE	High	Master Protein Candidate	B4E0C2	cDNA FLJ59647, highly similar to SAPS domain family member 3 OS=Homo sapiens OX=9606 PE=2 SV=1	0.002	FALSE	HUMAN	5.386	3	1	1	1	1	641	70.7	4.53	3.18	1	0	0.01	-6.64	1e-17	3.95553e-17		200		High	Not Found
FALSE	High	Master Protein Candidate	A6N6J7	[Histone H3]-trimethyl-L-lysine(4) demethylase OS=Homo sapiens OX=9606 GN=JARID1C PE=2 SV=1	0.002	FALSE	HUMAN	5.119	1	1	2	1	1	1440	162.6	5.73	6.14	1	0	0.317	-1.66	0.10575	0.272373	0	151.8	48.2	High	High
FALSE	High	Master Protein	O43156	TELO2-interacting protein 1 homolog OS=Homo sapiens OX=9606 GN=TTI1 PE=1 SV=3	0	FALSE	HUMAN	13.548	6	4	5	4	1	1089	122	5.97	10.17	4	0	0.944	-0.08	0.998684	0.999203	0	116.3	83.7	High	High
FALSE	High	Master Protein Candidate	B7Z872	cDNA FLJ56895, highly similar to Echinoderm microtubule-associated protein-like 2 OS=Homo sapiens OX=9606 PE=2 SV=1	0	FALSE	HUMAN	10.206	5	2	3	2	1	603	65.6	7.78	10.21	2	0	100	6.64	1e-17	3.95553e-17			200	High	High
FALSE	High	Master Protein Candidate	Q53GX1	MutL protein homolog 1 variant (Fragment) OS=Homo sapiens OX=9606 PE=2 SV=1	0.002	FALSE	HUMAN	4.898	2	1	1	1	1	756	84.5	5.72	3.21	1	0	100	6.64	1e-17	3.95553e-17			200	Not Found	High
FALSE	High	Master Protein Candidate	B7Z6I3	DNA ligase OS=Homo sapiens OX=9606 PE=2 SV=1	0	FALSE	HUMAN	9.14	3	2	2	2	1	738	82.3	8.57	4.95	2	0	0.283	-1.82	0.0585352	0.161859	0	192	8	High	Peak Found
FALSE	High	Master Protein Candidate	Q3SXM5	Inactive hydroxysteroid dehydrogenase-like protein 1 OS=Homo sapiens OX=9606 GN=HSDL1 PE=1 SV=3	0.002	FALSE	HUMAN	4.346	4	1	1	1	1	330	37	8.72	2.53	1	0	1.951	0.96	0.308275	0.622908	0	67.8	132.2	Peak Found	High
FALSE	High	Master Protein	A8K492	Methionine--tRNA ligase, cytoplasmic OS=Homo sapiens OX=9606 PE=2 SV=1	0	FALSE	HUMAN	113.413	36	22	58	22	1	900	101.1	6.16	150.32	22	0	0.961	-0.06	0.827233	0.944844	76.16	108	92	High	High
FALSE	High	Master Protein Candidate	Q9P0P0	E3 ubiquitin-protein ligase RNF181 OS=Homo sapiens OX=9606 GN=RNF181 PE=1 SV=1	0.002	FALSE	HUMAN	4.237	6	1	3	1	1	153	17.9	5.06	6.69	1	0	0.628	-0.67	0.523003	0.810041	0	122.8	77.2	High	High
FALSE	High	Master Protein	B4DYU2	Conserved oligomeric Golgi complex subunit 8 OS=Homo sapiens OX=9606 GN=COG8 PE=1 SV=1	0.002	FALSE	HUMAN	3.675	2	1	1	1	1	639	71.2	5.26	1.79	1	0	100	6.64	1e-17	3.95553e-17			200	Not Found	High
FALSE	High	Master Protein Candidate	A0A0Y0K9C3	NADH-ubiquinone oxidoreductase chain 5 OS=Homo sapiens OX=9606 GN=ND5 PE=3 SV=1	0	FALSE	HUMAN	5.695	3	1	2	1	1	603	66.9	9.03	9.24	1	0	1.097	0.13	0.763017	0.938511	0	95.4	104.6	High	High
FALSE	High	Master Protein	P37198	Nuclear pore glycoprotein p62 OS=Homo sapiens OX=9606 GN=NUP62 PE=1 SV=3	0	FALSE	HUMAN	11.473	9	3	4	3	1	522	53.2	5.31	7.26	3	0	0.711	-0.49	0.698343	0.929463	0	73.1	126.9	High	High
FALSE	High	Master Protein Candidate	F8WBW1	COMM domain-containing protein 2 OS=Homo sapiens OX=9606 GN=COMMD2 PE=1 SV=1	0.002	FALSE	HUMAN	4.055	19	2	2	2	1	135	15.4	5.02	1.93	2	0						38.3	161.7	High	High
FALSE	High	Master Protein Candidate	P53350	Serine/threonine-protein kinase PLK1 OS=Homo sapiens OX=9606 GN=PLK1 PE=1 SV=1	0.002	FALSE	HUMAN	3.834	3	1	1	1	1	603	68.2	8.91	2.99	1	0	100	6.64	1e-17	3.95553e-17			200	Not Found	High
FALSE	High	Master Protein Candidate	H7C5G1	Isoamyl acetate-hydrolyzing esterase 1 homolog (Fragment) OS=Homo sapiens OX=9606 GN=IAH1 PE=1 SV=1	0.002	FALSE	HUMAN	3.684	5	1	2	1	1	228	25.2	5.88	2.07	1	0	2.304	1.2	0.170265	0.402003	0	60.5	139.5	High	High
FALSE	High	Master Protein Candidate	P16403	Histone H1.2 OS=Homo sapiens OX=9606 GN=H1-2 PE=1 SV=2	0	FALSE	HUMAN	20.277	15	4	14	4	1	213	21.4	10.93	35.87	4	0	1.136	0.18	0.862339	0.944844	53.28	85.9	114.1	High	High
FALSE	High	Master Protein	B2RBX8	Pre-mRNA-splicing factor SYF2 OS=Homo sapiens OX=9606 PE=2 SV=1	0.002	FALSE	HUMAN	3.766	7	1	1	1	1	243	28.7	8.28	2.73	1	0								Not Found	High
FALSE	High	Master Protein Candidate	A0A024RCB2	Mitochondrial ribosomal protein L23, isoform CRA_a OS=Homo sapiens OX=9606 GN=MRPL23 PE=3 SV=1	0	FALSE	HUMAN	11.407	15	2	4	2	1	153	17.8	9.69	7.78	2	0	0.495	-1.01	0.182501	0.425161	0	154.1	45.9	High	High
FALSE	High	Master Protein Candidate	J3QQZ4	Mannose-P-dolichol utilization defect 1 protein (Fragment) OS=Homo sapiens OX=9606 GN=MPDU1 PE=1 SV=1	0.002	FALSE	HUMAN	5.239	16	2	3	2	1	152	16.7	9.25	1.96	2	0	0.241	-2.05	0.0271596	0.0797002	6.41	149.4	50.6	High	High
FALSE	High	Master Protein Candidate	B3KWH7	cDNA FLJ43106 fis, clone CTONG2016869, highly similar to Tuberin OS=Homo sapiens OX=9606 PE=2 SV=1	0.002	FALSE	HUMAN	3.816	2	1	1	1	1	588	62.8	6.2	2.33	1	0	0.01	-6.64	1e-17	3.95553e-17		200		High	Not Found
FALSE	High	Master Protein Candidate	A0A0C4DGX8	V-type proton ATPase subunit S1 (Fragment) OS=Homo sapiens OX=9606 GN=ATP6AP1 PE=1 SV=2	0.002	FALSE	HUMAN	4.192	5	1	2	1	1	342	38	5.83	4.05	1	0	0.825	-0.28	0.885284	0.94626	0	109.6	90.4	High	High
FALSE	High	Master Protein Candidate	A8K2I0	cDNA FLJ78504, highly similar to Homo sapiens keratin 6A (KRT6A), mRNA OS=Homo sapiens OX=9606 PE=2 SV=1	0	TRUE	HUMAN	59.926	30	15	57	3	1	564	60	8	124.39	15	0	0.201	-2.31	0.00463241	0.0149651	3.8	177.2	22.8	High	Peak Found
FALSE	High	Master Protein Candidate	A0A2R8YD40	DNA helicase (Fragment) OS=Homo sapiens OX=9606 GN=CHD4 PE=1 SV=1	0	FALSE	HUMAN	86.135	17	22	28	22	1	1484	170.5	5.77	68.03	22	0	2.474	1.31	0.061238	0.168259	56.2	74.4	125.6	High	High
FALSE	High	Master Protein Candidate	A0A0S2Z3L0	Electron transfer flavoprotein subunit alpha, mitochondrial (Fragment) OS=Homo sapiens OX=9606 GN=ETFA PE=2 SV=1	0	FALSE	HUMAN	56.316	37	9	22	9	1	333	35.1	8.38	63.12	9	0	1.14	0.19	0.815545	0.944844	44.06	102.1	97.9	High	High
FALSE	High	Master Protein Candidate	A0A6B9RFD0	Cytochrome c oxidase subunit 2 OS=Homo sapiens OX=9606 GN=COX2 PE=3 SV=1	0	FALSE	HUMAN	17.296	15	3	11	3	1	227	25.7	4.89	23.3	3	0	0.99	-0.01	0.878768	0.944844	48.13	102.2	97.8	High	High
FALSE	High	Master Protein Candidate	H3BMQ0	Tuberin OS=Homo sapiens OX=9606 GN=TSC2 PE=1 SV=1	0.002	FALSE	HUMAN	3.816	1	1	1	1	1	1751	194.3	7.02	2.33	1	0	0.01	-6.64	1e-17	3.95553e-17		200		High	Not Found
FALSE	High	Master Protein Candidate	P0DP25	Calmodulin-3 OS=Homo sapiens OX=9606 GN=CALM3 PE=1 SV=1	0	FALSE	HUMAN	51.649	37	9	29	9	1	149	16.8	4.22	83.98	9	0	0.437	-1.19	0.0478762	0.134193	9.66	144.9	55.1	High	High
FALSE	High	Master Protein	A8K4B4	cDNA FLJ78441, highly similar to Homo sapiens nucleolar and spindle associated protein 1 (NUSAP1),mRNA OS=Homo sapiens OX=9606 PE=2 SV=1	0.007	FALSE	HUMAN	2.965	5	1	1	1	1	441	49.4	9.89	2.64	1	0	0.01	-6.64	1e-17	3.95553e-17		200		High	Not Found
FALSE	High	Master Protein	Q53HG1	NADH dehydrogenase [ubiquinone] 1 alpha subcomplex subunit 12 (Fragment) OS=Homo sapiens OX=9606 PE=2 SV=1	0	FALSE	HUMAN	25.543	34	4	14	4	1	146	17.2	9.63	41.47	4	0	0.452	-1.15	0.125307	0.314821	4.8	139.2	60.8	High	High
FALSE	High	Master Protein Candidate	A0A090KKK5	HLA class I antigen (Fragment) OS=Homo sapiens OX=9606 GN=HLA-A PE=3 SV=1	0	FALSE	HUMAN	20.065	15	3	6	1	1	337	38.1	6.54	23.41	3	0	1.069	0.1	0.82717	0.944844	24.89	91.1	108.9	High	High
FALSE	High	Master Protein	A0A024R9G3	Derlin OS=Homo sapiens OX=9606 GN=DERL1 PE=3 SV=1	0	FALSE	HUMAN	10.442	13	3	5	3	1	251	28.8	9.51	12.12	3	0	1.836	0.88	0.257763	0.553232	12.98	58.1	141.9	High	High
FALSE	High	Master Protein Candidate	E5RHG8	Elongin-C (Fragment) OS=Homo sapiens OX=9606 GN=ELOC PE=1 SV=1	0	FALSE	HUMAN	22.005	60	5	19	5	1	89	10	5.39	37.98	5	0	0.918	-0.12	0.748577	0.938511	64.29	125.5	74.5	High	High
FALSE	High	Master Protein Candidate	B7ZMJ9	TACC2 protein OS=Homo sapiens OX=9606 GN=TACC2 PE=2 SV=1	0.002	FALSE	HUMAN	4.513	0	1	2	1	1	2875	302.4	4.82	5.27	1	0	0.161	-2.63	0.00875837	0.0275324	0	172.3	27.7	High	Peak Found
FALSE	High	Master Protein Candidate	Q8NCF7	Phosphate carrier protein, mitochondrial OS=Homo sapiens OX=9606 PE=2 SV=1	0	FALSE	HUMAN	57.799	37	14	35	14	1	361	39.9	9.36	82.74	14	0	1.808	0.85	0.233333	0.516423	104.04	75.8	124.2	High	High
FALSE	High	Master Protein	A0A024R9Q1	Thrombospondin 1, isoform CRA_a OS=Homo sapiens OX=9606 GN=THBS1 PE=3 SV=1	0	FALSE	HUMAN	62.362	12	13	20	13	1	1170	129.3	4.94	55.76	13	0	4.811	2.27	0.00119157	0.00396915	43.28	28.4	171.6	High	High
FALSE	High	Master Protein	Q59ET0	1,4-alpha-glucan branching enzyme (Fragment) OS=Homo sapiens OX=9606 PE=2 SV=1	0	FALSE	HUMAN	21.812	7	4	11	4	1	754	86.1	6.93	25.39	4	0	1.876	0.91	0.247171	0.53577	49.07	75.5	124.5	High	High
FALSE	High	Master Protein	Q15388	Mitochondrial import receptor subunit TOM20 homolog OS=Homo sapiens OX=9606 GN=TOMM20 PE=1 SV=1	0	FALSE	HUMAN	5.659	13	2	4	2	1	145	16.3	8.6	9.37	2	0	0.981	-0.03	0.950527	0.981701	14.19	104.2	95.8	High	High
FALSE	High	Master Protein Candidate	Q7Z3X3	N-acetylglucosamine-6-sulfatase OS=Homo sapiens OX=9606 GN=DKFZp686E12166 PE=2 SV=1	0	FALSE	HUMAN	11.684	7	3	5	3	1	496	56.3	7.91	10.5	3	0	0.503	-0.99	0.274445	0.574842	20.39	157.2	42.8	High	High
FALSE	High	Master Protein	P46777	60S ribosomal protein L5 OS=Homo sapiens OX=9606 GN=RPL5 PE=1 SV=3	0	FALSE	HUMAN	102.558	44	14	59	2	1	297	34.3	9.72	150.64	14	15	3.135	1.65	0.0154547	0.0468955	127.98	48.9	151.1	Peak Found	High
FALSE	High	Master Protein	Q12974	Protein tyrosine phosphatase type IVA 2 OS=Homo sapiens OX=9606 GN=PTP4A2 PE=1 SV=1	0	FALSE	HUMAN	20.674	19	3	7	3	1	167	19.1	8.37	20.54	3	0	0.946	-0.08	0.968185	0.990633	2.59	93.1	106.9	High	High
FALSE	High	Master Protein	Q8WWM7	Ataxin-2-like protein OS=Homo sapiens OX=9606 GN=ATXN2L PE=1 SV=2	0	FALSE	HUMAN	70.477	17	12	29	12	1	1075	113.3	8.59	92.09	12	0	0.767	-0.38	0.553741	0.835173	35.27	100.9	99.1	High	High
FALSE	High	Master Protein Candidate	Q9BSQ6	60S ribosomal protein L13a (Fragment) OS=Homo sapiens OX=9606 GN=RPL13A PE=2 SV=2	0	FALSE	HUMAN	28.685	27	7	36	7	1	201	23.4	10.93	83.14	7	0	2.247	1.17	0.0934431	0.245432	58.08	69.6	130.4	High	High
FALSE	High	Master Protein	A8K6J9	RNA helicase OS=Homo sapiens OX=9606 PE=2 SV=1	0.008	FALSE	HUMAN	2.847	1	1	1	1	1	1220	139.3	8.4	0	1	0	0.01	-6.64	1e-17	3.95553e-17		200		High	Not Found
FALSE	High	Master Protein Candidate	Q9NTJ5	Phosphatidylinositol-3-phosphatase SAC1 OS=Homo sapiens OX=9606 GN=SACM1L PE=1 SV=2	0	FALSE	HUMAN	10.57	4	2	2	2	1	587	66.9	7.12	5.8	2	0	7.138	2.84	0.00076961	0.00257995	0	15.9	184.1	Peak Found	High
FALSE	High	Master Protein Candidate	R4RYZ7	Hypoxia-inducible factor prolyl hydroxylase 2 OS=Homo sapiens OX=9606 GN=EGLN1 PE=4 SV=1	0.002	FALSE	HUMAN	3.745	6	1	1	1	1	426	46	8.57	2.25	1	0	0.01	-6.64	1e-17	3.95553e-17		200		High	Not Found
FALSE	High	Master Protein Candidate	B2RB52	cDNA, FLJ95314, highly similar to Homo sapiens transducin (beta)-like 2 (TBL2), transcript variant 1, mRNA OS=Homo sapiens OX=9606 PE=2 SV=1	0	FALSE	HUMAN	8.792	6	2	5	2	1	447	49.8	9.44	17.26	2	0	1.015	0.02	0.869189	0.944844	0	92.5	107.5	High	High
FALSE	High	Master Protein	A0A2R8Y891	ATP-dependent 6-phosphofructokinase OS=Homo sapiens OX=9606 GN=PFKM PE=1 SV=1	0	FALSE	HUMAN	80.028	28	18	28	15	1	883	96.8	8.12	70.07	18	1	1.126	0.17	0.75531	0.938511	73.18	103.7	96.3	High	High
FALSE	High	Master Protein Candidate	B4DJV2	Citrate synthase OS=Homo sapiens OX=9606 GN=CS PE=1 SV=1	0	FALSE	HUMAN	42.714	27	12	28	12	1	453	50.4	7.9	56.47	12	0	1.055	0.08	0.991303	0.996994	132.33	91.8	108.2	High	High
FALSE	High	Master Protein	Q59ER5	WD repeat-containing protein 1 isoform 1 variant (Fragment) OS=Homo sapiens OX=9606 PE=2 SV=1	0	FALSE	HUMAN	118.409	43	18	50	18	1	624	68.1	7.23	145.14	18	0	0.96	-0.06	0.825418	0.944844	41.17	110.1	89.9	High	High
FALSE	High	Master Protein Candidate	F8WEP2	ADP-ribosylation factor-like protein 6-interacting protein 4 OS=Homo sapiens OX=9606 GN=ARL6IP4 PE=1 SV=1	0.002	FALSE	HUMAN	3.976	7	1	2	1	1	170	19.1	11.6	4.98	1	0	0.821	-0.28	0.85573	0.944844	0	109.8	90.2	High	High
FALSE	High	Master Protein Candidate	A0A2R8YCX2	Ribonuclease H2 subunit B OS=Homo sapiens OX=9606 GN=RNASEH2B PE=1 SV=1	0	FALSE	HUMAN	10.117	8	1	2	1	1	273	30.6	9.22	10.4	1	0	0.781	-0.36	0.809117	0.944844	0	112.3	87.7	High	High
FALSE	High	Master Protein Candidate	I3L4Z5	Mixed lineage kinase domain-like protein (Fragment) OS=Homo sapiens OX=9606 GN=MLKL PE=1 SV=1	0.006	FALSE	HUMAN	3.042	19	1	1	1	1	62	7.2	9.91	2.53	1	0								Not Found	High
FALSE	High	Master Protein Candidate	I3L4Y1	Active breakpoint cluster region-related protein OS=Homo sapiens OX=9606 GN=ABR PE=1 SV=3	0.008	FALSE	HUMAN	2.918	1	1	1	1	1	1118	126.2	6.3	2	1	0	100	6.64	1e-17	3.95553e-17			200	Not Found	High
FALSE	High	Master Protein Candidate	Q9UJS0	Electrogenic aspartate/glutamate antiporter SLC25A13, mitochondrial OS=Homo sapiens OX=9606 GN=SLC25A13 PE=1 SV=2	0	FALSE	HUMAN	37.851	21	10	21	7	1	675	74.1	8.62	37.42	10	0	0.969	-0.05	0.963501	0.989516	43.26	99.6	100.4	High	High
FALSE	High	Master Protein	Q3YEC7	Rab-like protein 6 OS=Homo sapiens OX=9606 GN=RABL6 PE=1 SV=2	0.002	FALSE	HUMAN	4.64	4	2	3	2	1	729	79.5	5.22	2.31	2	0	0.872	-0.2	0.955168	0.985337	0	142	58	High	High
FALSE	High	Master Protein Candidate	A0A7I2V440	Cathepsin B OS=Homo sapiens OX=9606 GN=CTSB PE=1 SV=1	0	FALSE	HUMAN	17.957	11	3	5	3	1	356	39.7	6.64	12.45	3	0	3.35	1.74	0.026701	0.0787341	322.63	96.6	103.4	High	High
FALSE	High	Master Protein Candidate	Q5CAQ5	Epididymis secretory sperm binding protein OS=Homo sapiens OX=9606 GN=TRA1 PE=2 SV=1	0	FALSE	HUMAN	252.589	58	45	149	43	1	802	92.3	4.86	372.85	45	0	0.791	-0.34	0.513168	0.802441	19.94	112.3	87.7	High	High
FALSE	High	Master Protein	Q02809	Procollagen-lysine,2-oxoglutarate 5-dioxygenase 1 OS=Homo sapiens OX=9606 GN=PLOD1 PE=1 SV=2	0	FALSE	HUMAN	88.571	36	19	35	19	1	727	83.5	6.95	72.46	19	0	0.876	-0.19	0.688793	0.924092	31.34	123.8	76.2	High	High
FALSE	High	Master Protein Candidate	Q6IB76	NADH dehydrogenase [ubiquinone] flavoprotein 2, mitochondrial OS=Homo sapiens OX=9606 GN=NDUFV2 PE=2 SV=1	0	FALSE	HUMAN	13.334	17	3	5	3	1	249	27.3	8.06	11.88	3	0	0.708	-0.5	0.637316	0.888083	0	117.6	82.4	High	High
FALSE	High	Master Protein Candidate	Q9H2G0	Ubiquitin-protein ligase E3A OS=Homo sapiens OX=9606 GN=UBE3A PE=2 SV=1	0	FALSE	HUMAN	23.634	9	6	8	6	1	852	97.9	5.22	15.07	6	0	1.229	0.3	0.647279	0.893699	25.48	114	86	High	High
FALSE	High	Master Protein Candidate	A0A2R8Y7E6	Ataxin-2 OS=Homo sapiens OX=9606 GN=ATXN2 PE=1 SV=2	0.002	FALSE	HUMAN	3.629	2	1	1	1	1	1158	124.8	9.22	3.14	1	0	100	6.64	1e-17	3.95553e-17			200	Not Found	High
FALSE	High	Master Protein Candidate	O75438	NADH dehydrogenase [ubiquinone] 1 beta subcomplex subunit 1 OS=Homo sapiens OX=9606 GN=NDUFB1 PE=1 SV=1	0.003	FALSE	HUMAN	3.423	19	1	2	1	1	58	7	8.92	5.41	1	0	0.536	-0.9	0.292964	0.601323	0	130.2	69.8	High	High
FALSE	High	Master Protein Candidate	A0A7I2V5C6	Presequence protease, mitochondrial OS=Homo sapiens OX=9606 GN=PITRM1 PE=1 SV=1	0	FALSE	HUMAN	24.377	13	7	7	7	1	992	112	6.8	12.52	7	0	0.918	-0.12	0.964113	0.989516	343.09	181	19	High	High
FALSE	High	Master Protein Candidate	Q85KW5	ATP synthase protein 8 OS=Homo sapiens OX=9606 GN=ATP8 PE=3 SV=1	0	FALSE	HUMAN	13.421	37	2	5	1	1	68	8	9.91	9.73	2	0	1.347	0.43	0.580153	0.841294	59.95	86.8	113.2	High	High
FALSE	High	Master Protein Candidate	Q53FG3	Interleukin enhancer binding factor 2 variant (Fragment) OS=Homo sapiens OX=9606 PE=2 SV=1	0	FALSE	HUMAN	72.567	36	13	39	13	1	390	43	5.26	99.05	13	0	0.747	-0.42	0.434172	0.765682	17.21	115.8	84.2	High	High
FALSE	High	Master Protein	Q9NX24	H/ACA ribonucleoprotein complex subunit 2 OS=Homo sapiens OX=9606 GN=NHP2 PE=1 SV=1	0	FALSE	HUMAN	11.203	19	2	4	2	1	153	17.2	8.22	11.18	2	0	1.13	0.18	0.790938	0.944844	75.72	76.9	123.1	High	High
FALSE	High	Master Protein Candidate	K7EJE8	Lon protease homolog, mitochondrial OS=Homo sapiens OX=9606 GN=LONP1 PE=1 SV=1	0	FALSE	HUMAN	83.856	30	19	44	19	1	829	93.2	6.49	89.9	19	0	0.934	-0.1	0.779063	0.943924	52.23	113.4	86.6	High	High
FALSE	High	Master Protein	Q00796	Sorbitol dehydrogenase OS=Homo sapiens OX=9606 GN=SORD PE=1 SV=4	0	FALSE	HUMAN	25.851	19	5	10	5	1	357	38.3	7.97	26.83	5	0	2.11	1.08	0.171422	0.403333	0.8	49	151	High	High
FALSE	High	Master Protein Candidate	H0YAR2	Polyadenylate-binding protein OS=Homo sapiens OX=9606 GN=PABPC1 PE=1 SV=2	0	FALSE	HUMAN	158.051	48	25	79	17	1	599	66.6	9.28	205.07	25	0	1.619	0.7	0.344118	0.666002	14.2	67.5	132.5	High	High
FALSE	High	Master Protein Candidate	Q969G6	Riboflavin kinase OS=Homo sapiens OX=9606 GN=RFK PE=1 SV=2	0.002	FALSE	HUMAN	3.778	7	1	2	1	1	155	17.6	8.13	5.51	1	0	2.091	1.06	0.19028	0.440885	0	64.7	135.3	High	High
FALSE	High	Master Protein Candidate	A0A343RU73	Cytochrome c oxidase subunit 2 OS=Homo sapiens OX=9606 GN=COX2 PE=3 SV=1	0	FALSE	HUMAN	17.296	15	3	11	3	1	227	25.5	4.82	23.3	3	0	0.99	-0.01	0.878768	0.944844	48.13	102.2	97.8	High	High
FALSE	High	Master Protein	D6RER5	Septin OS=Homo sapiens OX=9606 GN=SEPTIN11 PE=1 SV=1	0	FALSE	HUMAN	25.114	19	7	18	5	1	432	49.8	6.68	24.59	7	2	1.45	0.54	0.473229	0.783292	23.42	98.5	101.5	High	High
FALSE	High	Master Protein	A0A024R102	SWI/SNF related, matrix associated, actin dependent regulator of chromatin, subfamily d, member 1, isoform CRA_e OS=Homo sapiens OX=9606 GN=SMARCD1 PE=3 SV=1	0	FALSE	HUMAN	12.221	5	3	5	3	1	639	70.9	9.72	11.78	3	0	1.305	0.38	0.597746	0.856293	60.73	77.5	122.5	High	High
FALSE	High	Master Protein Candidate	A0A4D6CPA9	ATP synthase subunit a OS=Homo sapiens OX=9606 GN=ATP6 PE=3 SV=1	0.002	FALSE	HUMAN	3.581	4	1	4	1	1	226	24.8	10.1	6.14	1	0	0.925	-0.11	0.87701	0.944844	0	103.9	96.1	High	High
FALSE	High	Master Protein	Q8N357	Solute carrier family 35 member F6 OS=Homo sapiens OX=9606 GN=SLC35F6 PE=1 SV=1	0.004	FALSE	HUMAN	3.137	3	1	1	1	1	371	40.2	6.93	0	1	0	3.856	1.95	0.0545666	0.151549	0	41.2	158.8	Peak Found	High
FALSE	High	Master Protein Candidate	Q53G70	NADH dehydrogenase [ubiquinone] flavoprotein 1, mitochondrial (Fragment) OS=Homo sapiens OX=9606 PE=2 SV=1	0	FALSE	HUMAN	14.888	16	5	8	5	1	464	50.8	8.21	7.8	5	0	1.012	0.02	0.920899	0.964704	63.44	117.9	82.1	High	High
FALSE	High	Master Protein Candidate	Q9NV06	DDB1- and CUL4-associated factor 13 OS=Homo sapiens OX=9606 GN=DCAF13 PE=1 SV=2	0.002	FALSE	HUMAN	4.039	3	1	1	1	1	445	51.4	9.19	2.35	1	0	1.331	0.41	0.625516	0.877697	0	85.8	114.2	Peak Found	High
FALSE	High	Master Protein Candidate	B4DZJ7	Transcription elongation factor SPT5 OS=Homo sapiens OX=9606 PE=2 SV=1	0	FALSE	HUMAN	54.232	14	10	17	10	1	1065	118.1	5.45	45.45	10	0	1.119	0.16	0.845866	0.944844	25.96	107.4	92.6	High	High
FALSE	High	Master Protein Candidate	Q53GX6	Nucleobindin-1 (Fragment) OS=Homo sapiens OX=9606 PE=2 SV=1	0	FALSE	HUMAN	30.43	20	7	10	7	1	461	53.9	5.25	21.12	7	0	1.399	0.48	0.469293	0.783292	26.68	31.2	168.8	High	High
FALSE	High	Master Protein Candidate	B7ZL27	Nuclear speckle splicing regulatory protein 1 (Fragment) OS=Homo sapiens OX=9606 GN=CCDC55 PE=2 SV=1	0.002	FALSE	HUMAN	4.232	3	1	1	1	1	534	63.6	8.92	3.19	1	0	100	6.64	1e-17	3.95553e-17			200	Not Found	High
FALSE	High	Master Protein	B2R491	40S ribosomal protein S4 OS=Homo sapiens OX=9606 GN=RPS4X PE=2 SV=1	0	FALSE	HUMAN	88.418	54	16	72	16	1	263	29.6	10.15	169.76	16	0	1.732	0.79	0.272679	0.57228	81.92	84.5	115.5	High	High
FALSE	High	Master Protein Candidate	Q59EI4	Copine I variant (Fragment) OS=Homo sapiens OX=9606 PE=2 SV=1	0	FALSE	HUMAN	5.637	5	2	5	2	1	517	56.7	5.81	1.61	2	0	1.95	0.96	0.221392	0.494729	9.77	70.2	129.8	High	High
FALSE	High	Master Protein	E9PCR7	Oxoglutarate dehydrogenase (succinyl-transferring) OS=Homo sapiens OX=9606 GN=OGDH PE=1 SV=1	0	FALSE	HUMAN	52.424	19	14	23	14	1	1038	117.6	6.92	37.42	14	0	0.523	-0.93	0.240092	0.524257	15	164.4	35.6	High	High
FALSE	High	Master Protein Candidate	A0AR27	Vacuolar protein sorting 45A isoform OS=Homo sapiens OX=9606 PE=2 SV=1	0	FALSE	HUMAN	9.19	8	3	6	3	1	390	44.3	8.53	6.6	3	0	1.499	0.58	0.428076	0.759346	61.14	29.7	170.3	High	High
FALSE	High	Master Protein	Q59EL4	PRPF4 protein variant (Fragment) OS=Homo sapiens OX=9606 PE=2 SV=1	0	FALSE	HUMAN	11.899	10	4	4	4	1	537	60	7.56	9.41	4	0	100	6.64	1e-17	3.95553e-17			200	Not Found	High
FALSE	High	Master Protein Candidate	B4DFG6	cDNA FLJ54285, highly similar to 28S ribosomal protein S18b, mitochondrial OS=Homo sapiens OX=9606 PE=2 SV=1	0	FALSE	HUMAN	11.241	36	3	5	3	1	121	14	9.58	13.04	3	0	1.053	0.07	0.873396	0.944844	92.63	94	106	High	High
FALSE	High	Master Protein Candidate	Q4F786	Hemoglobin delta Etolia variant (Fragment) OS=Homo sapiens OX=9606 GN=HBD PE=3 SV=1	0	TRUE	HUMAN	7.162	18	2	5	2	1	105	11.4	6.68	6.64	2	0	0.141	-2.82	5.37343e-05	0.000185955	6.38	139.3	60.7	High	High
FALSE	High	Master Protein Rejected	B2R6X5	cDNA, FLJ93166, highly similar to Homo sapiens heat shock 70kDa protein 6 (HSP70B') (HSPA6), mRNA OS=Homo sapiens OX=9606 PE=2 SV=1	0	FALSE	HUMAN	66.039	15	10	56	0	0	643	70.9	6.24	141.9	10	0								High	High
FALSE	High	Master Protein	V9HWK1	Triosephosphate isomerase OS=Homo sapiens OX=9606 GN=HEL-S-49 PE=2 SV=1	0	FALSE	HUMAN	150.719	87	18	85	18	1	249	26.7	6.9	262.1	18	0	0.723	-0.47	0.392817	0.723819	45.81	111.7	88.3	High	High
FALSE	High	Master Protein Candidate	M0QZG7	U1 small nuclear ribonucleoprotein A (Fragment) OS=Homo sapiens OX=9606 GN=SNRPA PE=1 SV=1	0	FALSE	HUMAN	12.864	26	3	6	2	1	184	20.1	9.88	12.47	3	0	0.907	-0.14	0.921684	0.965071	0	81.3	118.7	Not Found	High
FALSE	High	Master Protein	J3QRS3	Myosin regulatory light chain 12A OS=Homo sapiens OX=9606 GN=MYL12A PE=1 SV=1	0	FALSE	HUMAN	39.832	44	7	22	7	1	177	20.4	4.75	47.96	7	0	0.842	-0.25	0.607842	0.863692	32.49	103.8	96.2	High	High
FALSE	High	Master Protein	A6NHR9	Structural maintenance of chromosomes flexible hinge domain-containing protein 1 OS=Homo sapiens OX=9606 GN=SMCHD1 PE=1 SV=2	0	FALSE	HUMAN	16.163	2	4	4	4	1	2005	226.2	7.3	8.28	4	0						155.8	44.2	High	High
FALSE	High	Master Protein Candidate	B4DNQ1	cDNA FLJ53818, highly similar to Nucleolar transcription factor 1 OS=Homo sapiens OX=9606 PE=2 SV=1	0	FALSE	HUMAN	10.969	4	2	4	2	1	661	77.4	5.83	13.16	2	0	0.726	-0.46	0.658868	0.903607	21.99	115.8	84.2	High	High
FALSE	High	Master Protein	O60869	Endothelial differentiation-related factor 1 OS=Homo sapiens OX=9606 GN=EDF1 PE=1 SV=1	0	FALSE	HUMAN	18.672	25	3	10	3	1	148	16.4	9.95	27.18	3	0	0.784	-0.35	0.652556	0.899589	10	110.9	89.1	High	High
FALSE	High	Master Protein Candidate	B3KN29	PRA1 family protein OS=Homo sapiens OX=9606 PE=2 SV=1	0.002	FALSE	HUMAN	4.335	6	1	3	1	1	178	19.3	9.19	8.17	1	0	0.414	-1.27	0.0931531	0.245059	0	141.5	58.5	High	High
FALSE	High	Master Protein Candidate	A0A2R8YEC1	Ribonuclease H2 subunit B OS=Homo sapiens OX=9606 GN=RNASEH2B PE=1 SV=1	0	FALSE	HUMAN	10.117	10	1	2	1	1	227	25.9	8.94	10.4	1	0	0.781	-0.36	0.809117	0.944844	0	112.3	87.7	High	High
FALSE	High	Master Protein	A0A0A0MS69	Phosphodiesterase OS=Homo sapiens OX=9606 GN=PDE1C PE=1 SV=1	0	FALSE	HUMAN	30.513	9	5	9	5	1	769	86.9	8.63	23.31	5	0	3.23	1.69	0.0333989	0.0962506	21.86	53.8	146.2	High	High
FALSE	High	Master Protein Candidate	B4DUR8	T-complex protein 1 subunit gamma OS=Homo sapiens OX=9606 GN=CCT3 PE=1 SV=1	0	FALSE	HUMAN	175.684	60	30	90	30	1	500	55.6	5.64	195.14	30	0	1.077	0.11	0.971706	0.990894	40.34	95.2	104.8	High	High
FALSE	High	Master Protein Candidate	E9PK68	Serine/threonine-protein phosphatase (Fragment) OS=Homo sapiens OX=9606 GN=PPP3CA PE=1 SV=1	0	FALSE	HUMAN	5.557	15	2	2	2	1	147	17	5.55	2.31	2	0	2.418	1.27	0.1163	0.295855	165.9	71.9	128.1	High	High
FALSE	High	Master Protein Candidate	B3KN05	cDNA FLJ13129 fis, clone NT2RP3002969, highly similar to Long-chain-fatty-acid--CoA ligase 3 OS=Homo sapiens OX=9606 PE=2 SV=1	0	FALSE	HUMAN	69.329	32	16	26	16	1	709	79.2	8.32	64.55	16	0	0.468	-1.1	0.130062	0.323605	25.33	148.1	51.9	High	High
FALSE	High	Master Protein	D9ZGF8	Rho-associated protein kinase OS=Homo sapiens OX=9606 GN=ROCK1 PE=3 SV=1	0	FALSE	HUMAN	21.654	5	6	9	2	1	1354	158.1	5.94	15.78	6	0	0.01	-6.64	1e-17	3.95553e-17		200		High	Not Found
FALSE	High	Master Protein Candidate	B7Z5J7	Vesicle-fusing ATPase OS=Homo sapiens OX=9606 PE=2 SV=1	0	FALSE	HUMAN	8.447	5	3	4	3	1	739	82	6.81	7.45	3	0	1.815	0.86	0.271687	0.571641	54.46	85.5	114.5	High	High
FALSE	High	Master Protein Candidate	Q8NCW8	3-oxoacyl-CoA thiolase (Fragment) OS=Homo sapiens OX=9606 PE=2 SV=1	0	FALSE	HUMAN	13.62	13	3	6	3	1	326	34.2	8.51	6.67	3	0	0.874	-0.19	0.877788	0.944844	0	111.5	88.5	High	High
FALSE	High	Master Protein Candidate	C9JAB2	Serine/arginine-rich-splicing factor 7 OS=Homo sapiens OX=9606 GN=SRSF7 PE=1 SV=1	0	FALSE	HUMAN	22.801	26	7	18	6	1	235	26.9	11.85	25.7	7	0	1.291	0.37	0.551906	0.833418	43.3	104.7	95.3	High	High
FALSE	High	Master Protein Candidate	P12081	Histidine--tRNA ligase, cytoplasmic OS=Homo sapiens OX=9606 GN=HARS1 PE=1 SV=2	0	TRUE	HUMAN	61.822	36	17	30	11	1	509	57.4	5.88	55.61	17	0	0.833	-0.26	0.589705	0.847609	33.64	108.2	91.8	High	High
FALSE	High	Master Protein	H0Y8C2	60S ribosomal protein L22-like 1 (Fragment) OS=Homo sapiens OX=9606 GN=RPL22L1 PE=1 SV=1	0	FALSE	HUMAN	16.899	17	2	8	2	1	142	16.9	9.25	26.04	2	0	0.752	-0.41	0.694075	0.926687	6.29	115.1	84.9	High	High
FALSE	High	Master Protein Candidate	A0A024RA81	5'-nucleotidase OS=Homo sapiens OX=9606 GN=NT5C3 PE=3 SV=1	0.002	FALSE	HUMAN	5.211	5	1	1	1	1	297	33.9	5.86	3.11	1	0	6.252	2.64	0.00733134	0.0232148	0	27.6	172.4	Peak Found	High
FALSE	High	Master Protein	Q96EK6	Glucosamine 6-phosphate N-acetyltransferase OS=Homo sapiens OX=9606 GN=GNPNAT1 PE=1 SV=1	0	FALSE	HUMAN	17.666	28	4	4	4	1	184	20.7	7.99	6.22	4	0	4.101	2.04	0.0197314	0.0593329	0	23.9	176.1	High	High
FALSE	High	Master Protein Candidate	E9PIF1	CD81 antigen OS=Homo sapiens OX=9606 GN=CD81 PE=1 SV=1	0.003	FALSE	HUMAN	3.532	8	1	1	1	1	242	25.9	5.29	2.54	1	0	0.112	-3.15	0.00320281	0.0104283	0	179.8	20.2	High	Peak Found
FALSE	High	Master Protein Candidate	Q02218	2-oxoglutarate dehydrogenase complex component E1 OS=Homo sapiens OX=9606 GN=OGDH PE=1 SV=3	0	FALSE	HUMAN	52.424	20	14	23	14	1	1023	115.9	6.86	37.42	14	0	0.523	-0.93	0.240092	0.524257	15	164.4	35.6	High	High
FALSE	High	Master Protein Candidate	A0A7I2YQR5	Signal transducer and activator of transcription OS=Homo sapiens OX=9606 GN=STAT3 PE=1 SV=1	0	FALSE	HUMAN	35.304	12	6	12	6	1	761	87	6.4	39.72	6	0	0.889	-0.17	0.824427	0.944844	32.11	95.9	104.1	High	High
FALSE	High	Master Protein	Q6P1N0	Coiled-coil and C2 domain-containing protein 1A OS=Homo sapiens OX=9606 GN=CC2D1A PE=1 SV=1	0	FALSE	HUMAN	30.268	10	7	10	7	1	951	104	8.09	28.4	7	0	0.55	-0.86	0.327792	0.648343	7.82	154.7	45.3	High	High
FALSE	High	Master Protein Candidate	B4DTN0	cDNA FLJ51085, highly similar to Retinoblastoma-associated protein OS=Homo sapiens OX=9606 PE=2 SV=1	0	FALSE	HUMAN	11.818	5	3	3	3	1	907	104.1	7.94	9.39	3	0	14.874	3.89	6.42626e-06	2.26871e-05	0	3.2	196.8	Peak Found	High
FALSE	High	Master Protein Candidate	O00373	p40 OS=Homo sapiens OX=9606 PE=4 SV=1	0	FALSE	HUMAN	10.111	8	2	3	2	1	337	39.8	9.39	8.36	2	0	0.562	-0.83	0.407934	0.74128	0	115.6	84.4	High	High
FALSE	High	Master Protein	M0QYS1	60S ribosomal protein L13a (Fragment) OS=Homo sapiens OX=9606 GN=RPL13A PE=1 SV=2	0	FALSE	HUMAN	28.685	26	7	36	7	1	210	24.2	10.86	83.14	7	0	2.247	1.17	0.0934431	0.245432	58.08	69.6	130.4	High	High
FALSE	High	Master Protein	Q96DE0	U8 snoRNA-decapping enzyme OS=Homo sapiens OX=9606 GN=NUDT16 PE=1 SV=2	0.003	FALSE	HUMAN	3.421	8	2	2	2	1	195	21.3	6.89	1.93	2	0	10.059	3.33	0.000532814	0.00180498	0	18.1	181.9	Peak Found	High
FALSE	High	Master Protein	P30626	Sorcin OS=Homo sapiens OX=9606 GN=SRI PE=1 SV=1	0	FALSE	HUMAN	32.577	39	8	20	8	1	198	21.7	5.59	45.3	8	0	3.159	1.66	0.0147445	0.0448148	81.34	49.3	150.7	High	High
FALSE	High	Master Protein Candidate	H0Y8R1	G-rich sequence factor 1 (Fragment) OS=Homo sapiens OX=9606 GN=GRSF1 PE=1 SV=1	0	FALSE	HUMAN	16.648	17	5	8	5	1	417	47.4	5.29	12.54	5	0	0.866	-0.21	0.870285	0.944844	89.8	120.9	79.1	High	High
FALSE	High	Master Protein Candidate	Q5Y7H0	HLA class II histocompatibility antigen DQ alpha chain OS=Homo sapiens OX=9606 GN=HLA-DQA1 PE=1 SV=1	0	FALSE	HUMAN	11.515	10	2	5	1	1	255	28.2	5.27	6.19	2	0	0.445	-1.17	0.271594	0.571641	0	138.4	61.6	High	High
FALSE	High	Master Protein Candidate	H7C131	3-ketoacyl-CoA thiolase, peroxisomal (Fragment) OS=Homo sapiens OX=9606 GN=ACAA1 PE=1 SV=1	0	FALSE	HUMAN	13.62	14	3	6	3	1	290	30.3	8.63	6.67	3	0	0.874	-0.19	0.877788	0.944844	0	111.5	88.5	High	High
FALSE	High	Master Protein Candidate	H3BU82	Aladin (Fragment) OS=Homo sapiens OX=9606 GN=AAAS PE=1 SV=1	0	FALSE	HUMAN	6.262	6	2	3	2	1	358	38.5	8.07	5.37	2	0	3.52	1.82	0.022595	0.0675222	7.01	43.7	156.3	Peak Found	High
FALSE	High	Master Protein Candidate	P08237	ATP-dependent 6-phosphofructokinase, muscle type OS=Homo sapiens OX=9606 GN=PFKM PE=1 SV=2	0	FALSE	HUMAN	80.028	32	18	28	15	1	780	85.1	7.99	70.07	18	0	1.126	0.17	0.75531	0.938511	73.18	103.7	96.3	High	High
FALSE	High	Master Protein Candidate	I3L4N6	Solute carrier family 12 member 4 OS=Homo sapiens OX=9606 GN=SLC12A4 PE=1 SV=1	0	FALSE	HUMAN	8.719	2	2	2	2	1	1037	115	7.17	6.24	2	0	100	6.64	1e-17	3.95553e-17			200	Not Found	High
FALSE	High	Master Protein Candidate	Q8N766	ER membrane protein complex subunit 1 OS=Homo sapiens OX=9606 GN=EMC1 PE=1 SV=1	0	FALSE	HUMAN	22.534	7	6	10	6	1	993	111.7	7.66	21.57	6	0	1.544	0.63	0.390392	0.721848	21.9	52.9	147.1	High	High
FALSE	High	Master Protein Candidate	A0A343UCM2	Cytochrome c oxidase subunit 2 OS=Homo sapiens OX=9606 GN=COX2 PE=3 SV=1	0	FALSE	HUMAN	17.296	15	3	11	3	1	227	25.5	4.68	23.3	3	0	0.99	-0.01	0.878768	0.944844	48.13	102.2	97.8	High	High
FALSE	High	Master Protein Candidate	B2RDF5	SUMO-activating enzyme subunit 2 OS=Homo sapiens OX=9606 PE=2 SV=1	0	FALSE	HUMAN	80.398	29	14	26	14	1	640	71.1	5.29	79.27	14	0	1.208	0.27	0.721472	0.937811	35.72	95.4	104.6	High	High
FALSE	High	Master Protein	V9HW96	T-complex protein 1 subunit beta OS=Homo sapiens OX=9606 GN=HEL-S-100n PE=1 SV=1	0	FALSE	HUMAN	251.508	63	30	107	30	1	535	57.5	6.46	300.55	30	0	1.303	0.38	0.645309	0.893083	32.53	87	113	High	High
FALSE	High	Master Protein Candidate	O19704	MHC class II HLA-DQ-alpha chain (Fragment) OS=Homo sapiens OX=9606 GN=HLA-DQA1 PE=2 SV=1	0	FALSE	HUMAN	11.515	12	2	5	1	1	226	25.1	5.14	6.19	2	0	0.445	-1.17	0.271594	0.571641	0	138.4	61.6	High	High
FALSE	High	Master Protein Candidate	A0A343GLQ9	NADH-ubiquinone oxidoreductase chain 5 OS=Homo sapiens OX=9606 GN=ND5 PE=3 SV=1	0	FALSE	HUMAN	5.695	3	1	2	1	1	603	67.6	8.56	9.24	1	0	1.097	0.13	0.763017	0.938511	0	95.4	104.6	High	High
FALSE	High	Master Protein Candidate	B7Z8A0	cDNA FLJ54727, highly similar to 6-phosphofructo-2-kinase/fructose-2,6-biphosphatase 3 OS=Homo sapiens OX=9606 PE=2 SV=1	0	FALSE	HUMAN	11.092	7	3	3	2	1	500	57.2	8.21	5	3	0	1.898	0.92	0.231277	0.51256	0	161.3	38.7	High	High
FALSE	High	Master Protein Candidate	Q08AS4	HLA-DQA1 protein OS=Homo sapiens OX=9606 GN=HLA-DQA1 PE=2 SV=1	0	FALSE	HUMAN	11.515	10	2	5	1	1	254	27.9	5.36	6.19	2	0	0.445	-1.17	0.271594	0.571641	0	138.4	61.6	High	High
FALSE	High	Master Protein	Q59FF0	Staphylococcal nuclease domain-containing protein 1 (Fragment) OS=Homo sapiens OX=9606 PE=2 SV=1	0	FALSE	HUMAN	192.763	39	30	108	30	1	964	107.4	7.52	309.52	30	0	0.596	-0.75	0.198437	0.453605	24.46	119.6	80.4	High	High
FALSE	High	Master Protein Candidate	A0A2R8YF78	RNA helicase OS=Homo sapiens OX=9606 GN=DDX3X PE=1 SV=1	0	FALSE	HUMAN	86.66	33	17	39	16	1	641	70.9	7.56	97.08	17	0	1.527	0.61	0.415261	0.748267	137.53	91.2	108.8	High	High
FALSE	High	Master Protein Candidate	B4DEX7	cDNA FLJ51806, highly similar to Homo sapiens proline-, glutamic acid-, leucine-rich protein 1 (PELP1), mRNA OS=Homo sapiens OX=9606 PE=2 SV=1	0.002	FALSE	HUMAN	3.943	1	1	1	1	1	906	96.8	4.28	2.32	1	0	0.01	-6.64	1e-17	3.95553e-17		200		High	Not Found
FALSE	High	Master Protein Candidate	A8K1J3	UV excision repair protein RAD23 OS=Homo sapiens OX=9606 PE=2 SV=1	0	FALSE	HUMAN	23.735	24	5	10	4	1	362	39.4	4.6	25.86	5	0	0.69	-0.54	0.562847	0.841294	17.48	149.1	50.9	High	High
FALSE	High	Master Protein Candidate	Q8N3U4	Cohesin subunit SA-2 OS=Homo sapiens OX=9606 GN=STAG2 PE=1 SV=3	0	FALSE	HUMAN	10.378	2	3	3	3	1	1231	141.2	5.43	7.17	3	0	0.01	-6.64	1e-17	3.95553e-17		200		High	Not Found
FALSE	High	Master Protein Candidate	A0A087X1H1	Methyl-CpG-binding domain protein 3 (Fragment) OS=Homo sapiens OX=9606 GN=MBD3 PE=1 SV=1	0	FALSE	HUMAN	5.659	10	1	1	1	1	147	16.2	9.67	3.33	1	0	100	6.64	1e-17	3.95553e-17			200	Not Found	High
FALSE	High	Master Protein Candidate	B7Z2A7	cDNA FLJ53837, moderately similar to Homo sapiens acyl-Coenzyme A binding domain containing 5 (ACBD5), mRNA OS=Homo sapiens OX=9606 PE=2 SV=1	0	FALSE	HUMAN	7.02	6	2	2	2	1	348	38.7	4.92	4.6	2	0	0.43	-1.22	0.238974	0.523102	0	165.7	34.3	High	Peak Found
FALSE	High	Master Protein Candidate	A0A7P0T9J1	rRNA adenine N(6)-methyltransferase OS=Homo sapiens OX=9606 GN=DIMT1 PE=1 SV=1	0	FALSE	HUMAN	9.951	13	3	6	3	1	276	31.3	9.96	12.59	3	0	1.329	0.41	0.551598	0.833418	56.77	83.4	116.6	High	High
FALSE	High	Master Protein Candidate	Q8IY97	AP-1 complex subunit gamma OS=Homo sapiens OX=9606 GN=AP1G1 PE=2 SV=1	0	FALSE	HUMAN	13.103	7	5	10	5	1	825	91.7	6.8	8.18	5	0	0.894	-0.16	0.884437	0.94626	18.04	81.2	118.8	High	High
FALSE	High	Master Protein Candidate	E7EQB2	Lactotransferrin (Fragment) OS=Homo sapiens OX=9606 GN=LTF PE=1 SV=1	0.002	TRUE	HUMAN	3.659	1	1	1	1	1	696	76.6	8.02	2.29	1	0	0.01	-6.64	1e-17	3.95553e-17		200		High	Not Found
FALSE	High	Master Protein Candidate	Q15005	Signal peptidase complex subunit 2 OS=Homo sapiens OX=9606 GN=SPCS2 PE=1 SV=3	0	FALSE	HUMAN	14.8	20	5	8	5	1	226	25	8.47	17.31	5	0	6.181	2.63	0.00018878	0.000645763	74.16	25.3	174.7	High	High
FALSE	High	Master Protein Candidate	Q05BZ6	HLTF protein (Fragment) OS=Homo sapiens OX=9606 GN=HLTF PE=2 SV=1	0	FALSE	HUMAN	5.448	3	1	1	1	1	460	51.8	9	2.78	1	0	0.01	-6.64	1e-17	3.95553e-17		200		High	Not Found
FALSE	High	Master Protein Candidate	A0A7I2V3T7	Tetraspanin OS=Homo sapiens OX=9606 GN=CD9 PE=1 SV=1	0	FALSE	HUMAN	12.663	10	3	7	3	1	218	24	5.92	19.14	3	0	0.314	-1.67	0.0246479	0.0732217	2.78	157.5	42.5	High	High
FALSE	High	Master Protein Candidate	A0A343KVL6	ATP synthase subunit a OS=Homo sapiens OX=9606 GN=ATP6 PE=3 SV=1	0.002	FALSE	HUMAN	3.581	4	1	4	1	1	226	24.8	10.1	6.14	1	0	0.925	-0.11	0.87701	0.944844	0	103.9	96.1	High	High
FALSE	High	Master Protein Candidate	C9JBI3	Phosphoserine phosphatase (Fragment) OS=Homo sapiens OX=9606 GN=PSPH PE=1 SV=1	0	FALSE	HUMAN	17.043	29	5	7	5	1	187	20.7	6.93	12.36	5	0	0.724	-0.47	0.541342	0.826597	26.01	128.1	71.9	High	High
FALSE	High	Master Protein Candidate	A0A7I2YQA5	V-type proton ATPase subunit S1 OS=Homo sapiens OX=9606 GN=ATP6AP1 PE=1 SV=1	0.002	FALSE	HUMAN	4.192	6	1	2	1	1	313	33.9	5.08	4.05	1	0	0.825	-0.28	0.885284	0.94626	0	109.6	90.4	High	High
FALSE	High	Master Protein Candidate	Q53HW7	Sulfide dehydrogenase like (Fragment) OS=Homo sapiens OX=9606 PE=2 SV=1	0	FALSE	HUMAN	5.925	3	1	1	1	1	450	49.9	9.04	4.29	1	0	0.01	-6.64	1e-17	3.95553e-17		200		High	Not Found
FALSE	High	Master Protein Candidate	Q9NYM9	BET1-like protein OS=Homo sapiens OX=9606 GN=BET1L PE=1 SV=1	0	FALSE	HUMAN	8.387	25	2	3	2	1	111	12.4	8.16	9.44	2	0	0.569	-0.81	0.401991	0.737398	10.56	132.5	67.5	High	High
FALSE	High	Master Protein Candidate	A8K4W5	cDNA FLJ76813, highly similar to Homo sapiens acetyl-Coenzyme A acetyltransferase 2 (acetoacetyl Coenzyme A thiolase), mRNA OS=Homo sapiens OX=9606 PE=2 SV=1	0	FALSE	HUMAN	27.378	25	5	8	5	1	397	41.4	6.92	15.77	5	0	0.648	-0.63	0.481331	0.783292	3.52	146.5	53.5	High	High
FALSE	High	Master Protein	A0A0S2Z410	Epididymis secretory sperm binding protein (Fragment) OS=Homo sapiens OX=9606 GN=HSD17B10 PE=2 SV=1	0	FALSE	HUMAN	77.455	67	11	29	11	1	261	26.9	7.78	74.56	11	0	0.717	-0.48	0.383089	0.713735	22.77	111.9	88.1	High	High
FALSE	High	Master Protein	A8K6Q3	cDNA FLJ75880, highly similar to Homo sapiens synaptic vesicle glycoprotein 2A (SV2A), mRNA OS=Homo sapiens OX=9606 PE=2 SV=1	0.003	FALSE	HUMAN	3.359	1	1	2	1	1	742	82.6	5.5	2.27	1	0	1.168	0.22	0.750952	0.938511	0	92.3	107.7	High	High
FALSE	High	Master Protein Candidate	Q8N4P8	GTPBP4 protein (Fragment) OS=Homo sapiens OX=9606 GN=GTPBP4 PE=2 SV=1	0	FALSE	HUMAN	8.131	6	3	3	3	1	632	73.7	9.55	7.24	3	0	100	6.64	1e-17	3.95553e-17			200	Not Found	High
FALSE	High	Master Protein Candidate	F8VQS9	RNA-binding motif, single-stranded-interacting protein 2 OS=Homo sapiens OX=9606 GN=RBMS2 PE=1 SV=1	0.002	FALSE	HUMAN	3.915	15	1	1	1	1	84	9.2	9.64	2.4	1	0	1.479	0.56	0.48318	0.783304	0	80.7	119.3	Peak Found	High
FALSE	High	Master Protein Candidate	A0A1X6WJC9	MHC class I antigen (Fragment) OS=Homo sapiens OX=9606 GN=HLA-B PE=3 SV=1	0	FALSE	HUMAN	12.142	15	3	4	1	1	312	35.4	6.19	11.36	3	0	1.042	0.06	0.870547	0.944844	0	97.9	102.1	High	High
FALSE	High	Master Protein Candidate	Q5QPK2	Dolichol-phosphate mannosyltransferase subunit 1 OS=Homo sapiens OX=9606 GN=DPM1 PE=1 SV=1	0	FALSE	HUMAN	20.533	23	5	12	5	1	287	32.4	9.13	22.06	5	0	0.788	-0.34	0.664144	0.905096	6.13	109.1	90.9	High	High
FALSE	High	Master Protein Candidate	A0A7P0T9L9	Brefeldin A-inhibited guanine nucleotide-exchange protein 2 OS=Homo sapiens OX=9606 GN=ARFGEF2 PE=1 SV=1	0.002	FALSE	HUMAN	5.259	1	1	1	1	1	1559	175.4	6.4	1.75	1	0	0.01	-6.64	1e-17	3.95553e-17		200		High	Not Found
FALSE	High	Master Protein Candidate	J3QLE5	Small nuclear ribonucleoprotein-associated protein N (Fragment) OS=Homo sapiens OX=9606 GN=SNRPN PE=1 SV=1	0	FALSE	HUMAN	18.175	22	4	9	4	1	169	17.5	9.99	13.88	4	0	0.641	-0.64	0.418198	0.748786	26.7	67.4	132.6	High	High
FALSE	High	Master Protein Candidate	A3R0T8	Histone 1, H1e OS=Homo sapiens OX=9606 GN=HIST1H1E PE=2 SV=1	0	FALSE	HUMAN	20.277	15	4	14	4	1	219	21.9	11.03	35.87	4	0	1.136	0.18	0.862339	0.944844	53.28	85.9	114.1	High	High
FALSE	High	Master Protein Candidate	Q6LAP8	Mitochondrial citrate transport protein (Fragment) OS=Homo sapiens OX=9606 PE=3 SV=1	0.007	FALSE	HUMAN	2.955	4	1	1	1	1	318	34.8	9.89	2.72	1	0	0.01	-6.64	1e-17	3.95553e-17		200		High	Not Found
FALSE	High	Master Protein	P31689	DnaJ homolog subfamily A member 1 OS=Homo sapiens OX=9606 GN=DNAJA1 PE=1 SV=2	0	FALSE	HUMAN	60.079	37	11	27	11	1	397	44.8	7.08	69.92	11	0	1.31	0.39	0.63682	0.888083	32.57	68.4	131.6	High	High
FALSE	High	Master Protein	Q5VW32	BRO1 domain-containing protein BROX OS=Homo sapiens OX=9606 GN=BROX PE=1 SV=1	0	FALSE	HUMAN	11.907	12	3	4	3	1	411	46.4	7.65	6.67	3	0	2.895	1.53	0.0719062	0.19384	0	92.9	107.1	High	High
FALSE	High	Master Protein Candidate	B2R8Y6	cDNA, FLJ94121, highly similar to Homo sapiens stromal antigen 2 (STAG2), mRNA OS=Homo sapiens OX=9606 PE=2 SV=1	0	FALSE	HUMAN	10.378	2	3	3	3	1	1162	134	5.34	7.17	3	0	0.01	-6.64	1e-17	3.95553e-17		200		High	Not Found
FALSE	High	Master Protein Candidate	O75718	Cartilage-associated protein OS=Homo sapiens OX=9606 GN=CRTAP PE=1 SV=1	0	FALSE	HUMAN	6.911	6	2	4	2	1	401	46.5	5.73	5.83	2	0	2.127	1.09	0.164472	0.390959	94.6	79.7	120.3	High	High
FALSE	High	Master Protein	A0A024RAV0	Branched-chain-amino-acid aminotransferase OS=Homo sapiens OX=9606 GN=BCAT1 PE=3 SV=1	0	FALSE	HUMAN	9.089	6	2	3	2	1	386	42.9	5.3	8.31	2	0	2.195	1.13	0.144157	0.351411	0	25.1	174.9	High	High
FALSE	High	Master Protein Candidate	D6R9X8	Integrin alpha-3 OS=Homo sapiens OX=9606 GN=ITGA3 PE=1 SV=2	0	FALSE	HUMAN	14.774	18	2	5	2	1	142	15.2	8.21	13.26	2	0	0.407	-1.3	0.115441	0.294706	9.82	140.3	59.7	High	High
FALSE	High	Master Protein Candidate	A0A024R1N1	Myosin, heavy polypeptide 9, non-muscle, isoform CRA_a OS=Homo sapiens OX=9606 GN=MYH9 PE=3 SV=1	0	FALSE	HUMAN	615.379	47	88	209	80	1	1960	226.4	5.6	651.13	88	0	1.325	0.41	0.618712	0.872247	64.69	96.3	103.7	High	High
FALSE	High	Master Protein Candidate	Q5JTH9	RRP12-like protein OS=Homo sapiens OX=9606 GN=RRP12 PE=1 SV=2	0	FALSE	HUMAN	107.815	18	18	31	18	1	1297	143.6	8.75	83.07	18	0	1.213	0.28	0.639899	0.890631	62.39	94.5	105.5	High	High
FALSE	High	Master Protein	A0A7I2V3V0	Signal transducer and activator of transcription OS=Homo sapiens OX=9606 GN=STAT3 PE=1 SV=1	0	FALSE	HUMAN	35.304	11	6	12	6	1	802	91.4	6.71	39.72	6	0	0.889	-0.17	0.824427	0.944844	32.11	95.9	104.1	High	High
FALSE	High	Master Protein Candidate	B4DTL8	cDNA FLJ61389, highly similar to Ras GTPase-activating protein 1 OS=Homo sapiens OX=9606 PE=2 SV=1	0	FALSE	HUMAN	7.071	3	2	3	2	1	824	95	7.17	6.87	2	0	0.429	-1.22	0.238728	0.523102	16.55	128.2	71.8	High	High
FALSE	High	Master Protein Candidate	A0A024RDY9	Rho guanine nucleotide exchange factor (GEF) 7, isoform CRA_b OS=Homo sapiens OX=9606 GN=ARHGEF7 PE=4 SV=1	0	FALSE	HUMAN	5.548	7	3	3	3	1	646	73.1	7.21	2.17	3	0	0.01	-6.64	1e-17	3.95553e-17		200		High	High
FALSE	High	Master Protein Candidate	E9PKV2	39S ribosomal protein L17, mitochondrial (Fragment) OS=Homo sapiens OX=9606 GN=MRPL17 PE=1 SV=1	0	FALSE	HUMAN	8.051	16	3	8	3	1	142	16.4	10.48	12.39	3	0	0.512	-0.96	0.252392	0.544534	0.88	132.4	67.6	High	High
FALSE	High	Master Protein Candidate	A0A1W2PPW8	Golgi SNAP receptor complex member 2 OS=Homo sapiens OX=9606 GN=GOSR2 PE=1 SV=1	0.002	FALSE	HUMAN	3.911	7	1	1	1	1	163	19.2	8.95	3.03	1	0	0.01	-6.64	1e-17	3.95553e-17		200		High	Not Found
FALSE	High	Master Protein	A0A087WVQ6	Clathrin heavy chain OS=Homo sapiens OX=9606 GN=CLTC PE=1 SV=1	0	FALSE	HUMAN	324.056	39	56	115	56	1	1679	191.9	5.69	333.98	56	0	1.337	0.42	0.604115	0.861729	60.32	92.6	107.4	High	High
FALSE	High	Master Protein Candidate	Q53FP3	Cysteine desulfurase, mitochondrial (Fragment) OS=Homo sapiens OX=9606 PE=2 SV=1	0	FALSE	HUMAN	9.26	7	2	2	2	1	457	50.2	8.31	6.14	2	0	1	0	0.939941	0.974235	0	100	100	High	Peak Found
FALSE	High	Master Protein Candidate	A0A0K0K1H7	Aconitate hydratase, mitochondrial OS=Homo sapiens OX=9606 GN=HEL-S-284 PE=2 SV=1	0	FALSE	HUMAN	38.89	12	6	13	6	1	780	85.5	7.72	34.21	6	0	0.594	-0.75	0.322744	0.641382	25.17	98.9	101.1	High	High
FALSE	High	Master Protein Candidate	A0A8I5KT58	Kinase D-interacting substrate of 220 kDa OS=Homo sapiens OX=9606 GN=KIDINS220 PE=1 SV=1	0.004	FALSE	HUMAN	3.086	1	1	1	1	1	1764	195.9	6.79	0	1	0	0.01	-6.64	1e-17	3.95553e-17		200		High	Not Found
FALSE	High	Master Protein	A8K0P8	U3 small nucleolar RNA-associated protein 25 homolog OS=Homo sapiens OX=9606 PE=2 SV=1	0	FALSE	HUMAN	10.365	4	2	2	2	1	756	87	5.72	6.27	2	0	100	6.64	1e-17	3.95553e-17			200	Not Found	High
FALSE	High	Master Protein	A0A0S2Z4G4	Tropomyosin 3 isoform 1 (Fragment) OS=Homo sapiens OX=9606 GN=TPM3 PE=2 SV=1	0	FALSE	HUMAN	111.932	42	19	50	15	1	248	29	4.78	161.02	19	5	1.543	0.63	0.40142	0.736819	64.6	100.9	99.1	High	High
FALSE	High	Master Protein Candidate	A0A2R8YFR4	RNA helicase OS=Homo sapiens OX=9606 GN=DDX3X PE=1 SV=1	0	FALSE	HUMAN	86.66	32	17	39	16	1	660	73.1	7.18	97.08	17	0	1.527	0.61	0.415261	0.748267	137.53	91.2	108.8	High	High
FALSE	High	Master Protein Candidate	Q9UPP1	Histone lysine demethylase PHF8 OS=Homo sapiens OX=9606 GN=PHF8 PE=1 SV=3	0.007	FALSE	HUMAN	2.953	1	1	1	1	1	1060	117.8	8.72	3.45	1	0								High	Not Found
FALSE	High	Master Protein Candidate	P63027	Vesicle-associated membrane protein 2 OS=Homo sapiens OX=9606 GN=VAMP2 PE=1 SV=3	0	FALSE	HUMAN	18.839	34	3	9	1	1	116	12.7	8.13	30.04	3	0	0.374	-1.42	0.0457985	0.128806	2.13	149.6	50.4	High	Not Found
FALSE	High	Master Protein	Q5SYE7	NHS-like protein 1 OS=Homo sapiens OX=9606 GN=NHSL1 PE=1 SV=2	0	FALSE	HUMAN	30.426	9	7	7	7	1	1610	170.6	6.96	24.28	7	0						185.9	14.1	High	High
FALSE	High	Master Protein Candidate	F5GWX5	DNA helicase OS=Homo sapiens OX=9606 GN=CHD4 PE=1 SV=1	0	FALSE	HUMAN	86.135	13	22	28	22	1	1905	217	5.81	68.03	22	0	2.474	1.31	0.061238	0.168259	56.2	74.4	125.6	High	High
FALSE	High	Master Protein	A0A024R821	Eukaryotic translation initiation factor 3 subunit B OS=Homo sapiens OX=9606 GN=EIF3S9 PE=3 SV=1	0	FALSE	HUMAN	124.986	38	23	55	23	1	814	92.4	5	138.36	23	0	1.348	0.43	0.59103	0.848881	99.29	91.5	108.5	High	High
FALSE	High	Master Protein Candidate	A0A2R8YEY5	DNA-directed RNA polymerases I and III subunit RPAC1 OS=Homo sapiens OX=9606 GN=POLR1C PE=1 SV=1	0	FALSE	HUMAN	16.681	16	3	4	3	1	291	32.9	5.69	14.42	3	0	0.775	-0.37	0.751603	0.938511	0	156.5	43.5	High	High
FALSE	High	Master Protein Candidate	Q6IAV5	Succinyl-CoA:3-ketoacid-coenzyme A transferase OS=Homo sapiens OX=9606 GN=OXCT PE=2 SV=1	0	FALSE	HUMAN	21.15	16	5	7	5	1	520	56.2	7.46	13.43	5	0	0.795	-0.33	0.773665	0.942583	7.59	158.9	41.1	High	High
FALSE	High	Master Protein Candidate	H0UID5	AP complex subunit beta OS=Homo sapiens OX=9606 GN=AP2B1 PE=3 SV=1	0	FALSE	HUMAN	77.491	23	17	47	9	1	934	104.2	5.34	103.71	17	0	1.069	0.1	0.975199	0.990894	54.25	91.3	108.7	High	High
FALSE	High	Master Protein Candidate	A0A7I2V2Q8	Dipeptidyl peptidase 1 OS=Homo sapiens OX=9606 GN=CTSC PE=1 SV=1	0	FALSE	HUMAN	23.11	10	5	14	5	1	452	50.7	7.14	32.09	5	0	1.398	0.48	0.473024	0.783292	76.25	48.8	151.2	High	High
FALSE	High	Master Protein Candidate	A0A059QB82	NADH-ubiquinone oxidoreductase chain 5 OS=Homo sapiens OX=9606 GN=ND5 PE=3 SV=1	0	FALSE	HUMAN	5.695	3	1	2	1	1	603	67.1	9.03	9.24	1	0	1.097	0.13	0.763017	0.938511	0	95.4	104.6	High	High
FALSE	High	Master Protein Candidate	C9JW69	Regulator of chromosome condensation (Fragment) OS=Homo sapiens OX=9606 GN=RCC1 PE=1 SV=1	0	FALSE	HUMAN	25.612	13	4	9	4	1	372	39.6	8.37	21.23	4	0	1.616	0.69	0.334453	0.653976	100.9	67.9	132.1	High	High
FALSE	High	Master Protein Candidate	B4DR80	Serine/threonine-protein kinase 24 OS=Homo sapiens OX=9606 GN=STK24 PE=1 SV=1	0	FALSE	HUMAN	24.079	16	6	9	6	1	412	45.8	5.58	17.79	6	0	0.537	-0.9	0.334794	0.653976	35.5	154.3	45.7	High	High
FALSE	High	Master Protein Candidate	M0QZ66	Epithelial membrane protein 3 (Fragment) OS=Homo sapiens OX=9606 GN=EMP3 PE=1 SV=8	0.005	FALSE	HUMAN	3.048	9	1	1	1	1	89	10.3	5.82	1.64	1	0	1.817	0.86	0.299855	0.611122	0	71	129	Peak Found	High
FALSE	High	Master Protein Candidate	Q9NR56	Muscleblind-like protein 1 OS=Homo sapiens OX=9606 GN=MBNL1 PE=1 SV=2	0	FALSE	HUMAN	17.583	15	5	7	1	1	388	41.8	8.9	11.8	5	0	0.989	-0.02	0.928892	0.968514	192.07	74.6	125.4	High	Peak Found
FALSE	High	Master Protein Candidate	A8K9P0	cDNA FLJ78413, highly similar to Homo sapiens albumin, mRNA OS=Homo sapiens OX=9606 PE=2 SV=1	0	TRUE	HUMAN	25.216	8	5	31	5	1	608	69.2	6.28	75.16	5	0	0.472	-1.08	0.0703933	0.190161	15.32	146	54	High	High
FALSE	High	Master Protein Candidate	A0A023I900	NADH-ubiquinone oxidoreductase chain 5 OS=Homo sapiens OX=9606 GN=ND5 PE=3 SV=1	0	FALSE	HUMAN	5.695	3	1	2	1	1	603	67	9.03	9.24	1	0	1.097	0.13	0.763017	0.938511	0	95.4	104.6	High	High
FALSE	High	Master Protein	V9HW01	Epididymis secretory protein Li 310 OS=Homo sapiens OX=9606 GN=HEL-S-310 PE=2 SV=1	0	FALSE	HUMAN	26.257	27	5	19	5	1	157	17.8	11.25	42.08	5	0	4.162	2.06	0.00225359	0.00740858	100.17	36.8	163.2	High	High
FALSE	High	Master Protein Candidate	A0A8I5QKX2	Transcription initiation factor TFIID subunit 12 OS=Homo sapiens OX=9606 GN=TAF12 PE=1 SV=1	0.007	FALSE	HUMAN	2.948	6	1	1	1	1	189	20.7	5.91	1.98	1	0	1.345	0.43	0.609852	0.864846	0	85.3	114.7	Peak Found	High
FALSE	High	Master Protein	B4E3I3	cDNA FLJ59614, highly similar to Ubiquitin fusion degradation protein 1 homolog OS=Homo sapiens OX=9606 PE=2 SV=1	0	FALSE	HUMAN	16.136	21	4	5	4	1	315	35.4	5.72	14.06	4	0	1.715	0.78	0.293443	0.602093	0	116.5	83.5	High	High
FALSE	High	Master Protein	B2RCD8	cDNA, FLJ96012, highly similar to Homo sapiens interferon regulatory factor 2 binding protein 1 (IRF2BP1), mRNA OS=Homo sapiens OX=9606 PE=2 SV=1	0	FALSE	HUMAN	14.356	12	4	5	4	1	584	61.7	8.18	8.09	4	0	0.665	-0.59	0.545383	0.829263	0	158.4	41.6	High	High
FALSE	High	Master Protein	Q9HC36	rRNA methyltransferase 3, mitochondrial OS=Homo sapiens OX=9606 GN=MRM3 PE=1 SV=2	0.002	FALSE	HUMAN	5.05	5	2	2	2	1	420	47	8.73	4.1	2	0						56.4	143.6	High	High
FALSE	High	Master Protein Candidate	Q8TAE4	Phosphodiesterase OS=Homo sapiens OX=9606 GN=PDE1C PE=2 SV=1	0	FALSE	HUMAN	30.513	11	5	9	5	1	634	72.2	6.64	23.31	5	0	3.23	1.69	0.0333989	0.0962506	21.86	53.8	146.2	High	High
FALSE	High	Master Protein	Q9Y6C2	EMILIN-1 OS=Homo sapiens OX=9606 GN=EMILIN1 PE=1 SV=3	0	FALSE	HUMAN	5.626	2	1	1	1	1	1016	106.6	5.17	3.64	1	0	0.01	-6.64	1e-17	3.95553e-17		200		High	Not Found
FALSE	High	Master Protein	O43242	26S proteasome non-ATPase regulatory subunit 3 OS=Homo sapiens OX=9606 GN=PSMD3 PE=1 SV=2	0	FALSE	HUMAN	77.158	36	16	42	16	1	534	60.9	8.44	107.39	16	0	1.415	0.5	0.519136	0.80784	52.37	85.1	114.9	High	High
FALSE	High	Master Protein	V9HW59	Annexin OS=Homo sapiens OX=9606 GN=HEL-S-274 PE=2 SV=1	0	FALSE	HUMAN	44.31	36	10	17	10	1	321	36	5.87	36.62	10	0	0.697	-0.52	0.50128	0.794861	21.97	117.1	82.9	High	High
FALSE	High	Master Protein Candidate	B3KM78	cDNA FLJ10442 fis, clone NT2RP1000738, highly similar to Negative elongation factor A OS=Homo sapiens OX=9606 PE=2 SV=1	0	FALSE	HUMAN	6.65	5	2	2	2	1	539	58.5	9.2	5.12	2	0	0.153	-2.71	0.00157212	0.00518745	0	174.7	25.3	High	High
FALSE	High	Master Protein	Q9NX58	Cell growth-regulating nucleolar protein OS=Homo sapiens OX=9606 GN=LYAR PE=1 SV=3	0.002	FALSE	HUMAN	5.339	5	1	1	1	1	379	43.6	9.57	3.51	1	0	100	6.64	1e-17	3.95553e-17			200	Not Found	High
FALSE	High	Master Protein Candidate	Q7RTQ4	Kinesin light chain OS=Homo sapiens OX=9606 GN=KNS2 PE=2 SV=1	0	FALSE	HUMAN	44.535	23	11	17	8	1	626	70.8	7.66	35.25	11	0	1.182	0.24	0.732659	0.938511	21.37	97.2	102.8	High	High
FALSE	High	Master Protein Candidate	P10515	Dihydrolipoyllysine-residue acetyltransferase component of pyruvate dehydrogenase complex, mitochondrial OS=Homo sapiens OX=9606 GN=DLAT PE=1 SV=3	0	FALSE	HUMAN	41.153	19	7	15	7	1	647	69	7.84	37.41	7	0	1.1	0.14	0.879403	0.944844	20.06	91.4	108.6	High	High
FALSE	High	Master Protein	Q9NZJ9	Diphosphoinositol polyphosphate phosphohydrolase 2 OS=Homo sapiens OX=9606 GN=NUDT4 PE=1 SV=2	0	FALSE	HUMAN	10.549	22	3	4	3	1	180	20.3	6.35	7.31	3	0	20.975	4.39	6.5759e-07	2.54709e-06	0	4.6	195.4	High	High
FALSE	High	Master Protein Candidate	B2R6N0	COP9 signalosome complex subunit 2 OS=Homo sapiens OX=9606 PE=2 SV=1	0	FALSE	HUMAN	25.369	16	6	9	6	1	443	51.6	5.54	15.97	6	0	0.736	-0.44	0.549294	0.833418	2.56	54.8	145.2	High	High
FALSE	High	Master Protein Candidate	B3KMP2	cDNA FLJ11747 fis, clone HEMBA1005530, highly similar to Anaphase-promoting complex subunit 7 OS=Homo sapiens OX=9606 PE=2 SV=1	0.002	FALSE	HUMAN	4.264	6	2	3	2	1	503	56.3	8.51	1.63	2	0	1.521	0.61	0.485469	0.785033	0	46.7	153.3	High	High
FALSE	High	Master Protein Candidate	K7ELL7	Glucosidase 2 subunit beta OS=Homo sapiens OX=9606 GN=PRKCSH PE=1 SV=1	0	FALSE	HUMAN	118.112	36	23	69	23	1	535	60.2	4.41	182.66	23	0	1.066	0.09	0.989677	0.995706	44.25	102.4	97.6	High	High
FALSE	High	Master Protein Candidate	A0A2R8Y7X5	Tuberin OS=Homo sapiens OX=9606 GN=TSC2 PE=1 SV=1	0.002	FALSE	HUMAN	3.816	1	1	1	1	1	1769	196.1	7.06	2.33	1	0	0.01	-6.64	1e-17	3.95553e-17		200		High	Not Found
FALSE	High	Master Protein Candidate	H3BPP3	Mannose-6-phosphate isomerase OS=Homo sapiens OX=9606 GN=MPI PE=1 SV=1	0	FALSE	HUMAN	7.517	6	1	2	1	1	287	31.9	6.74	6.62	1	0	0.922	-0.12	0.972744	0.990894	0	104	96	High	High
FALSE	High	Master Protein	Q96EX1	Small integral membrane protein 12 OS=Homo sapiens OX=9606 GN=SMIM12 PE=1 SV=3	0.002	FALSE	HUMAN	4.485	18	2	3	2	1	92	10.8	8.44	3.82	2	0	1.375	0.46	0.557141	0.837667	80.18	106.1	93.9	Peak Found	High
FALSE	High	Master Protein	A0A024R705	Vesicle-fusing ATPase OS=Homo sapiens OX=9606 GN=VPS4A PE=3 SV=1	0	FALSE	HUMAN	14.537	13	4	6	3	1	437	48.9	7.8	9.95	4	1	0.81	-0.3	0.708091	0.935117	21.47	108.1	91.9	High	High
FALSE	High	Master Protein Candidate	A0A590UJK4	Serine/arginine-rich-splicing factor 6 OS=Homo sapiens OX=9606 GN=SRSF6 PE=1 SV=1	0	FALSE	HUMAN	29.872	33	7	15	4	1	226	26.3	10.36	36.12	7	0	1.723	0.79	0.277913	0.580424	9.74	73.7	126.3	High	High
FALSE	High	Master Protein	Q8WUM4	Programmed cell death 6-interacting protein OS=Homo sapiens OX=9606 GN=PDCD6IP PE=1 SV=1	0	FALSE	HUMAN	110.17	35	21	36	21	1	868	96	6.52	102.31	21	0	0.824	-0.28	0.573027	0.841294	41.01	95.6	104.4	High	High
FALSE	High	Master Protein	A0A0S2Z3G9	Actinin alpha 4 isoform 1 (Fragment) OS=Homo sapiens OX=9606 GN=ACTN4 PE=2 SV=1	0	FALSE	HUMAN	450.014	68	58	253	40	1	911	104.8	5.44	691.43	58	20	1.126	0.17	0.89259	0.951164	61.18	97.4	102.6	High	High
FALSE	High	Master Protein Candidate	B3KPS8	cDNA FLJ32139 fis, clone PLACE5000037, highly similar to Vacuolar protein sorting 11 OS=Homo sapiens OX=9606 PE=2 SV=1	0.008	FALSE	HUMAN	2.912	5	1	1	1	1	308	35.7	7.88	0	1	0	0.253	-1.98	0.0347941	0.0999974	0	159.6	40.4	Peak Found	High
FALSE	High	Master Protein Candidate	B4DQM2	cDNA FLJ54125, highly similar to Cytochrome c oxidase assembly protein COX15 OS=Homo sapiens OX=9606 PE=2 SV=1	0.002	FALSE	HUMAN	4.187	5	1	1	1	1	231	25.4	9.63	3.23	1	0	11.625	3.54	0.00029326	0.00100049	0	15.8	184.2	Peak Found	High
FALSE	High	Master Protein	A0A024QZJ7	Coiled-coil domain containing 6, isoform CRA_a OS=Homo sapiens OX=9606 GN=CCDC6 PE=4 SV=1	0.007	FALSE	HUMAN	2.955	3	1	1	1	1	474	53.3	7.34	0	1	0	0.01	-6.64	1e-17	3.95553e-17		200		High	Not Found
FALSE	High	Master Protein Candidate	F8WCA0	Vesicle-associated membrane protein 2 OS=Homo sapiens OX=9606 GN=VAMP2 PE=3 SV=1	0	FALSE	HUMAN	18.839	34	3	9	1	1	118	12.9	8.13	30.04	3	0	0.374	-1.42	0.0457985	0.128806	2.13	149.6	50.4	High	Not Found
FALSE	High	Master Protein Candidate	A0A0J9YWM9	U3 small nucleolar RNA-associated protein 4 homolog (Fragment) OS=Homo sapiens OX=9606 GN=UTP4 PE=1 SV=1	0.002	FALSE	HUMAN	4.416	3	1	1	1	1	511	57.3	9.16	2.2	1	0	100	6.64	1e-17	3.95553e-17			200	Not Found	High
FALSE	High	Master Protein	E9PHY5	Band 4.1-like protein 2 OS=Homo sapiens OX=9606 GN=EPB41L2 PE=1 SV=1	0	FALSE	HUMAN	91.168	30	18	27	1	1	935	104.3	5.39	77.17	18	0	100	6.64	1e-17	3.95553e-17			200	Not Found	High
FALSE	High	Master Protein	J3QLS3	28S ribosomal protein S7, mitochondrial OS=Homo sapiens OX=9606 GN=MRPS7 PE=1 SV=1	0	FALSE	HUMAN	26.319	18	5	9	5	1	271	31.7	9.86	23.97	5	0	3.679	1.88	0.0188611	0.0567895	14.76	60.1	139.9	High	High
FALSE	High	Master Protein	Q96PU5	E3 ubiquitin-protein ligase NEDD4-like OS=Homo sapiens OX=9606 GN=NEDD4L PE=1 SV=2	0	FALSE	HUMAN	5.472	1	1	1	1	1	975	111.9	5.82	1.79	1	0	0.01	-6.64	1e-17	3.95553e-17		200		High	Not Found
FALSE	High	Master Protein	B2R657	Annexin OS=Homo sapiens OX=9606 PE=2 SV=1	0	FALSE	HUMAN	21.456	13	5	7	5	1	488	52.6	5.52	17.29	5	0	0.909	-0.14	0.957158	0.985762	25.58	137.8	62.2	High	High
FALSE	High	Master Protein Candidate	M0QYT5	Vesicle transport protein USE1 (Fragment) OS=Homo sapiens OX=9606 GN=USE1 PE=1 SV=1	0	FALSE	HUMAN	10.185	20	3	5	3	1	161	17.8	9.41	12.98	3	0	0.716	-0.48	0.634574	0.887605	12.94	115.3	84.7	High	High
FALSE	High	Master Protein	Q5STZ8	ATP-binding cassette sub-family F member 1 OS=Homo sapiens OX=9606 GN=ABCF1 PE=1 SV=10	0	FALSE	HUMAN	59.737	19	12	22	12	1	846	96	6.8	62.45	12	0	0.706	-0.5	0.492806	0.791857	38.78	107.5	92.5	High	High
FALSE	High	Master Protein Candidate	B3KWX7	cDNA FLJ44170 fis, clone THYMU2035319, highly similar to RNA-binding region-containing protein 2 OS=Homo sapiens OX=9606 PE=2 SV=1	0	FALSE	HUMAN	45.432	25	9	21	9	1	506	56.7	10.4	40.41	9	0	1.518	0.6	0.369548	0.698497	19.42	85.6	114.4	High	High
FALSE	High	Master Protein	B2R665	cDNA, FLJ92810, highly similar to Homo sapiens protein phosphatase 1G (formerly 2C), magnesium-dependent, gamma isoform (PPM1G), mRNA OS=Homo sapiens OX=9606 PE=2 SV=1	0	FALSE	HUMAN	62.521	33	13	27	13	1	546	59.2	4.36	64.86	13	0	1.256	0.33	0.693984	0.926687	32.45	84.9	115.1	High	High
FALSE	High	Master Protein Candidate	O95197	Reticulon-3 OS=Homo sapiens OX=9606 GN=RTN3 PE=1 SV=2	0	FALSE	HUMAN	9.544	1	1	7	1	1	1032	112.5	4.96	24.11	1	0	1.46	0.55	0.454201	0.781038	0	81.3	118.7	High	High
FALSE	High	Master Protein Candidate	A0A7I2V3W5	Glycogen synthase kinase-3 alpha (Fragment) OS=Homo sapiens OX=9606 GN=GSK3A PE=1 SV=1	0.002	FALSE	HUMAN	4.506	18	1	1	1	1	76	8.2	8.51	3.51	1	0	100	6.64	1e-17	3.95553e-17			200	Not Found	High
FALSE	High	Master Protein Candidate	Q9UHV4	PDZ domain-containing guanine nucleotide exchange factor I OS=Homo sapiens OX=9606 PE=2 SV=1	0.002	FALSE	HUMAN	4.034	1	1	1	1	1	1204	137	6.34	2.68	1	0	100	6.64	1e-17	3.95553e-17			200	Not Found	High
FALSE	High	Master Protein Candidate	Q9Y6K0	Choline/ethanolaminephosphotransferase 1 OS=Homo sapiens OX=9606 GN=CEPT1 PE=1 SV=1	0.008	FALSE	HUMAN	2.881	3	1	1	1	1	416	46.5	8.21	1.63	1	0	100	6.64	1e-17	3.95553e-17			200	Not Found	High
FALSE	High	Master Protein Candidate	B3VL86	Mutant beta-globin OS=Homo sapiens OX=9606 GN=HBB PE=3 SV=1	0	TRUE	HUMAN	7.162	14	2	5	2	1	139	14.9	6.77	6.64	2	0	0.141	-2.82	5.37343e-05	0.000185955	6.38	139.3	60.7	High	High
FALSE	High	Master Protein	Q9BQC6	Ribosomal protein 63, mitochondrial OS=Homo sapiens OX=9606 GN=MRPL57 PE=1 SV=1	0	FALSE	HUMAN	9.61	13	1	4	1	1	102	12.3	11.44	7.23	1	0	0.756	-0.4	0.701929	0.930486	0	113.9	86.1	High	High
FALSE	High	Master Protein Candidate	A0A678ZKE9	MHC class II antigen (Fragment) OS=Homo sapiens OX=9606 GN=HLA-DRB4 PE=4 SV=1	0	FALSE	HUMAN	17.272	27	3	7	3	1	183	21.5	6.19	22.98	3	0	0.825	-0.28	0.723079	0.937811	15.47	120.7	79.3	High	High
FALSE	High	Master Protein	P06703	Protein S100-A6 OS=Homo sapiens OX=9606 GN=S100A6 PE=1 SV=1	0	FALSE	HUMAN	30.509	36	6	63	6	1	90	10.2	5.48	123.78	6	0	0.845	-0.24	0.611714	0.866213	28.99	110.1	89.9	High	High
FALSE	High	Master Protein	A0A140VK05	Testicular secretory protein Li 5 OS=Homo sapiens OX=9606 PE=2 SV=1	0	FALSE	HUMAN	8.064	4	2	2	2	1	903	97.3	4.94	6.21	2	0	100	6.64	1e-17	3.95553e-17			200	Not Found	High
FALSE	High	Master Protein	P48735	Isocitrate dehydrogenase [NADP], mitochondrial OS=Homo sapiens OX=9606 GN=IDH2 PE=1 SV=2	0	FALSE	HUMAN	18.397	9	3	5	3	1	452	50.9	8.69	8.67	3	0	0.902	-0.15	0.997415	0.998375	0	106	94	High	High
FALSE	High	Master Protein	P29144	Tripeptidyl-peptidase 2 OS=Homo sapiens OX=9606 GN=TPP2 PE=1 SV=4	0	FALSE	HUMAN	71.817	17	16	24	16	1	1249	138.3	6.32	65.93	16	0	0.935	-0.1	0.902515	0.952957	29.81	115.2	84.8	High	High
FALSE	High	Master Protein Candidate	A0A1W2PR02	Golgi SNAP receptor complex member 2 OS=Homo sapiens OX=9606 GN=GOSR2 PE=1 SV=1	0.002	FALSE	HUMAN	3.911	7	1	1	1	1	165	19.5	9.36	3.03	1	0	0.01	-6.64	1e-17	3.95553e-17		200		High	Not Found
FALSE	High	Master Protein Candidate	P19105	Myosin regulatory light chain 12A OS=Homo sapiens OX=9606 GN=MYL12A PE=1 SV=2	0	FALSE	HUMAN	39.832	45	7	22	7	1	171	19.8	4.81	47.96	7	0	0.842	-0.25	0.607842	0.863692	32.49	103.8	96.2	High	High
FALSE	High	Master Protein Candidate	A0A8I5KQR8	[Histone H3]-trimethyl-L-lysine(4) demethylase OS=Homo sapiens OX=9606 GN=KDM5C PE=1 SV=1	0.002	FALSE	HUMAN	5.119	1	1	2	1	1	1436	162.1	5.63	6.14	1	0	0.317	-1.66	0.10575	0.272373	0	151.8	48.2	High	High
FALSE	High	Master Protein Candidate	E9PNC7	Dr1-associated corepressor (Fragment) OS=Homo sapiens OX=9606 GN=DRAP1 PE=1 SV=8	0.002	FALSE	HUMAN	4.466	7	1	2	1	1	155	16.6	7.43	5.29	1	0	0.547	-0.87	0.337309	0.657668	0	129.3	70.7	High	High
FALSE	High	Master Protein Candidate	A0A1W2PPG5	Golgi SNAP receptor complex member 2 OS=Homo sapiens OX=9606 GN=GOSR2 PE=1 SV=1	0.002	FALSE	HUMAN	3.911	6	1	1	1	1	199	23.2	8.21	3.03	1	0	0.01	-6.64	1e-17	3.95553e-17		200		High	Not Found
FALSE	High	Master Protein	O60568	Multifunctional procollagen lysine hydroxylase and glycosyltransferase LH3 OS=Homo sapiens OX=9606 GN=PLOD3 PE=1 SV=1	0	FALSE	HUMAN	75.771	34	19	33	19	1	738	84.7	6.05	67.74	19	0	0.937	-0.09	0.779934	0.943955	43.64	107.2	92.8	High	High
FALSE	High	Master Protein Candidate	L7XQ86	Cytochrome c oxidase subunit 2 OS=Homo sapiens OX=9606 GN=COX2 PE=3 SV=1	0	FALSE	HUMAN	17.296	15	3	11	3	1	227	25.7	4.92	23.3	3	0	0.99	-0.01	0.878768	0.944844	48.13	102.2	97.8	High	High
FALSE	High	Master Protein Candidate	A0A1W2PRE6	Golgi SNAP receptor complex member 2 OS=Homo sapiens OX=9606 GN=GOSR2 PE=1 SV=1	0.002	FALSE	HUMAN	3.911	6	1	1	1	1	177	20.6	7.11	3.03	1	0	0.01	-6.64	1e-17	3.95553e-17		200		High	Not Found
FALSE	High	Master Protein Candidate	Q59H47	Guanylate binding protein 1, interferon-inducible, 67kD variant (Fragment) OS=Homo sapiens OX=9606 PE=2 SV=1	0	FALSE	HUMAN	5.617	6	1	1	1	1	282	32.7	8.12	2.34	1	0	0.01	-6.64	1e-17	3.95553e-17		200		High	Not Found
FALSE	High	Master Protein Candidate	Q86XZ2	PPP2R5E protein (Fragment) OS=Homo sapiens OX=9606 GN=PPP2R5E PE=2 SV=1	0.002	FALSE	HUMAN	3.816	3	1	2	1	1	435	50.7	6.74	3.81	1	0	0.862	-0.21	0.942083	0.975319	0	107.4	92.6	High	High
FALSE	High	Master Protein Candidate	Q96R06	Sperm-associated antigen 5 OS=Homo sapiens OX=9606 GN=SPAG5 PE=1 SV=2	0.002	FALSE	HUMAN	4.454	1	1	2	1	1	1193	134.3	5	5.61	1	0	0.01	-6.64	1e-17	3.95553e-17		200		High	High
FALSE	High	Master Protein Candidate	A0A1W6EIK7	ATP synthase subunit a OS=Homo sapiens OX=9606 GN=ATP6 PE=3 SV=1	0.002	FALSE	HUMAN	3.581	4	1	4	1	1	226	24.8	10.1	6.14	1	0	0.925	-0.11	0.87701	0.944844	0	103.9	96.1	High	High
FALSE	High	Master Protein Candidate	A0A649YE97	ATP synthase protein 8 OS=Homo sapiens OX=9606 GN=ATP8 PE=3 SV=1	0	FALSE	HUMAN	13.421	37	2	5	1	1	68	8	9.91	9.73	2	0	1.347	0.43	0.580153	0.841294	59.95	86.8	113.2	High	High
FALSE	High	Master Protein Candidate	Q96CU9	FAD-dependent oxidoreductase domain-containing protein 1 OS=Homo sapiens OX=9606 GN=FOXRED1 PE=1 SV=2	0.003	FALSE	HUMAN	3.476	3	1	2	1	1	486	53.8	7.78	0	1	0	0.29	-1.79	0.104055	0.269206	0	155.1	44.9	High	Peak Found
FALSE	High	Master Protein Candidate	P60891	Ribose-phosphate pyrophosphokinase 1 OS=Homo sapiens OX=9606 GN=PRPS1 PE=1 SV=2	0	FALSE	HUMAN	23.468	13	4	8	1	1	318	34.8	6.98	22.81	4	0	1.541	0.62	0.472315	0.783292	0	78.7	121.3	High	High
FALSE	High	Master Protein	A0A140VJL8	Inositol-1-monophosphatase OS=Homo sapiens OX=9606 PE=2 SV=1	0	FALSE	HUMAN	13.579	15	3	8	3	1	336	36.7	7.91	17.53	3	0	0.523	-0.93	0.340158	0.66066	10.42	92.2	107.8	High	High
FALSE	High	Master Protein	A0A8J8YWN6	NADH-cytochrome b5 reductase 3 OS=Homo sapiens OX=9606 GN=CYB5R3 PE=4 SV=1	0	FALSE	HUMAN	42.559	26	7	15	7	1	345	38.8	7.33	42.51	7	0	0.958	-0.06	0.972897	0.990894	46.95	101.5	98.5	High	High
FALSE	High	Master Protein	Q9C0C2	182 kDa tankyrase-1-binding protein OS=Homo sapiens OX=9606 GN=TNKS1BP1 PE=1 SV=4	0	FALSE	HUMAN	77.361	16	16	22	16	1	1729	181.7	4.86	62.15	16	0	0.662	-0.59	0.435606	0.767427	9.88	128.2	71.8	High	High
FALSE	High	Master Protein	X6R7Y7	Intraflagellar transport protein 25 homolog OS=Homo sapiens OX=9606 GN=HSPB11 PE=1 SV=1	0.002	FALSE	HUMAN	5.349	11	2	3	2	1	214	24.3	8.1	3.8	2	0	0.554	-0.85	0.418367	0.748786	65.17	82.7	117.3	High	High
FALSE	High	Master Protein	A0A024R529	Triokinase/FMN cyclase OS=Homo sapiens OX=9606 GN=DAK PE=4 SV=1	0	FALSE	HUMAN	35.798	28	9	12	9	1	575	58.9	7.49	24.12	9	0	1.227	0.29	0.660139	0.903792	49.74	102	98	High	High
FALSE	High	Master Protein Candidate	B7Z2R7	Acyl-CoA-binding domain-containing protein 5 OS=Homo sapiens OX=9606 GN=ACBD5 PE=1 SV=1	0	FALSE	HUMAN	7.02	4	2	2	2	1	523	58.8	5.26	4.6	2	0	0.43	-1.22	0.238974	0.523102	0	165.7	34.3	High	Peak Found
FALSE	High	Master Protein	Q9BQP7	Mitochondrial genome maintenance exonuclease 1 OS=Homo sapiens OX=9606 GN=MGME1 PE=1 SV=1	0	FALSE	HUMAN	7.062	7	2	2	2	1	344	39.4	7.68	2.82	2	0						155.6	44.4	High	High
FALSE	High	Master Protein Candidate	B4DPK2	cDNA FLJ59729, highly similar to DnaJ homolog subfamily C member 11 OS=Homo sapiens OX=9606 PE=2 SV=1	0	FALSE	HUMAN	15.65	11	4	6	4	1	521	58.8	8.97	13.99	4	0	4.449	2.15	0.0118097	0.0364992	132.19	83.8	116.2	High	High
FALSE	High	Master Protein Candidate	F5H6D8	N6-adenosine-methyltransferase catalytic subunit OS=Homo sapiens OX=9606 GN=METTL3 PE=1 SV=1	0.003	FALSE	HUMAN	3.457	4	1	1	1	1	245	26.3	6.89	3.33	1	0								Not Found	High
FALSE	High	Master Protein Candidate	C9JAX1	Frataxin, mitochondrial OS=Homo sapiens OX=9606 GN=FXN PE=1 SV=1	0	FALSE	HUMAN	8.904	21	2	2	2	1	135	14.9	5.14	6.25	2	0	1.204	0.27	0.722847	0.937811	38.98	83.8	116.2	High	High
FALSE	High	Master Protein	P62263	40S ribosomal protein S14 OS=Homo sapiens OX=9606 GN=RPS14 PE=1 SV=3	0	FALSE	HUMAN	108.989	44	11	68	11	1	151	16.3	10.05	233.64	11	0	0.583	-0.78	0.181134	0.42283	12.14	132.4	67.6	High	High
FALSE	High	Master Protein Candidate	G3V1P3	BLOC-1-related complex subunit 5 OS=Homo sapiens OX=9606 GN=BORCS5 PE=1 SV=1	0.002	FALSE	HUMAN	4.407	14	2	2	2	1	177	20.2	7.99	2.4	2	0	1.928	0.95	0.289807	0.596112	0	48.7	151.3	Peak Found	High
FALSE	High	Master Protein Candidate	A0A804HIV0	STAM-binding protein OS=Homo sapiens OX=9606 GN=STAMBP PE=1 SV=1	0	FALSE	HUMAN	5.473	6	1	1	1	1	322	36.8	7.46	2.6	1	0	0.01	-6.64	1e-17	3.95553e-17		200		High	Not Found
FALSE	High	Master Protein Candidate	O95232	Luc7-like protein 3 OS=Homo sapiens OX=9606 GN=LUC7L3 PE=1 SV=2	0	FALSE	HUMAN	18.837	14	4	8	4	1	432	51.4	9.79	17.1	4	0	0.806	-0.31	0.785509	0.944844	65.66	125.6	74.4	High	High
FALSE	High	Master Protein	Q9BQ39	ATP-dependent RNA helicase DDX50 OS=Homo sapiens OX=9606 GN=DDX50 PE=1 SV=1	0	FALSE	HUMAN	9.219	7	3	5	1	1	737	82.5	9.17	8.12	3	0	100	6.64	1e-17	3.95553e-17			200	Not Found	High
FALSE	High	Master Protein Candidate	P11310	Medium-chain specific acyl-CoA dehydrogenase, mitochondrial OS=Homo sapiens OX=9606 GN=ACADM PE=1 SV=1	0	FALSE	HUMAN	30.241	14	5	9	5	1	421	46.6	8.37	29.46	5	0	0.833	-0.26	0.7546	0.938511	40.82	115.8	84.2	High	High
FALSE	High	Master Protein	Q96IU4	Putative protein-lysine deacylase ABHD14B OS=Homo sapiens OX=9606 GN=ABHD14B PE=1 SV=1	0	FALSE	HUMAN	35.524	33	5	13	5	1	210	22.3	6.4	36.03	5	0	1.055	0.08	0.902723	0.953003	61.96	123.3	76.7	High	High
FALSE	High	Master Protein Candidate	A0A344AJI1	ATP synthase subunit a OS=Homo sapiens OX=9606 GN=ATP6 PE=3 SV=1	0.002	FALSE	HUMAN	3.581	4	1	4	1	1	226	24.9	9.61	6.14	1	0	0.925	-0.11	0.87701	0.944844	0	103.9	96.1	High	High
FALSE	High	Master Protein Candidate	A0A410REX6	ATP synthase subunit a OS=Homo sapiens OX=9606 GN=ATP6 PE=3 SV=1	0.002	FALSE	HUMAN	3.581	4	1	4	1	1	226	24.8	10.1	6.14	1	0	0.925	-0.11	0.87701	0.944844	0	103.9	96.1	High	High
FALSE	High	Master Protein	Q15942	Zyxin OS=Homo sapiens OX=9606 GN=ZYX PE=1 SV=1	0	FALSE	HUMAN	37.773	26	9	16	9	1	572	61.2	6.67	51.33	9	0	1.067	0.09	0.84828	0.944844	40.64	93.3	106.7	High	High
FALSE	High	Master Protein Candidate	B3KTM6	Ribosomal protein L5, isoform CRA_b OS=Homo sapiens OX=9606 GN=RPL5 PE=2 SV=1	0	FALSE	HUMAN	102.558	53	14	59	2	1	247	28	9.13	150.64	14	0	3.135	1.65	0.0154547	0.0468955	127.98	48.9	151.1	Peak Found	High
FALSE	High	Master Protein Candidate	A0A7P0TB26	Protein disulfide-isomerase OS=Homo sapiens OX=9606 GN=P4HB PE=1 SV=1	0	FALSE	HUMAN	135.157	53	24	67	24	1	533	59.7	4.88	171.26	24	0	1.158	0.21	0.843954	0.944844	38.19	97.1	102.9	High	High
FALSE	High	Master Protein Candidate	A8JL09	ATP synthase protein 8 OS=Homo sapiens OX=9606 GN=ATP8 PE=3 SV=1	0	FALSE	HUMAN	13.421	37	2	5	1	1	68	8	9.91	9.73	2	0	1.347	0.43	0.580153	0.841294	59.95	86.8	113.2	High	High
FALSE	High	Master Protein Rejected	P35609	Alpha-actinin-2 OS=Homo sapiens OX=9606 GN=ACTN2 PE=1 SV=1	0	FALSE	HUMAN	133.008	18	17	67	0	0	894	103.8	5.45	175.66	17	0								High	High
FALSE	High	Master Protein Candidate	B4DQM6	cDNA FLJ55563, highly similar to Homo sapiens G1 to S phase transition 2 (GSPT2), mRNA OS=Homo sapiens OX=9606 PE=2 SV=1	0	FALSE	HUMAN	22.36	11	5	12	1	1	545	60.4	5.52	42.47	5	0	0.297	-1.75	0.117094	0.297677	0	154.2	45.8	High	Peak Found
FALSE	High	Master Protein Candidate	A3R0T7	Liver histone H1e OS=Homo sapiens OX=9606 PE=2 SV=1	0	FALSE	HUMAN	20.277	15	4	14	4	1	219	21.9	11.03	35.87	4	0	1.136	0.18	0.862339	0.944844	53.28	85.9	114.1	High	High
FALSE	High	Master Protein	P20936	Ras GTPase-activating protein 1 OS=Homo sapiens OX=9606 GN=RASA1 PE=1 SV=1	0	FALSE	HUMAN	7.071	3	2	3	2	1	1047	116.3	6.54	6.87	2	0	0.429	-1.22	0.238728	0.523102	16.55	128.2	71.8	High	High
FALSE	High	Master Protein Candidate	Q9UBP6	tRNA (guanine-N(7)-)-methyltransferase OS=Homo sapiens OX=9606 GN=METTL1 PE=1 SV=1	0.002	FALSE	HUMAN	3.766	5	1	1	1	1	276	31.5	7.64	0	1	0	100	6.64	1e-17	3.95553e-17			200	Not Found	High
FALSE	High	Master Protein Candidate	P07686	Beta-hexosaminidase subunit beta OS=Homo sapiens OX=9606 GN=HEXB PE=1 SV=4	0	FALSE	HUMAN	22.896	13	7	11	7	1	556	63.1	6.76	25.53	7	0	0.539	-0.89	0.255393	0.550289	22.04	106.5	93.5	High	High
FALSE	High	Master Protein	Q9P287	BRCA2 and CDKN1A-interacting protein OS=Homo sapiens OX=9606 GN=BCCIP PE=1 SV=1	0	FALSE	HUMAN	18.522	28	5	8	5	1	314	36	4.61	16.2	5	0	1.023	0.03	0.961283	0.987803	25.6	97.3	102.7	High	High
FALSE	High	Master Protein	Q6IBS0	Twinfilin-2 OS=Homo sapiens OX=9606 GN=TWF2 PE=1 SV=2	0	FALSE	HUMAN	54.055	36	8	22	7	1	349	39.5	6.84	68.1	8	1	0.416	-1.27	0.0394327	0.112213	12.8	144	56	High	High
FALSE	High	Master Protein	A0A024R5X7	ClpX caseinolytic peptidase X homolog (E. coli), isoform CRA_a OS=Homo sapiens OX=9606 GN=CLPX PE=3 SV=1	0	FALSE	HUMAN	49.804	24	13	19	13	1	633	69.2	7.58	40.67	13	0	1.143	0.19	0.754633	0.938511	44.1	82.4	117.6	High	High
FALSE	High	Master Protein Candidate	A0A8I5KY07	Rab3 GTPase-activating protein non-catalytic subunit OS=Homo sapiens OX=9606 GN=RAB3GAP2 PE=1 SV=1	0	FALSE	HUMAN	35.62	9	9	11	9	1	1359	152	5.62	30.29	9	0	0.98	-0.03	0.958068	0.985762	12.09	86.5	113.5	High	High
FALSE	High	Master Protein Candidate	F2Z2Y4	Pyridoxal kinase OS=Homo sapiens OX=9606 GN=PDXK PE=1 SV=1	0	FALSE	HUMAN	34.081	24	4	9	4	1	272	30.6	6.65	28.52	4	0	2.067	1.05	0.185599	0.430817	72.63	60.9	139.1	High	High
FALSE	High	Master Protein Candidate	B7Z3S8	cDNA FLJ52081, highly similar to Regulatory-associated protein of mTOR OS=Homo sapiens OX=9606 PE=2 SV=1	0.002	FALSE	HUMAN	4.543	2	1	1	1	1	883	98.8	6.95	0	1	0	0.01	-6.64	1e-17	3.95553e-17		200		High	Not Found
FALSE	High	Master Protein Candidate	A0A024R4H4	Kinesin family member 1B, isoform CRA_b OS=Homo sapiens OX=9606 GN=KIF1B PE=3 SV=1	0.008	FALSE	HUMAN	2.931	2	2	2	2	1	1633	183.8	5.55	0	2	0	0.01	-6.64	1e-17	3.95553e-17		200		High	Not Found
FALSE	High	Master Protein Candidate	P68133	Actin, alpha skeletal muscle OS=Homo sapiens OX=9606 GN=ACTA1 PE=1 SV=1	0	FALSE	HUMAN	83.802	31	11	133	1	1	377	42	5.39	303.29	11	0	2.11	1.08	0.124132	0.312546	156.1	56.3	143.7	High	High
FALSE	High	Master Protein	P26368	Splicing factor U2AF 65 kDa subunit OS=Homo sapiens OX=9606 GN=U2AF2 PE=1 SV=4	0	FALSE	HUMAN	58.197	31	7	23	7	1	475	53.5	9.09	64.79	7	0	1.283	0.36	0.62725	0.879406	39.37	92.3	107.7	High	High
FALSE	High	Master Protein	A0A023T6R1	Mago nashi protein OS=Homo sapiens OX=9606 GN=FLJ10292 PE=2 SV=1	0	FALSE	HUMAN	39.634	49	9	21	9	1	148	17.3	6.39	51.05	9	0	0.474	-1.08	0.0719955	0.19399	10.85	128.2	71.8	High	High
FALSE	High	Master Protein	P62851	40S ribosomal protein S25 OS=Homo sapiens OX=9606 GN=RPS25 PE=1 SV=1	0	FALSE	HUMAN	30.724	38	8	43	8	1	125	13.7	10.11	97.17	8	0	0.567	-0.82	0.162301	0.387152	5.61	127.3	72.7	High	High
FALSE	High	Master Protein	Q5T9A4	ATPase family AAA domain-containing protein 3B OS=Homo sapiens OX=9606 GN=ATAD3B PE=1 SV=1	0	FALSE	HUMAN	52.251	22	12	19	3	1	648	72.5	9.2	48.8	12	0	0.892	-0.16	0.906387	0.955127	80.46	104.6	95.4	High	High
FALSE	High	Master Protein	Q9H974	Queuine tRNA-ribosyltransferase accessory subunit 2 OS=Homo sapiens OX=9606 GN=QTRT2 PE=1 SV=1	0	FALSE	HUMAN	6.535	4	1	1	1	1	415	46.7	6.81	2.3	1	0	6.457	2.69	0.00659808	0.0211029	0	26.8	173.2	Peak Found	High
FALSE	High	Master Protein Candidate	A1DT71	NADH-ubiquinone oxidoreductase chain 5 OS=Homo sapiens OX=9606 GN=ND5 PE=3 SV=1	0	FALSE	HUMAN	5.695	3	1	2	1	1	603	67	9.03	9.24	1	0	1.097	0.13	0.763017	0.938511	0	95.4	104.6	High	High
FALSE	High	Master Protein	B2RDD7	Protein arginine N-methyltransferase 5 OS=Homo sapiens OX=9606 PE=2 SV=1	0	FALSE	HUMAN	29.812	16	8	17	8	1	637	72.7	6.29	39.47	8	0	1.037	0.05	0.887502	0.947313	83.59	77.6	122.4	High	High
FALSE	High	Master Protein Candidate	F5H658	RNA helicase OS=Homo sapiens OX=9606 GN=DHX8 PE=1 SV=1	0.008	FALSE	HUMAN	2.847	1	1	1	1	1	1181	133.9	7.69	0	1	0	0.01	-6.64	1e-17	3.95553e-17		200		High	Not Found
FALSE	High	Master Protein	Q549N0	Cofilin 2 (Muscle), isoform CRA_a OS=Homo sapiens OX=9606 GN=CFL2 PE=1 SV=1	0	FALSE	HUMAN	45.784	40	9	32	2	1	166	18.7	7.88	69.12	9	0	1.334	0.42	0.54334	0.828806	41.7	90.7	109.3	Peak Found	High
FALSE	High	Master Protein Candidate	Q59EV6	Carboxypeptidase (Fragment) OS=Homo sapiens OX=9606 GN=PPGB PE=1 SV=1	0	FALSE	HUMAN	13.405	7	3	7	3	1	497	56.1	6.61	12.22	3	0	1.599	0.68	0.392961	0.723819	0.93	69.9	130.1	High	High
FALSE	High	Master Protein Candidate	H3BQX0	Mannose-6-phosphate isomerase (Fragment) OS=Homo sapiens OX=9606 GN=MPI PE=1 SV=8	0	FALSE	HUMAN	7.517	9	1	2	1	1	175	19.4	6.38	6.62	1	0	0.922	-0.12	0.972744	0.990894	0	104	96	High	High
FALSE	High	Master Protein Candidate	Q99614	Tetratricopeptide repeat protein 1 OS=Homo sapiens OX=9606 GN=TTC1 PE=1 SV=1	0	FALSE	HUMAN	25.054	26	6	10	6	1	292	33.5	4.84	25.64	6	0	0.635	-0.65	0.390056	0.721803	6.41	117.8	82.2	High	High
FALSE	High	Master Protein Candidate	D9YZV5	Tropomyosin 1 (Alpha) isoform 4 OS=Homo sapiens OX=9606 GN=TPM1 PE=3 SV=1	0	FALSE	HUMAN	41.909	20	8	20	3	1	284	32.9	4.78	60.09	8	0	1.357	0.44	0.540072	0.825365	60.14	80.9	119.1	High	High
FALSE	High	Master Protein Candidate	K7EJC2	GEM-interacting protein (Fragment) OS=Homo sapiens OX=9606 GN=GMIP PE=1 SV=1	0.002	FALSE	HUMAN	4.362	4	1	1	1	1	303	33.2	6.01	2.29	1	0	0.01	-6.64	1e-17	3.95553e-17		200		High	Not Found
FALSE	High	Master Protein Candidate	Q96EY8	Corrinoid adenosyltransferase MMAB OS=Homo sapiens OX=9606 GN=MMAB PE=1 SV=1	0.002	FALSE	HUMAN	3.877	4	1	1	1	1	250	27.4	8.6	2.15	1	0	0.01	-6.64	1e-17	3.95553e-17		200		High	Not Found
FALSE	High	Master Protein Candidate	A0A6G9L718	ATP synthase protein 8 OS=Homo sapiens OX=9606 GN=ATP8 PE=3 SV=1	0	FALSE	HUMAN	13.421	37	2	5	1	1	68	7.9	9.91	9.73	2	0	1.347	0.43	0.580153	0.841294	59.95	86.8	113.2	High	High
FALSE	High	Master Protein	O96019	Actin-like protein 6A OS=Homo sapiens OX=9606 GN=ACTL6A PE=1 SV=1	0	FALSE	HUMAN	11.426	14	3	3	3	1	429	47.4	5.6	7.21	3	0						25.1	174.9	High	High
FALSE	High	Master Protein Candidate	A0A804HHU9	STAM-binding protein OS=Homo sapiens OX=9606 GN=STAMBP PE=1 SV=1	0	FALSE	HUMAN	5.473	5	1	1	1	1	421	47.7	6.09	2.6	1	0	0.01	-6.64	1e-17	3.95553e-17		200		High	Not Found
FALSE	High	Master Protein Candidate	A0A6Q8PFU8	RNA-binding protein Musashi homolog 2 (Fragment) OS=Homo sapiens OX=9606 GN=MSI2 PE=1 SV=1	0	FALSE	HUMAN	9.813	29	2	2	2	1	107	11.9	8.19	5.65	2	0						148.1	51.9	High	High
FALSE	High	Master Protein Candidate	A0A8I5QJ58	Protein-tyrosine-phosphatase OS=Homo sapiens OX=9606 GN=PTPN11 PE=1 SV=1	0	FALSE	HUMAN	26.467	17	7	9	7	1	536	61.5	7.03	22.61	7	0	1.059	0.08	0.870488	0.944844	17.25	67.7	132.3	High	High
FALSE	High	Master Protein	A0A384NQ03	Epididymis secretory sperm binding protein OS=Homo sapiens OX=9606 PE=2 SV=1	0	FALSE	HUMAN	45.432	24	9	21	9	1	530	59.3	10.1	40.41	9	0	1.518	0.6	0.369548	0.698497	19.42	85.6	114.4	High	High
FALSE	High	Master Protein Candidate	Q5JUV6	Cytosolic purine 5'-nucleotidase (Fragment) OS=Homo sapiens OX=9606 GN=NT5C2 PE=1 SV=8	0	FALSE	HUMAN	6.902	12	1	2	1	1	146	16.5	6.42	6.41	1	0	3.353	1.75	0.0663894	0.180313	0	45.9	154.1	High	High
FALSE	High	Master Protein Candidate	A0A023QVC6	NADH-ubiquinone oxidoreductase chain 5 OS=Homo sapiens OX=9606 GN=ND5 PE=3 SV=1	0	FALSE	HUMAN	5.695	3	1	2	1	1	603	66.9	9.03	9.24	1	0	1.097	0.13	0.763017	0.938511	0	95.4	104.6	High	High
FALSE	High	Master Protein	O95155	Ubiquitin conjugation factor E4 B OS=Homo sapiens OX=9606 GN=UBE4B PE=1 SV=1	0	FALSE	HUMAN	22.492	7	6	9	6	1	1302	146.1	6.55	19.16	6	0	0.415	-1.27	0.15622	0.374344	1.65	138.2	61.8	High	High
FALSE	High	Master Protein Candidate	Q7Z3W9	Nuclear cap-binding protein subunit 2 (Fragment) OS=Homo sapiens OX=9606 GN=DKFZp686G18222 PE=2 SV=1	0.002	FALSE	HUMAN	4.694	9	1	3	1	1	119	13.2	6.29	9.27	1	0	0.471	-1.09	0.154758	0.371227	0	136	64	High	High
FALSE	High	Master Protein Candidate	K7EKG3	Echinoderm microtubule-associated protein-like 2 (Fragment) OS=Homo sapiens OX=9606 GN=EML2 PE=1 SV=1	0	FALSE	HUMAN	10.206	13	2	3	2	1	223	23.7	7.18	10.21	2	0	100	6.64	1e-17	3.95553e-17			200	High	High
FALSE	High	Master Protein Candidate	Q16181	Septin-7 OS=Homo sapiens OX=9606 GN=SEPTIN7 PE=1 SV=2	0	FALSE	HUMAN	37.502	17	6	12	6	1	437	50.6	8.63	35.13	6	0	1.086	0.12	0.901785	0.952879	0.41	55.3	144.7	High	High
FALSE	High	Master Protein Candidate	A0A182DWI3	Thioredoxin-disulfide reductase OS=Homo sapiens OX=9606 GN=TXNRD1 PE=1 SV=1	0	FALSE	HUMAN	78.213	42	17	29	17	1	568	62	6.73	75.18	17	0	1.16	0.21	0.825495	0.944844	35.46	78.1	121.9	High	High
FALSE	High	Master Protein Candidate	A0A343JMJ8	ATP synthase subunit a OS=Homo sapiens OX=9606 GN=ATP6 PE=3 SV=1	0.002	FALSE	HUMAN	3.581	4	1	4	1	1	226	24.8	9.61	6.14	1	0	0.925	-0.11	0.87701	0.944844	0	103.9	96.1	High	High
FALSE	High	Master Protein Candidate	G5E9Y3	Arf-GAP with Rho-GAP domain, ANK repeat and PH domain-containing protein 3 OS=Homo sapiens OX=9606 GN=ARAP3 PE=1 SV=1	0.002	FALSE	HUMAN	4.841	1	1	1	1	1	1375	151.1	6.86	2.18	1	0	0.87	-0.2	0.933116	0.970031	0	107	93	High	Peak Found
FALSE	High	Master Protein	Q7Z783	Protein sprouty homolog 2 OS=Homo sapiens OX=9606 PE=1 SV=1	0	FALSE	HUMAN	7.572	9	2	2	2	1	353	39.1	8.31	3.22	2	0						143.9	56.1	High	High
FALSE	High	Master Protein Candidate	A0A2R8Y6Q6	Ribonuclease H2 subunit B OS=Homo sapiens OX=9606 GN=RNASEH2B PE=1 SV=1	0	FALSE	HUMAN	10.117	7	1	2	1	1	300	34	9.14	10.4	1	0	0.781	-0.36	0.809117	0.944844	0	112.3	87.7	High	High
FALSE	High	Master Protein Candidate	K7EIJ0	WW domain-binding protein 2 (Fragment) OS=Homo sapiens OX=9606 GN=WBP2 PE=1 SV=1	0	FALSE	HUMAN	12.532	20	3	5	3	1	167	18.2	7.9	13.83	3	0	2.074	1.05	0.201056	0.457421	148.38	90.9	109.1	High	High
FALSE	High	Master Protein	A0A024RDL1	Chaperonin containing TCP1, subunit 6A (Zeta 1), isoform CRA_a OS=Homo sapiens OX=9606 GN=CCT6A PE=3 SV=1	0	FALSE	HUMAN	112.01	52	22	85	22	1	531	58	6.68	174.62	22	0	1.174	0.23	0.820208	0.944844	57.98	86.7	113.3	High	High
FALSE	High	Master Protein	A0A024R8Z5	Mitochondrial pyruvate carrier OS=Homo sapiens OX=9606 GN=BRP44 PE=3 SV=1	0.002	FALSE	HUMAN	3.732	9	1	2	1	1	127	14.3	10.43	5.17	1	0	1.261	0.33	0.657054	0.903439	0	88.4	111.6	Peak Found	High
FALSE	High	Master Protein	Q9H9B4	Sideroflexin-1 OS=Homo sapiens OX=9606 GN=SFXN1 PE=1 SV=4	0	FALSE	HUMAN	35.33	32	8	14	8	1	322	35.6	9.07	27.34	8	0	1.168	0.22	0.698517	0.929518	71.41	114.8	85.2	High	High
FALSE	High	Master Protein Candidate	Q8N8L9	Conserved oligomeric Golgi complex subunit 4 OS=Homo sapiens OX=9606 PE=2 SV=1	0	FALSE	HUMAN	6.487	4	2	2	2	1	695	78.9	5.15	5.08	2	0	0.191	-2.39	0.0203914	0.0611742	0	178.2	21.8	High	Peak Found
FALSE	High	Master Protein	B4DS14	Kinesin light chain OS=Homo sapiens OX=9606 PE=2 SV=1	0	FALSE	HUMAN	44.535	19	11	17	8	1	732	83.7	7.33	35.25	11	3	1.182	0.24	0.732659	0.938511	21.37	97.2	102.8	High	High
FALSE	High	Master Protein Candidate	R9QFA2	Signal transducer and activator of transcription OS=Homo sapiens OX=9606 GN=STAT2 PE=3 SV=1	0	FALSE	HUMAN	7.246	3	1	1	1	1	851	97.8	5.49	4.32	1	0	0.01	-6.64	1e-17	3.95553e-17		200		High	Not Found
FALSE	High	Master Protein Candidate	E7EX90	Dynactin subunit 1 OS=Homo sapiens OX=9606 GN=DCTN1 PE=1 SV=1	0	FALSE	HUMAN	161.415	29	25	47	25	1	1256	139	5.67	148.58	25	0	0.85	-0.23	0.62183	0.874649	28.1	124.8	75.2	High	High
FALSE	High	Master Protein Candidate	Q95HA5	MHC class I antigen OS=Homo sapiens OX=9606 GN=HLA-A PE=3 SV=1	0	FALSE	HUMAN	20.065	14	3	6	1	1	365	40.8	6.54	23.41	3	0	1.069	0.1	0.82717	0.944844	24.89	91.1	108.9	High	High
FALSE	High	Master Protein Candidate	G3V1D0	Echinoderm microtubule associated protein like 3, isoform CRA_f OS=Homo sapiens OX=9606 GN=EML3 PE=1 SV=1	0	FALSE	HUMAN	8.141	6	3	3	3	1	889	95	9.09	2.22	3	0						139.5	60.5	High	High
FALSE	High	Master Protein	Q9NRP2	COX assembly mitochondrial protein 2 homolog OS=Homo sapiens OX=9606 GN=CMC2 PE=1 SV=1	0	FALSE	HUMAN	6.648	14	2	4	2	1	79	9.5	7.87	3.73	2	0	1.191	0.25	0.665629	0.906087	10.38	93.9	106.1	High	High
FALSE	High	Master Protein	Q96AY3	Peptidyl-prolyl cis-trans isomerase FKBP10 OS=Homo sapiens OX=9606 GN=FKBP10 PE=1 SV=1	0	FALSE	HUMAN	48.388	24	12	21	12	1	582	64.2	5.62	50.5	12	0	0.94	-0.09	0.885003	0.94626	4.8	94.6	105.4	High	High
FALSE	High	Master Protein	Q9HCN4	GPN-loop GTPase 1 OS=Homo sapiens OX=9606 GN=GPN1 PE=1 SV=1	0.002	FALSE	HUMAN	3.831	4	1	1	1	1	374	41.7	4.92	2.04	1	0	100	6.64	1e-17	3.95553e-17			200	Not Found	High
FALSE	High	Master Protein Candidate	E9PMM3	Peroxisomal membrane protein PEX16 (Fragment) OS=Homo sapiens OX=9606 GN=PEX16 PE=1 SV=1	0.002	FALSE	HUMAN	4.845	7	1	2	1	1	183	21.2	10.18	5.07	1	0	1.963	0.97	0.282454	0.587574	0	67.5	132.5	High	High
FALSE	High	Master Protein Candidate	A0A3Q8UFX6	ATP synthase protein 8 OS=Homo sapiens OX=9606 GN=ATP8 PE=3 SV=1	0	FALSE	HUMAN	13.421	37	2	5	1	1	68	8	9.91	9.73	2	0	1.347	0.43	0.580153	0.841294	59.95	86.8	113.2	High	High
FALSE	High	Master Protein Candidate	A0A1W6EPE3	ATP synthase subunit a OS=Homo sapiens OX=9606 GN=ATP6 PE=3 SV=1	0.002	FALSE	HUMAN	3.581	4	1	4	1	1	226	24.8	10.1	6.14	1	0	0.925	-0.11	0.87701	0.944844	0	103.9	96.1	High	High
FALSE	High	Master Protein Candidate	A0A6Q8PG72	Calpastatin OS=Homo sapiens OX=9606 GN=CAST PE=1 SV=1	0	FALSE	HUMAN	36.019	16	7	15	7	1	681	73.7	5.07	32.01	7	0	1.018	0.03	0.897698	0.952879	144.11	146.7	53.3	High	High
FALSE	High	Master Protein Candidate	A0A346M047	Cytochrome-c oxidase (Fragment) OS=Homo sapiens OX=9606 GN=COX2 PE=3 SV=1	0	FALSE	HUMAN	17.296	22	3	11	3	1	151	17.1	5	23.3	3	0	0.99	-0.01	0.878768	0.944844	48.13	102.2	97.8	High	High
FALSE	High	Master Protein	A8K644	Splicing factor, arginine/serine-rich 4, isoform CRA_b OS=Homo sapiens OX=9606 GN=SFRS4 PE=2 SV=1	0	FALSE	HUMAN	13.532	11	5	9	2	1	494	56.7	11.52	11.85	5	0	0.994	-0.01	0.946026	0.97765	0	100.3	99.7	High	High
FALSE	High	Master Protein Candidate	A0A6Q8PGA8	Glycine--tRNA ligase OS=Homo sapiens OX=9606 GN=GARS1 PE=1 SV=1	0	FALSE	HUMAN	106.759	34	19	65	19	1	683	77.4	6.61	142.51	19	0	1.27	0.34	0.687135	0.922403	46.3	100.2	99.8	High	High
FALSE	High	Master Protein Candidate	A0A343LF01	ATP synthase subunit a OS=Homo sapiens OX=9606 GN=ATP6 PE=3 SV=1	0.002	FALSE	HUMAN	3.581	4	1	4	1	1	226	24.7	10.1	6.14	1	0	0.925	-0.11	0.87701	0.944844	0	103.9	96.1	High	High
FALSE	High	Master Protein	A0A024RAM2	Glutaredoxin (Thioltransferase), isoform CRA_c OS=Homo sapiens OX=9606 GN=GLRX PE=4 SV=1	0	FALSE	HUMAN	8.064	11	2	8	2	1	106	11.8	8.09	21.22	2	0	0.433	-1.21	0.140073	0.345506	5.67	133.8	66.2	High	High
FALSE	High	Master Protein Candidate	A0A343GG80	ATP synthase subunit a OS=Homo sapiens OX=9606 GN=ATP6 PE=3 SV=1	0.002	FALSE	HUMAN	3.581	4	1	4	1	1	226	24.8	10.29	6.14	1	0	0.925	-0.11	0.87701	0.944844	0	103.9	96.1	High	High
FALSE	High	Master Protein Candidate	B4DDG7	cDNA FLJ57898, highly similar to Adaptor-relatedprotein complex 1 mu-1 subunit OS=Homo sapiens OX=9606 PE=2 SV=1	0	FALSE	HUMAN	35.035	29	8	11	8	1	351	40.2	7.2	26.89	8	0	1.028	0.04	0.984629	0.994476	158.29	83.1	116.9	High	High
FALSE	High	Master Protein	A0A096LP10	N-acetylglucosaminyldiphosphodolichol N-acetylglucosaminyltransferase (Fragment) OS=Homo sapiens OX=9606 GN=ALG13 PE=1 SV=1	0	FALSE	HUMAN	14.023	22	4	6	4	1	162	17.8	6.52	11.82	4	0	0.658	-0.6	0.54743	0.832047	13.76	115.2	84.8	High	High
FALSE	High	Master Protein Candidate	Q07866	Kinesin light chain 1 OS=Homo sapiens OX=9606 GN=KLC1 PE=1 SV=2	0	FALSE	HUMAN	44.535	25	11	17	8	1	573	65.3	6.2	35.25	11	0	1.182	0.24	0.732659	0.938511	21.37	97.2	102.8	High	High
FALSE	High	Master Protein Candidate	A0A024R2X6	Ubiquitin carboxyl-terminal hydrolase OS=Homo sapiens OX=9606 GN=USP4 PE=3 SV=1	0.002	FALSE	HUMAN	4.742	2	2	2	1	1	916	103.9	5.52	1.91	2	0	0.01	-6.64	1e-17	3.95553e-17		200		High	Not Found
FALSE	High	Master Protein Candidate	Q99873	Protein arginine N-methyltransferase 1 OS=Homo sapiens OX=9606 GN=PRMT1 PE=1 SV=3	0	FALSE	HUMAN	46.089	30	10	15	10	1	371	42.4	5.35	37.22	10	0	2.167	1.12	0.0959321	0.251227	57.3	74.4	125.6	High	High
FALSE	High	Master Protein	P60468	Protein transport protein Sec61 subunit beta OS=Homo sapiens OX=9606 GN=SEC61B PE=1 SV=2	0	FALSE	HUMAN	8.233	22	2	9	2	1	96	10	11.56	16.26	2	0	0.638	-0.65	0.25717	0.552778	4.29	120.6	79.4	High	High
FALSE	High	Master Protein Candidate	A0A286YFD6	Ribonucleoside-diphosphate reductase subunit M2 OS=Homo sapiens OX=9606 GN=RRM2 PE=1 SV=1	0	FALSE	HUMAN	37.766	26	7	16	6	1	374	42.9	5.91	48.59	7	0	2.117	1.08	0.136679	0.3381	38.97	58.2	141.8	High	High
FALSE	High	Master Protein Candidate	L7UUZ7	Integrin beta OS=Homo sapiens OX=9606 GN=ITGB3 PE=2 SV=1	0	FALSE	HUMAN	9.751	5	3	5	3	1	788	86.9	5.2	7.89	3	0	0.486	-1.04	0.261867	0.560791	0	141.2	58.8	High	High
FALSE	High	Master Protein Candidate	Q53HE3	Pre-mRNA-splicing factor SPF27 (Fragment) OS=Homo sapiens OX=9606 PE=2 SV=1	0.008	FALSE	HUMAN	2.879	4	1	1	1	1	225	26.1	5.66	2.47	1	0	100	6.64	1e-17	3.95553e-17			200	Not Found	High
FALSE	High	Master Protein Candidate	R4S1C5	Hypoxia-inducible factor prolyl hydroxylase 2 OS=Homo sapiens OX=9606 GN=EGLN1 PE=4 SV=1	0.002	FALSE	HUMAN	3.745	6	1	1	1	1	426	46	8.57	2.25	1	0	0.01	-6.64	1e-17	3.95553e-17		200		High	Not Found
FALSE	High	Master Protein Candidate	Q15657	Tropomyosin isoform OS=Homo sapiens OX=9606 PE=2 SV=1	0	FALSE	HUMAN	41.909	23	8	20	3	1	243	28.4	4.93	60.09	8	0	1.357	0.44	0.540072	0.825365	60.14	80.9	119.1	High	High
FALSE	High	Master Protein Candidate	H6TVP0	ATP synthase protein 8 OS=Homo sapiens OX=9606 GN=ATP8 PE=3 SV=1	0	FALSE	HUMAN	13.421	37	2	5	1	1	68	8	9.91	9.73	2	0	1.347	0.43	0.580153	0.841294	59.95	86.8	113.2	High	High
FALSE	High	Master Protein	P50748	Kinetochore-associated protein 1 OS=Homo sapiens OX=9606 GN=KNTC1 PE=1 SV=1	0	FALSE	HUMAN	6.276	2	3	3	3	1	2209	250.6	5.97	1.71	3	0						92.4	107.6	High	High
FALSE	High	Master Protein	P60709	Actin, cytoplasmic 1 OS=Homo sapiens OX=9606 GN=ACTB PE=1 SV=1	0	TRUE	HUMAN	221.258	62	19	220	7	1	375	41.7	5.48	653.7	19	16	1.606	0.68	0.353191	0.678537	64.38	94.9	105.1	High	High
FALSE	High	Master Protein Candidate	K7ELT6	Cold-inducible RNA-binding protein OS=Homo sapiens OX=9606 GN=CIRBP PE=1 SV=1	0	FALSE	HUMAN	6.999	19	2	2	2	1	135	15.3	10.74	4.32	2	0						24.5	175.5	High	High
FALSE	High	Master Protein Candidate	K7EP65	60S ribosomal protein L22 (Fragment) OS=Homo sapiens OX=9606 GN=RPL22 PE=1 SV=1	0	FALSE	HUMAN	23.034	56	4	18	4	1	48	5.2	9.82	54.53	4	0	0.507	-0.98	0.0998453	0.260413	5.23	138.8	61.2	High	High
FALSE	High	Master Protein Candidate	A0A6M8U9V1	ATP synthase protein 8 OS=Homo sapiens OX=9606 GN=ATP8 PE=3 SV=1	0	FALSE	HUMAN	13.421	37	2	5	1	1	68	8	9.91	9.73	2	0	1.347	0.43	0.580153	0.841294	59.95	86.8	113.2	High	High
FALSE	High	Master Protein Candidate	Q9UQD4	SH3-containing Grb-2-like 1 protein OS=Homo sapiens OX=9606 PE=3 SV=1	0	FALSE	HUMAN	14.118	13	4	6	4	1	353	39.8	5.22	16.6	4	0	1.355	0.44	0.527443	0.813206	51.01	76	124	High	High
FALSE	High	Master Protein Candidate	H3BRU6	Poly(rC)-binding protein 2 (Fragment) OS=Homo sapiens OX=9606 GN=PCBP2 PE=1 SV=1	0	FALSE	HUMAN	76.925	51	10	36	6	1	301	31.7	8.44	95.42	10	0	0.78	-0.36	0.493729	0.791857	48.46	111.4	88.6	High	High
FALSE	High	Master Protein	Q00839	Heterogeneous nuclear ribonucleoprotein U OS=Homo sapiens OX=9606 GN=HNRNPU PE=1 SV=6	0	FALSE	HUMAN	102.179	27	16	55	16	1	825	90.5	6	148.18	16	0	1.461	0.55	0.473901	0.783292	70.66	89.2	110.8	High	High
FALSE	High	Master Protein Candidate	P07195	L-lactate dehydrogenase B chain OS=Homo sapiens OX=9606 GN=LDHB PE=1 SV=2	0	FALSE	HUMAN	137.632	51	20	111	19	1	334	36.6	6.05	273.88	20	0	1.144	0.19	0.864397	0.944844	98.71	99.8	100.2	High	High
FALSE	High	Master Protein Candidate	B3KW46	cDNA FLJ42118 fis, clone TESTI2005610, highly similar to Scavenger receptor class B member 1 OS=Homo sapiens OX=9606 PE=2 SV=1	0.002	FALSE	HUMAN	3.638	5	2	2	2	1	512	56.8	7.8	2.17	2	0	100	6.64	1e-17	3.95553e-17			200	Not Found	High
FALSE	High	Master Protein Candidate	A0A343HKT1	NADH-ubiquinone oxidoreductase chain 5 OS=Homo sapiens OX=9606 GN=ND5 PE=3 SV=1	0	FALSE	HUMAN	5.695	3	1	2	1	1	603	67	9.03	9.24	1	0	1.097	0.13	0.763017	0.938511	0	95.4	104.6	High	High
FALSE	High	Master Protein	A0A5F9ZI63	Polycomb protein EED OS=Homo sapiens OX=9606 GN=EED PE=1 SV=2	0.008	FALSE	HUMAN	2.868	3	1	1	1	1	501	56.3	8.29	2.78	1	0	100	6.64	1e-17	3.95553e-17			200	Not Found	High
FALSE	High	Master Protein Candidate	P20810	Calpastatin OS=Homo sapiens OX=9606 GN=CAST PE=1 SV=4	0	FALSE	HUMAN	36.019	15	7	15	7	1	708	76.5	5.07	32.01	7	0	1.018	0.03	0.897698	0.952879	144.11	146.7	53.3	High	High
FALSE	High	Master Protein Candidate	Q9HCC0	Methylcrotonoyl-CoA carboxylase beta chain, mitochondrial OS=Homo sapiens OX=9606 GN=MCCC2 PE=1 SV=1	0	FALSE	HUMAN	9.669	6	3	3	3	1	563	61.3	7.68	4.64	3	0						140.4	59.6	High	High
FALSE	High	Master Protein Candidate	B4DJQ8	Dipeptidyl peptidase 1 OS=Homo sapiens OX=9606 PE=2 SV=1	0	FALSE	HUMAN	23.11	10	5	14	5	1	446	50.1	6.99	32.09	5	0	1.398	0.48	0.473024	0.783292	76.25	48.8	151.2	High	High
FALSE	High	Master Protein Candidate	C9JBY7	28S ribosomal protein S33, mitochondrial OS=Homo sapiens OX=9606 GN=MRPS33 PE=1 SV=1	0	FALSE	HUMAN	12.819	22	2	6	2	1	96	11.4	10.17	13.55	2	0	0.608	-0.72	0.452502	0.781038	11.1	126.1	73.9	High	High
FALSE	High	Master Protein Candidate	A0A343H8W5	ATP synthase protein 8 OS=Homo sapiens OX=9606 GN=ATP8 PE=3 SV=1	0	FALSE	HUMAN	13.421	37	2	5	1	1	68	8	9.91	9.73	2	0	1.347	0.43	0.580153	0.841294	59.95	86.8	113.2	High	High
FALSE	High	Master Protein Candidate	Q9NUF9	Nucleoside diphosphate kinase (Fragment) OS=Homo sapiens OX=9606 GN=c371H6.2 PE=3 SV=1	0	FALSE	HUMAN	32.614	48	7	14	7	1	153	17.3	7.91	34.39	7	0	0.216	-2.21	0.00431984	0.0139905	2.37	168.8	31.2	High	High
FALSE	High	Master Protein Candidate	Q9NRG9	Aladin OS=Homo sapiens OX=9606 GN=AAAS PE=1 SV=1	0	FALSE	HUMAN	6.262	4	2	3	2	1	546	59.5	7.5	5.37	2	0	3.52	1.82	0.022595	0.0675222	7.01	43.7	156.3	Peak Found	High
FALSE	High	Master Protein	P19623	Spermidine synthase OS=Homo sapiens OX=9606 GN=SRM PE=1 SV=1	0	FALSE	HUMAN	31.207	30	8	14	8	1	302	33.8	5.49	28.7	8	0	1.099	0.14	0.873284	0.944844	48.97	87.6	112.4	High	High
FALSE	High	Master Protein Candidate	B4DZL5	cDNA FLJ50312, highly similar to Homo sapiens pyruvate dehydrogenase phosphatase regulatory subunit (PDPR), mRNA OS=Homo sapiens OX=9606 PE=2 SV=1	0	FALSE	HUMAN	11.513	7	4	5	4	1	779	88.5	5.81	6.5	4	0	0.913	-0.13	0.959487	0.986315	0	115.8	84.2	High	High
FALSE	High	Master Protein Candidate	A0A4P8NGF6	MHC class II antigen (Fragment) OS=Homo sapiens OX=9606 GN=HLA-DQA1 PE=3 SV=1	0	FALSE	HUMAN	11.515	11	2	5	1	1	227	25.4	5.73	6.19	2	0	0.445	-1.17	0.271594	0.571641	0	138.4	61.6	High	High
FALSE	High	Master Protein Candidate	C9J381	Inosine-5'-monophosphate dehydrogenase OS=Homo sapiens OX=9606 GN=IMPDH1 PE=1 SV=1	0	FALSE	HUMAN	19.718	15	6	9	5	1	513	55.2	6.76	18.95	6	0	1.161	0.22	0.732646	0.938511	38.26	84.5	115.5	High	High
FALSE	High	Master Protein Candidate	B4DQW4	Vitamin K-dependent gamma-carboxylase OS=Homo sapiens OX=9606 PE=2 SV=1	0.002	FALSE	HUMAN	4.336	2	1	1	1	1	574	66.2	7.74	2.31	1	0	100	6.64	1e-17	3.95553e-17			200	Not Found	High
FALSE	High	Master Protein Candidate	D6RB59	Exocyst complex component 3 OS=Homo sapiens OX=9606 GN=EXOC3 PE=1 SV=1	0.004	FALSE	HUMAN	3.136	3	1	2	1	1	462	53.2	7.75	3.09	1	0	1.455	0.54	0.527337	0.813206	0	81.5	118.5	High	High
FALSE	High	Master Protein Candidate	A0A0S2Z4I9	Vasodilator-stimulated phosphoprotein isoform 3 (Fragment) OS=Homo sapiens OX=9606 GN=VASP PE=2 SV=1	0	FALSE	HUMAN	36.845	26	7	16	7	1	327	35.3	8.94	33.71	7	0	1.207	0.27	0.690552	0.924845	51.42	86.4	113.6	High	High
FALSE	High	Master Protein Candidate	A0A8I5KRX9	Lysine-specific histone demethylase OS=Homo sapiens OX=9606 GN=KDM1A PE=1 SV=1	0	FALSE	HUMAN	6.139	3	2	2	2	1	757	82.3	6.18	4.74	2	0	100	6.64	1e-17	3.95553e-17			200	Not Found	High
FALSE	High	Master Protein Candidate	F8WEL4	Nucleoporin NUP35 OS=Homo sapiens OX=9606 GN=NUP35 PE=1 SV=1	0.002	FALSE	HUMAN	3.796	12	1	2	1	1	152	15.7	9.19	7.71	1	0	1.006	0.01	0.904018	0.953513	0	99.7	100.3	High	High
FALSE	High	Master Protein	A0A0C4DFX9	Negative elongation factor A OS=Homo sapiens OX=9606 GN=NELFA PE=1 SV=1	0	FALSE	HUMAN	6.65	5	2	2	2	1	539	58.5	9.26	5.12	2	0	0.153	-2.71	0.00157212	0.00518745	0	174.7	25.3	High	High
FALSE	High	Master Protein	A0A087X1E4	Arfaptin-2 OS=Homo sapiens OX=9606 GN=ARFIP2 PE=1 SV=1	0.002	FALSE	HUMAN	5.021	3	1	2	1	1	374	41.6	6.38	5.67	1	0	0.796	-0.33	0.783482	0.944844	0	111.4	88.6	High	High
FALSE	High	Master Protein Candidate	P24928	DNA-directed RNA polymerase II subunit RPB1 OS=Homo sapiens OX=9606 GN=POLR2A PE=1 SV=2	0	FALSE	HUMAN	29.731	6	6	8	6	1	1970	217	7.37	23.51	6	0	1.184	0.24	0.694334	0.926687	0.13	75	125	High	High
FALSE	High	Master Protein Candidate	B4DK85	cDNA FLJ59559, highly similar to Glutaryl-CoA dehydrogenase, mitochondrial OS=Homo sapiens OX=9606 PE=2 SV=1	0.003	FALSE	HUMAN	3.42	3	1	2	1	1	394	42.3	8.18	5.56	1	0	0.518	-0.95	0.383741	0.713735	0	131.8	68.2	High	High
FALSE	High	Master Protein Candidate	Q68DZ9	Uncharacterized protein DKFZp686F18120 (Fragment) OS=Homo sapiens OX=9606 GN=DKFZp686F18120 PE=2 SV=1	0	FALSE	HUMAN	5.824	11	2	2	2	1	276	32.3	11.39	4.6	2	0	100	6.64	1e-17	3.95553e-17			200	Not Found	High
FALSE	High	Master Protein	Q9Y512	Sorting and assembly machinery component 50 homolog OS=Homo sapiens OX=9606 GN=SAMM50 PE=1 SV=3	0	FALSE	HUMAN	12.291	10	4	7	3	1	469	51.9	6.9	5.5	4	1	2.835	1.5	0.0564169	0.156538	184.86	64.7	135.3	High	High
FALSE	High	Master Protein	E5RJR5	S-phase kinase-associated protein 1 OS=Homo sapiens OX=9606 GN=SKP1 PE=1 SV=1	0	FALSE	HUMAN	23.24	17	4	13	4	1	163	18.7	4.7	30.42	4	0	0.475	-1.08	0.127989	0.320027	11.6	128.6	71.4	High	High
FALSE	High	Master Protein Candidate	A0A024R7K8	Adaptor-related protein complex 1, mu 1 subunit, isoform CRA_a OS=Homo sapiens OX=9606 GN=AP1M1 PE=3 SV=1	0	FALSE	HUMAN	35.035	24	8	11	8	1	423	48.6	7.3	26.89	8	0	1.028	0.04	0.984629	0.994476	158.29	83.1	116.9	High	High
FALSE	High	Master Protein Candidate	Q04323	UBX domain-containing protein 1 OS=Homo sapiens OX=9606 GN=UBXN1 PE=1 SV=2	0	FALSE	HUMAN	48.949	36	7	12	7	1	297	33.3	5.25	46.6	7	0	1.386	0.47	0.519621	0.80816	71.92	104.5	95.5	High	High
FALSE	High	Master Protein Candidate	B4DHY8	Elongation factor Ts, mitochondrial OS=Homo sapiens OX=9606 GN=TSFM PE=2 SV=1	0	FALSE	HUMAN	11.351	11	2	3	2	1	285	31	5.66	11.14	2	0	0.61	-0.71	0.466801	0.783292	0	130.3	69.7	High	High
FALSE	High	Master Protein	Q53F37	SAR1a gene homolog 2 variant (Fragment) OS=Homo sapiens OX=9606 PE=2 SV=1	0	FALSE	HUMAN	32.178	27	6	17	2	1	198	22.4	6.11	38.59	6	0	9.536	3.25	4.30988e-05	0.000150365	0	6.9	193.1	High	High
FALSE	High	Master Protein Candidate	A0A087WVM4	Formate--tetrahydrofolate ligase OS=Homo sapiens OX=9606 GN=MTHFD1L PE=1 SV=1	0	FALSE	HUMAN	18.76	7	5	11	5	1	913	99.2	7.27	21.83	5	0	0.882	-0.18	0.913521	0.959602	5.63	90.8	109.2	High	High
FALSE	High	Master Protein Candidate	P53999	Activated RNA polymerase II transcriptional coactivator p15 OS=Homo sapiens OX=9606 GN=SUB1 PE=1 SV=3	0	FALSE	HUMAN	44.709	38	5	26	5	1	127	14.4	9.6	65.67	5	0	0.893	-0.16	0.700987	0.930431	62.1	131	69	High	High
FALSE	High	Master Protein Candidate	C9J0J7	Profilin OS=Homo sapiens OX=9606 GN=PFN2 PE=1 SV=1	0	FALSE	HUMAN	25.52	51	5	17	2	1	91	9.8	9.17	47.06	5	0	0.307	-1.7	0.0102947	0.0319871	4.61	147.2	52.8	High	High
FALSE	High	Master Protein	A3RJH1	ATP-dependent RNA helicase DDX1 OS=Homo sapiens OX=9606 GN=DDX1 PE=2 SV=1	0	FALSE	HUMAN	51.63	28	14	24	14	1	740	82.4	7.23	42.28	14	0	1.263	0.34	0.627244	0.879406	34.49	88.5	111.5	High	High
FALSE	High	Master Protein	P50583	Bis(5'-nucleosyl)-tetraphosphatase [asymmetrical] OS=Homo sapiens OX=9606 GN=NUDT2 PE=1 SV=3	0.002	FALSE	HUMAN	3.693	10	1	1	1	1	147	16.8	5.35	3.5	1	0	0.424	-1.24	0.234041	0.517792	0	140.5	59.5	High	Peak Found
FALSE	High	Master Protein Candidate	E1P5S2	RNA-binding region (RNP1, RRM) containing 2, isoform CRA_b OS=Homo sapiens OX=9606 GN=RNPC2 PE=4 SV=1	0	FALSE	HUMAN	45.432	34	9	21	9	1	373	40.5	6.33	40.41	9	0	1.518	0.6	0.369548	0.698497	19.42	85.6	114.4	High	High
FALSE	High	Master Protein	Q9NTI5	Sister chromatid cohesion protein PDS5 homolog B OS=Homo sapiens OX=9606 GN=PDS5B PE=1 SV=1	0	FALSE	HUMAN	15.28	4	4	5	4	1	1447	164.6	8.47	13.88	4	0						176.4	23.6	High	High
FALSE	High	Master Protein Candidate	B4DP77	28S ribosomal protein S10, mitochondrial OS=Homo sapiens OX=9606 PE=2 SV=1	0.002	FALSE	HUMAN	4.133	8	1	2	1	1	160	18.7	6.43	6.09	1	0	1.4	0.48	0.485667	0.785135	0	83.3	116.7	High	High
FALSE	High	Master Protein	A0A140VJL3	Hypoxanthine phosphoribosyltransferase OS=Homo sapiens OX=9606 GN=HPRT1 PE=2 SV=1	0	FALSE	HUMAN	24.88	32	6	15	6	1	218	24.6	6.68	14.31	6	0	1.578	0.66	0.35807	0.682828	107.81	62.8	137.2	High	High
FALSE	High	Master Protein Candidate	C9J4Z3	60S ribosomal protein L37a OS=Homo sapiens OX=9606 GN=RPL37A PE=1 SV=1	0	FALSE	HUMAN	12.473	26	1	7	1	1	68	7.6	10.01	25.81	1	0	0.345	-1.54	0.045869	0.128942	0	148.7	51.3	High	High
FALSE	High	Master Protein Candidate	E9PCX8	Tensin-3 (Fragment) OS=Homo sapiens OX=9606 GN=TNS3 PE=1 SV=8	0.002	FALSE	HUMAN	4.698	1	1	1	1	1	1249	133.8	6.9	2.36	1	0	0.01	-6.64	1e-17	3.95553e-17		200		High	Not Found
FALSE	High	Master Protein Candidate	E9PCB6	Neurolysin, mitochondrial OS=Homo sapiens OX=9606 GN=NLN PE=1 SV=1	0	FALSE	HUMAN	10.887	10	4	6	4	1	600	68.8	6.46	3.81	4	0	0.918	-0.12	0.994681	0.998216	0	64.3	135.7	High	High
FALSE	High	Master Protein Candidate	Q53FW7	GA binding protein transcription factor, alpha subunit (60kD) variant (Fragment) OS=Homo sapiens OX=9606 PE=2 SV=1	0	FALSE	HUMAN	10.751	6	2	2	2	1	454	51.2	4.97	6.39	2	0	100	6.64	1e-17	3.95553e-17			200	High	High
FALSE	High	Master Protein Candidate	A0A023I8C1	NADH-ubiquinone oxidoreductase chain 5 OS=Homo sapiens OX=9606 GN=ND5 PE=3 SV=1	0	FALSE	HUMAN	5.695	3	1	2	1	1	603	67	9.03	9.24	1	0	1.097	0.13	0.763017	0.938511	0	95.4	104.6	High	High
FALSE	High	Master Protein Candidate	A0A5P9RT20	NADH-ubiquinone oxidoreductase chain 5 OS=Homo sapiens OX=9606 GN=ND5 PE=3 SV=1	0	FALSE	HUMAN	5.695	3	1	2	1	1	603	66.9	8.92	9.24	1	0	1.097	0.13	0.763017	0.938511	0	95.4	104.6	High	High
FALSE	High	Master Protein	Q8WVJ2	NudC domain-containing protein 2 OS=Homo sapiens OX=9606 GN=NUDCD2 PE=1 SV=1	0	FALSE	HUMAN	12.136	24	3	4	3	1	157	17.7	5.07	11.14	3	0	0.454	-1.14	0.173947	0.408443	6.78	136.8	63.2	High	High
FALSE	High	Master Protein Candidate	Q9UMY4	Sorting nexin-12 OS=Homo sapiens OX=9606 GN=SNX12 PE=1 SV=4	0	FALSE	HUMAN	19.233	32	6	16	5	1	162	18.9	8.44	32.55	6	0	0.585	-0.77	0.296834	0.608079	7.71	135.2	64.8	High	High
FALSE	High	Master Protein	Q13813	Spectrin alpha chain, non-erythrocytic 1 OS=Homo sapiens OX=9606 GN=SPTAN1 PE=1 SV=3	0	FALSE	HUMAN	468.848	39	77	139	77	1	2472	284.4	5.35	430.67	77	0	0.832	-0.26	0.589319	0.847609	31.26	121.8	78.2	High	High
FALSE	High	Master Protein Candidate	F5H6E2	Unconventional myosin-Ic OS=Homo sapiens OX=9606 GN=MYO1C PE=1 SV=1	0	FALSE	HUMAN	35.262	12	9	11	9	1	1039	118.9	9.41	19.53	9	0	0.706	-0.5	0.617964	0.872084	30.49	78.7	121.3	High	High
FALSE	High	Master Protein	Q53F64	Heterogeneous nuclear ribonucleoprotein AB isoform a variant (Fragment) OS=Homo sapiens OX=9606 PE=2 SV=1	0	FALSE	HUMAN	34.352	30	9	16	8	1	332	36	7.42	32.26	9	1	1.481	0.57	0.420156	0.750941	78.98	102.3	97.7	High	High
FALSE	High	Master Protein	A8K4M4	cDNA FLJ75329, highly similar to Homo sapiens LAG1 longevity assurance homolog 2 (S. cerevisiae), transcript variant 2, mRNA OS=Homo sapiens OX=9606 PE=2 SV=1	0	FALSE	HUMAN	13.392	7	2	6	2	1	380	44.8	8.98	18.19	2	0	1.29	0.37	0.605201	0.861953	60.52	71.5	128.5	High	High
FALSE	High	Master Protein Candidate	Q9BWD1	Acetyl-CoA acetyltransferase, cytosolic OS=Homo sapiens OX=9606 GN=ACAT2 PE=1 SV=2	0	FALSE	HUMAN	27.378	25	5	8	5	1	397	41.3	6.92	15.77	5	0	0.648	-0.63	0.481331	0.783292	3.52	146.5	53.5	High	High
FALSE	High	Master Protein Candidate	Q9NW08	DNA-directed RNA polymerase III subunit RPC2 OS=Homo sapiens OX=9606 GN=POLR3B PE=1 SV=2	0.002	FALSE	HUMAN	3.557	2	2	2	2	1	1133	127.7	8.5	2.01	2	0	100	6.64	1e-17	3.95553e-17			200	Not Found	High
FALSE	High	Master Protein Candidate	A0A288QAA4	MHC class II antigen (Fragment) OS=Homo sapiens OX=9606 GN=HLA-DRB4 PE=4 SV=1	0	FALSE	HUMAN	17.272	55	3	7	3	1	89	10.9	5.5	22.98	3	0	0.825	-0.28	0.723079	0.937811	15.47	120.7	79.3	High	High
FALSE	High	Master Protein Candidate	A0A087WW18	Protein archease (Fragment) OS=Homo sapiens OX=9606 GN=ZBTB8OS PE=1 SV=1	0.002	FALSE	HUMAN	5.366	14	1	2	1	1	72	8.3	4.04	4.04	1	0	1.879	0.91	0.250046	0.54119	0	69.5	130.5	High	High
FALSE	High	Master Protein Candidate	A0A1W2PQM3	Golgi SNAP receptor complex member 2 OS=Homo sapiens OX=9606 GN=GOSR2 PE=1 SV=1	0.002	FALSE	HUMAN	3.911	5	1	1	1	1	214	25.2	8.18	3.03	1	0	0.01	-6.64	1e-17	3.95553e-17		200		High	Not Found
FALSE	High	Master Protein Candidate	Q9BXS6	Nucleolar and spindle-associated protein 1 OS=Homo sapiens OX=9606 GN=NUSAP1 PE=1 SV=1	0.007	FALSE	HUMAN	2.965	5	1	1	1	1	441	49.4	9.91	2.64	1	0	0.01	-6.64	1e-17	3.95553e-17		200		High	Not Found
FALSE	High	Master Protein	Q9Y4R8	Telomere length regulation protein TEL2 homolog OS=Homo sapiens OX=9606 GN=TELO2 PE=1 SV=2	0	FALSE	HUMAN	5.536	2	1	1	1	1	837	91.7	5.76	1.84	1	0	0.01	-6.64	1e-17	3.95553e-17		200		High	Not Found
FALSE	High	Master Protein Candidate	G3V2E7	Kinesin light chain OS=Homo sapiens OX=9606 GN=KLC1 PE=1 SV=1	0	FALSE	HUMAN	44.535	26	11	17	8	1	551	62.7	5.62	35.25	11	0	1.182	0.24	0.732659	0.938511	21.37	97.2	102.8	High	High
FALSE	High	Master Protein Candidate	B4E1J0	cDNA FLJ58464, highly similar to Homo sapiens pre-B-cell leukemia transcription factor interacting protein 1 (PBXIP1), mRNA OS=Homo sapiens OX=9606 PE=2 SV=1	0	FALSE	HUMAN	11.197	7	3	3	3	1	558	62.6	6.35	6.48	3	0	0.01	-6.64	1e-17	3.95553e-17		200		High	Not Found
FALSE	High	Master Protein Candidate	Q9BUI4	DNA-directed RNA polymerase III subunit RPC3 OS=Homo sapiens OX=9606 GN=POLR3C PE=1 SV=1	0	FALSE	HUMAN	13.071	12	4	6	4	1	534	60.6	7.31	7.14	4	0	2.742	1.46	0.0724538	0.194907	0	19.5	180.5	High	High
FALSE	High	Master Protein Candidate	Q16204	Coiled-coil domain-containing protein 6 OS=Homo sapiens OX=9606 GN=CCDC6 PE=1 SV=2	0.007	FALSE	HUMAN	2.955	3	1	1	1	1	474	53.3	7.34	0	1	0	0.01	-6.64	1e-17	3.95553e-17		200		High	Not Found
FALSE	High	Master Protein Candidate	X5D2U8	Tuberin (Fragment) OS=Homo sapiens OX=9606 GN=TSC2 PE=1 SV=1	0.002	FALSE	HUMAN	3.816	1	1	1	1	1	1741	193.2	7.06	2.33	1	0	0.01	-6.64	1e-17	3.95553e-17		200		High	Not Found
FALSE	High	Master Protein Candidate	A0A024F9U8	HLA-DRB4 protein (Fragment) OS=Homo sapiens OX=9606 GN=HLA-DRB4 PE=4 SV=1	0	FALSE	HUMAN	17.272	22	3	7	3	1	226	25.8	7.39	22.98	3	0	0.825	-0.28	0.723079	0.937811	15.47	120.7	79.3	High	High
FALSE	High	Master Protein	P33993	DNA replication licensing factor MCM7 OS=Homo sapiens OX=9606 GN=MCM7 PE=1 SV=4	0	FALSE	HUMAN	145.005	50	27	53	27	1	719	81.3	6.46	125.73	27	0	1.168	0.22	0.82814	0.944844	23.8	82.1	117.9	High	High
FALSE	High	Master Protein Candidate	J3KS14	SAP30-binding protein (Fragment) OS=Homo sapiens OX=9606 GN=SAP30BP PE=1 SV=1	0	FALSE	HUMAN	5.646	14	1	2	1	1	104	11.7	4.25	6.64	1	0	1.046	0.07	0.831751	0.944844	0	97.7	102.3	High	High
FALSE	High	Master Protein Candidate	A0A7P0Z3Z7	Serine/threonine-protein kinase VRK1 OS=Homo sapiens OX=9606 GN=VRK1 PE=1 SV=1	0	FALSE	HUMAN	9.442	7	2	2	2	1	395	45.2	7.74	6.81	2	0	4.739	2.24	0.0145085	0.0441323	0	18.9	181.1	Peak Found	High
FALSE	High	Master Protein Candidate	Q8WY22	BRI3-binding protein OS=Homo sapiens OX=9606 GN=BRI3BP PE=1 SV=1	0	FALSE	HUMAN	23.396	20	4	5	4	1	251	27.8	9.44	9.66	4	0	0.539	-0.89	0.373377	0.702521	20.44	142.9	57.1	High	High
FALSE	High	Master Protein	Q6GMV3	Putative peptidyl-tRNA hydrolase PTRHD1 OS=Homo sapiens OX=9606 GN=PTRHD1 PE=1 SV=1	0	FALSE	HUMAN	27.579	31	5	12	5	1	140	15.8	9.1	39.59	5	0	0.699	-0.52	0.476876	0.783292	13.95	127.2	72.8	High	High
FALSE	High	Master Protein Candidate	K7EPR0	Transmembrane protein 205 OS=Homo sapiens OX=9606 GN=TMEM205 PE=1 SV=1	0	FALSE	HUMAN	15.547	23	2	4	2	1	128	14.3	8.1	14.15	2	0	2.016	1.01	0.171001	0.402753	0	54.2	145.8	High	High
FALSE	High	Master Protein Candidate	I3L295	Mannose-P-dolichol utilization defect 1 isoform 2 OS=Homo sapiens OX=9606 GN=MPDU1 PE=1 SV=1	0.002	FALSE	HUMAN	5.239	22	2	3	2	1	109	11.8	8.48	1.96	2	0	0.241	-2.05	0.0271596	0.0797002	6.41	149.4	50.6	High	High
FALSE	High	Master Protein Candidate	C9J9H9	Ubiquitin-conjugating enzyme E2 D4 OS=Homo sapiens OX=9606 GN=UBE2D4 PE=1 SV=1	0.002	FALSE	HUMAN	3.73	9	1	2	1	1	122	13.6	6.76	5.01	1	0	0.475	-1.08	0.241408	0.525939	0	135.6	64.4	High	Peak Found
FALSE	High	Master Protein Candidate	B4DTS6	cDNA FLJ54117, highly similar to CD97 antigen OS=Homo sapiens OX=9606 PE=2 SV=1	0	FALSE	HUMAN	10.777	5	2	3	2	1	760	83.8	6.8	2.81	2	0	100	6.64	1e-17	3.95553e-17			200	Not Found	High
FALSE	High	Master Protein Candidate	A0A140VJQ8	Paxillin OS=Homo sapiens OX=9606 GN=PXN PE=2 SV=1	0	FALSE	HUMAN	45.818	13	5	13	5	1	591	64.5	6.19	44.6	5	0	0.963	-0.05	0.942444	0.975344	55.06	101.7	98.3	High	High
FALSE	High	Master Protein Candidate	B7Z8B3	Peroxisomal biogenesis factor 19 OS=Homo sapiens OX=9606 GN=PEX19 PE=1 SV=1	0	FALSE	HUMAN	9.994	19	2	4	2	1	186	20.1	5.14	8.48	2	0	0.883	-0.18	0.937551	0.972805	90.24	132.7	67.3	High	High
FALSE	High	Master Protein Candidate	A0A346M015	ATP synthase protein 8 OS=Homo sapiens OX=9606 GN=ATP8 PE=3 SV=1	0	FALSE	HUMAN	13.421	37	2	5	1	1	68	8	9.91	9.73	2	0	1.347	0.43	0.580153	0.841294	59.95	86.8	113.2	High	High
FALSE	High	Master Protein Candidate	E9PM04	DCN1-like protein OS=Homo sapiens OX=9606 GN=DCUN1D5 PE=1 SV=1	0.002	FALSE	HUMAN	3.658	7	1	2	1	1	152	17.8	8.76	1.64	1	0	1.069	0.1	0.843198	0.944844	0	96.7	103.3	High	High
FALSE	High	Master Protein Candidate	B9A6J2	Rab3 GTPase-activating protein catalytic subunit OS=Homo sapiens OX=9606 GN=RAB3GAP1 PE=2 SV=1	0	FALSE	HUMAN	5.484	2	1	1	1	1	981	110.5	5.55	4.88	1	0	0.01	-6.64	1e-17	3.95553e-17		200		High	Not Found
FALSE	High	Master Protein Candidate	Q14784	Myosin (Fragment) OS=Homo sapiens OX=9606 PE=2 SV=1	0.003	FALSE	HUMAN	3.528	17	1	1	1	1	87	9.6	6.54	1.73	1	0	100	6.64	1e-17	3.95553e-17			200	Not Found	High
FALSE	High	Master Protein Candidate	C9J8R4	DCN1-like protein (Fragment) OS=Homo sapiens OX=9606 GN=DCUN1D1 PE=1 SV=1	0	FALSE	HUMAN	6.942	13	1	2	1	1	128	14.7	4.91	7.7	1	0	0.718	-0.48	0.702932	0.931078	0	116.4	83.6	High	High
FALSE	High	Master Protein Candidate	A0A3B3IRL5	Inosine-5'-monophosphate dehydrogenase (Fragment) OS=Homo sapiens OX=9606 GN=IMPDH1 PE=1 SV=1	0	FALSE	HUMAN	19.718	15	6	9	5	1	509	54.3	6.8	18.95	6	0	1.161	0.22	0.732646	0.938511	38.26	84.5	115.5	High	High
FALSE	High	Master Protein Candidate	A6PVN5	Serine/threonine-protein phosphatase 2A activator OS=Homo sapiens OX=9606 GN=PTPA PE=1 SV=1	0	FALSE	HUMAN	13.346	9	3	5	3	1	329	37.4	6.29	12.04	3	0	1.364	0.45	0.576567	0.841294	80.04	104.1	95.9	High	High
FALSE	High	Master Protein Candidate	A0A059QM53	ATP synthase protein 8 (Fragment) OS=Homo sapiens OX=9606 GN=ATP8 PE=3 SV=1	0	FALSE	HUMAN	13.421	36	2	5	1	1	69	8.1	9.91	9.73	2	0	1.347	0.43	0.580153	0.841294	59.95	86.8	113.2	High	High
FALSE	High	Master Protein	Q4KMR3	MYO1E variant protein OS=Homo sapiens OX=9606 GN=MYO1E PE=2 SV=1	0	FALSE	HUMAN	40.027	11	11	14	11	1	1108	127	8.92	20.55	11	0	0.988	-0.02	0.977347	0.991498	13.33	111.3	88.7	High	High
FALSE	High	Master Protein	Q9NQG5	Regulation of nuclear pre-mRNA domain-containing protein 1B OS=Homo sapiens OX=9606 GN=RPRD1B PE=1 SV=1	0	FALSE	HUMAN	35.373	35	8	14	8	1	326	36.9	5.97	32.04	8	0	0.888	-0.17	0.823429	0.944844	30.91	111.1	88.9	High	High
FALSE	High	Master Protein Candidate	E9PP76	Copper chaperone for superoxide dismutase (Fragment) OS=Homo sapiens OX=9606 GN=CCS PE=1 SV=1	0	FALSE	HUMAN	6.21	19	1	2	1	1	68	7.3	4.83	5.78	1	0	0.575	-0.8	0.432803	0.76363	0	127	73	High	High
FALSE	High	Master Protein Candidate	Q6IBT1	Proteasome subunit beta OS=Homo sapiens OX=9606 GN=PSMB7 PE=2 SV=1	0	FALSE	HUMAN	13.946	16	5	8	5	1	277	29.9	7.68	18.26	5	0	1.045	0.06	0.844546	0.944844	48.48	81.7	118.3	High	High
FALSE	High	None	Q58FF8	Putative heat shock protein HSP 90-beta 2 OS=Homo sapiens OX=9606 GN=HSP90AB2P PE=1 SV=2	0	FALSE	HUMAN	78.148	25	15	87	4	1	381	44.3	4.84	194.67	15	0	1.236	0.31	0.731198	0.938511	16.31	92.7	107.3	High	High
FALSE	High	Master Protein Candidate	O75306	NADH dehydrogenase [ubiquinone] iron-sulfur protein 2, mitochondrial OS=Homo sapiens OX=9606 GN=NDUFS2 PE=1 SV=2	0	FALSE	HUMAN	36.015	21	8	13	8	1	463	52.5	7.55	25.55	8	0	1.448	0.53	0.459262	0.782164	34.01	67.9	132.1	High	High
FALSE	High	Master Protein Candidate	Q8WVC2	40S ribosomal protein S21 OS=Homo sapiens OX=9606 GN=RPS21 PE=1 SV=1	0	FALSE	HUMAN	100.003	47	5	43	5	1	81	8.8	8.5	166.23	5	0	1.027	0.04	0.943657	0.976336	56.38	102.7	97.3	High	High
FALSE	High	Master Protein	P25788	Proteasome subunit alpha type-3 OS=Homo sapiens OX=9606 GN=PSMA3 PE=1 SV=2	0	FALSE	HUMAN	46.379	21	6	24	6	1	255	28.4	5.33	62.43	6	0	1.928	0.95	0.181433	0.423356	30.81	70.9	129.1	High	High
FALSE	High	Master Protein Candidate	Q53XJ5	Peptidylprolyl isomerase OS=Homo sapiens OX=9606 GN=FKBP2 PE=2 SV=1	0	FALSE	HUMAN	16.427	18	3	8	3	1	142	15.6	9.13	24.32	3	0	0.407	-1.3	0.0331872	0.095736	3.06	142.6	57.4	High	High
FALSE	High	Master Protein	Q53HE6	HSPC163 protein variant (Fragment) OS=Homo sapiens OX=9606 PE=2 SV=1	0	FALSE	HUMAN	11.709	14	1	5	1	1	139	16	6.98	8.16	1	0	1.394	0.48	0.498926	0.794707	12.34	83.2	116.8	High	High
FALSE	High	Master Protein	L0R588	Alternative protein C11orf48 OS=Homo sapiens OX=9606 GN=C11orf48 PE=4 SV=1	0	FALSE	HUMAN	19.208	16	2	8	2	1	159	18.4	11.3	24.63	2	0	0.671	-0.58	0.307026	0.621035	7.86	117.3	82.7	High	High
FALSE	High	Master Protein Candidate	E9PPN3	N-terminal kinase-like protein OS=Homo sapiens OX=9606 GN=SCYL1 PE=1 SV=1	0	FALSE	HUMAN	6.989	4	2	2	2	1	665	73.6	5.86	5.2	2	0						91.3	108.7	High	High
FALSE	High	Master Protein	F8W930	Insulin-like growth factor 2 mRNA-binding protein 2 OS=Homo sapiens OX=9606 GN=IGF2BP2 PE=1 SV=1	0	FALSE	HUMAN	48.579	24	10	15	8	1	605	66.7	8.46	39.18	10	0	1.026	0.04	0.882179	0.944947	16.62	87.4	112.6	High	High
FALSE	High	Master Protein	O95983	Methyl-CpG-binding domain protein 3 OS=Homo sapiens OX=9606 GN=MBD3 PE=1 SV=1	0	FALSE	HUMAN	5.659	5	1	1	1	1	291	32.8	5.34	3.33	1	0	100	6.64	1e-17	3.95553e-17			200	Not Found	High
FALSE	High	Master Protein Candidate	A0A2R8YFH5	Protein transport protein SEC23 OS=Homo sapiens OX=9606 GN=SEC23B PE=1 SV=1	0	FALSE	HUMAN	43.055	12	6	15	4	1	749	84.4	6.99	39.69	6	0	0.849	-0.24	0.79856	0.944844	45.97	113.3	86.7	High	High
FALSE	High	Master Protein Candidate	Q27J81	Inverted formin-2 OS=Homo sapiens OX=9606 GN=INF2 PE=1 SV=2	0	FALSE	HUMAN	31.914	7	7	10	7	1	1249	135.5	5.38	19.6	7	0	0.577	-0.79	0.410213	0.743398	11.71	66.2	133.8	High	High
FALSE	High	Master Protein	O00165	HCLS1-associated protein X-1 OS=Homo sapiens OX=9606 GN=HAX1 PE=1 SV=2	0.002	FALSE	HUMAN	4.552	6	1	1	1	1	279	31.6	4.92	2.93	1	0	7.038	2.82	0.00480607	0.0155087	0	24.9	175.1	Peak Found	High
FALSE	High	Master Protein Candidate	F6UTR7	Ubiquinol-cytochrome-c reductase complex assembly factor 1 OS=Homo sapiens OX=9606 GN=UQCC1 PE=1 SV=1	0.002	FALSE	HUMAN	4.262	5	1	1	1	1	226	26.2	8.31	2.51	1	0	100	6.64	1e-17	3.95553e-17			200	Not Found	High
FALSE	High	Master Protein Candidate	Q86VX2	COMM domain-containing protein 7 OS=Homo sapiens OX=9606 GN=COMMD7 PE=1 SV=2	0	FALSE	HUMAN	6.321	12	2	2	2	1	200	22.5	5.92	3.43	2	0	100	6.64	1e-17	3.95553e-17			200	Not Found	High
FALSE	High	Master Protein	E9PN81	Ribonuclease H2 subunit C OS=Homo sapiens OX=9606 GN=RNASEH2C PE=1 SV=1	0	FALSE	HUMAN	10.792	13	4	5	4	1	247	26.3	6.37	9.28	4	0	0.735	-0.44	0.715783	0.937811	31.87	138.4	61.6	High	High
FALSE	High	Master Protein	Q8NBJ4	Golgi membrane protein 1 OS=Homo sapiens OX=9606 GN=GOLM1 PE=1 SV=1	0.002	FALSE	HUMAN	4.281	3	1	1	1	1	401	45.3	4.97	3.86	1	0								Not Found	High
FALSE	High	Master Protein Candidate	F8W1R7	Myosin light polypeptide 6 OS=Homo sapiens OX=9606 GN=MYL6 PE=1 SV=1	0	FALSE	HUMAN	57.81	61	9	39	9	1	145	16.3	4.65	102.97	9	0	0.864	-0.21	0.647072	0.893699	46.56	119.3	80.7	High	High
FALSE	High	Master Protein	A0A087WWF6	DNA polymerase delta subunit 2 OS=Homo sapiens OX=9606 GN=POLD2 PE=1 SV=1	0	FALSE	HUMAN	21.618	9	3	6	3	1	504	54.7	5.95	19.34	3	0	0.564	-0.83	0.376154	0.704717	9.91	114	86	High	High
FALSE	High	Master Protein Candidate	A0A024R5S9	E3 ubiquitin-protein ligase OS=Homo sapiens OX=9606 GN=NEDD4 PE=4 SV=1	0	FALSE	HUMAN	5.472	1	1	1	1	1	900	104.1	5.92	1.79	1	0	0.01	-6.64	1e-17	3.95553e-17		200		High	Not Found
FALSE	High	Master Protein Candidate Rejected	B3KSM6	cDNA FLJ36606 fis, clone TRACH2015654, highly similar to HEAT SHOCK 70 kDa PROTEIN 6 OS=Homo sapiens OX=9606 PE=2 SV=1	0	FALSE	HUMAN	66.039	15	10	56	0	0	643	70.9	6.14	141.9	10	0								High	High
FALSE	High	Master Protein Candidate	Q2M2R5	ATXN2 protein (Fragment) OS=Homo sapiens OX=9606 GN=ATXN2 PE=2 SV=1	0.002	FALSE	HUMAN	3.629	2	1	1	1	1	1127	122.1	8.73	3.14	1	0	100	6.64	1e-17	3.95553e-17			200	Not Found	High
FALSE	High	Master Protein Candidate	Q3MHD2	Protein LSM12 OS=Homo sapiens OX=9606 GN=LSM12 PE=1 SV=2	0.002	FALSE	HUMAN	4.846	7	1	2	1	1	195	21.7	7.74	6.78	1	0	0.673	-0.57	0.579166	0.841294	0	119.5	80.5	High	High
FALSE	High	Master Protein	P13987	CD59 glycoprotein OS=Homo sapiens OX=9606 GN=CD59 PE=1 SV=1	0	FALSE	HUMAN	12.06	25	3	7	3	1	128	14.2	6.48	19.54	3	0	1.291	0.37	0.582051	0.842052	59.45	76.9	123.1	High	High
FALSE	High	Master Protein Candidate	A0A343YSA1	NADH-ubiquinone oxidoreductase chain 5 OS=Homo sapiens OX=9606 GN=ND5 PE=3 SV=1	0	FALSE	HUMAN	5.695	3	1	2	1	1	603	66.9	8.94	9.24	1	0	1.097	0.13	0.763017	0.938511	0	95.4	104.6	High	High
FALSE	High	Master Protein Candidate	A0A494C1B7	DNA repair protein RAD50 (Fragment) OS=Homo sapiens OX=9606 GN=RAD50 PE=1 SV=1	0	FALSE	HUMAN	8.339	5	3	4	3	1	894	104	7.65	6.21	3	0	3.853	1.95	0.017555	0.0528984	302.6	116.8	83.2	High	High
FALSE	High	Master Protein	Q96HY6	DDRGK domain-containing protein 1 OS=Homo sapiens OX=9606 GN=DDRGK1 PE=1 SV=2	0	FALSE	HUMAN	18.495	22	4	7	4	1	314	35.6	5.12	16.67	4	0	1.496	0.58	0.478752	0.783292	22.89	80.4	119.6	High	High
FALSE	High	Master Protein	A8K180	cDNA FLJ76749, highly similar to Homo sapiens Wiskott-Aldrich syndrome-like (WASL), mRNA OS=Homo sapiens OX=9606 PE=2 SV=1	0	FALSE	HUMAN	12.959	10	2	2	2	1	505	54.7	8.12	6.67	2	0	100	6.64	1e-17	3.95553e-17			200	Not Found	High
FALSE	High	Master Protein Candidate	Q9NVJ2	ADP-ribosylation factor-like protein 8B OS=Homo sapiens OX=9606 GN=ARL8B PE=1 SV=1	0	FALSE	HUMAN	7.422	12	2	2	2	1	186	21.5	8.43	4.99	2	0	1.565	0.65	0.45018	0.781038	0	15.8	184.2	Peak Found	High
FALSE	High	Master Protein Candidate	C9JHU5	Tensin-3 (Fragment) OS=Homo sapiens OX=9606 GN=TNS3 PE=1 SV=1	0.002	FALSE	HUMAN	4.698	3	1	1	1	1	544	60	8.09	2.36	1	0	0.01	-6.64	1e-17	3.95553e-17		200		High	Not Found
FALSE	High	Master Protein Candidate	Q8NCJ3	cDNA FLJ90220 fis, clone MAMMA1003126, moderately similar to Human Hpast (HPAST) mRNA OS=Homo sapiens OX=9606 PE=2 SV=1	0	FALSE	HUMAN	13.411	8	3	5	1	1	413	46.9	7.15	8.32	3	0	0.892	-0.17	0.958083	0.985762	0	105.7	94.3	High	High
FALSE	High	Master Protein	Q32MZ4	Leucine-rich repeat flightless-interacting protein 1 OS=Homo sapiens OX=9606 GN=LRRFIP1 PE=1 SV=2	0	FALSE	HUMAN	36.437	15	8	10	8	1	808	89.2	4.65	33.94	8	0	0.432	-1.21	0.171322	0.403262	8.38	163.3	36.7	High	High
FALSE	High	Master Protein Candidate	O19707	MHC class II HLA-DQ-beta-1 (Fragment) OS=Homo sapiens OX=9606 GN=HLA-DQB1 PE=1 SV=1	0	FALSE	HUMAN	14.693	18	3	8	2	1	229	26.5	7.21	20.93	3	0	0.394	-1.34	0.141109	0.345803	0.3	146.4	53.6	High	High
FALSE	High	Master Protein Candidate	Q9H2M9	Rab3 GTPase-activating protein non-catalytic subunit OS=Homo sapiens OX=9606 GN=RAB3GAP2 PE=1 SV=1	0	FALSE	HUMAN	35.62	9	9	11	9	1	1393	155.9	5.62	30.29	9	0	0.98	-0.03	0.958068	0.985762	12.09	86.5	113.5	High	High
FALSE	High	Master Protein Candidate	B7Z2S5	Thioredoxin-disulfide reductase OS=Homo sapiens OX=9606 PE=2 SV=1	0	FALSE	HUMAN	78.213	44	17	29	17	1	547	60	6.68	75.18	17	0	1.16	0.21	0.825495	0.944844	35.46	78.1	121.9	High	High
FALSE	High	Master Protein Candidate	D3DNA1	Integrin beta OS=Homo sapiens OX=9606 GN=ITGB5 PE=3 SV=1	0	FALSE	HUMAN	10.067	5	3	5	3	1	691	76.7	5.77	9.31	3	0	0.735	-0.45	0.663928	0.905096	0	106.6	93.4	High	High
FALSE	High	Master Protein	B3KTJ9	cDNA FLJ38393 fis, clone FEBRA2007212 OS=Homo sapiens OX=9606 PE=2 SV=1	0	FALSE	HUMAN	33.443	13	8	12	8	1	923	102.9	5.22	29.98	8	0	0.432	-1.21	0.107468	0.27649	2.65	151.9	48.1	High	High
FALSE	High	Master Protein Candidate	A0A3Q9CT10	ATP synthase subunit a OS=Homo sapiens OX=9606 GN=ATP6 PE=3 SV=1	0.002	FALSE	HUMAN	3.581	4	1	4	1	1	226	24.7	10.1	6.14	1	0	0.925	-0.11	0.87701	0.944844	0	103.9	96.1	High	High
FALSE	High	Master Protein Candidate	P45877	Peptidyl-prolyl cis-trans isomerase C OS=Homo sapiens OX=9606 GN=PPIC PE=1 SV=1	0.002	FALSE	HUMAN	4.827	6	1	1	1	1	212	22.7	8.4	2.86	1	0	0.01	-6.64	1e-17	3.95553e-17		200		High	Not Found
FALSE	High	Master Protein Candidate	F5H4M0	Vacuolar protein sorting-associated protein 37B (Fragment) OS=Homo sapiens OX=9606 GN=VPS37B PE=1 SV=1	0	FALSE	HUMAN	13.672	16	2	3	2	1	271	29.7	6.27	13.3	2	0	0.374	-1.42	0.150363	0.364312	0	145.6	54.4	High	High
FALSE	High	Master Protein Candidate	K7ELQ0	39S ribosomal protein L4, mitochondrial OS=Homo sapiens OX=9606 GN=MRPL4 PE=1 SV=1	0	FALSE	HUMAN	16.152	21	3	5	3	1	220	24.4	9.83	12.28	3	0	0.715	-0.48	0.637681	0.888083	0.84	107.7	92.3	High	High
FALSE	High	Master Protein Candidate	A0A7P0T9P8	Sodium-dependent neutral amino acid transporter B(0)AT2 OS=Homo sapiens OX=9606 GN=SLC6A15 PE=1 SV=1	0.002	FALSE	HUMAN	5.216	2	1	1	1	1	635	71	5.01	2.84	1	0	100	6.64	1e-17	3.95553e-17			200	Not Found	High
FALSE	High	Master Protein	A0A669KBG8	Golgi-specific brefeldin A-resistance guanine nucleotide exchange factor 1 OS=Homo sapiens OX=9606 GN=GBF1 PE=1 SV=1	0	FALSE	HUMAN	77.612	12	17	25	17	1	1892	210	5.78	57.71	17	0	0.795	-0.33	0.677148	0.91524	12.17	103.1	96.9	High	High
FALSE	High	Master Protein Candidate	A0A1B0GTU8	Renin receptor OS=Homo sapiens OX=9606 GN=ATP6AP2 PE=1 SV=1	0	FALSE	HUMAN	10.432	10	2	3	2	1	301	33.9	6.09	9.25	2	0	0.749	-0.42	0.610374	0.864846	0	116.6	83.4	High	High
FALSE	High	Master Protein Candidate	F8W8I8	Septin OS=Homo sapiens OX=9606 GN=SEPTIN8 PE=1 SV=1	0	FALSE	HUMAN	8.487	7	3	13	1	1	460	53.1	6.46	10.48	3	0	100	6.64	1e-17	3.95553e-17			200	High	High
FALSE	High	Master Protein Candidate	Q15257	Serine/threonine-protein phosphatase 2A activator OS=Homo sapiens OX=9606 GN=PTPA PE=1 SV=3	0	FALSE	HUMAN	13.346	9	3	5	3	1	358	40.6	5.94	12.04	3	0	1.364	0.45	0.576567	0.841294	80.04	104.1	95.9	High	High
FALSE	High	Master Protein	A0A8I5KTW5	FAD-dependent oxidoreductase domain containing 1, isoform CRA_a OS=Homo sapiens OX=9606 GN=FOXRED1 PE=1 SV=1	0.003	FALSE	HUMAN	3.476	3	1	2	1	1	494	54.5	7.75	0	1	0	0.29	-1.79	0.104055	0.269206	0	155.1	44.9	High	Peak Found
FALSE	High	Master Protein	O76003	Glutaredoxin-3 OS=Homo sapiens OX=9606 GN=GLRX3 PE=1 SV=2	0	FALSE	HUMAN	51.411	36	11	30	11	1	335	37.4	5.39	73.53	11	0	0.765	-0.39	0.466434	0.783292	67.85	102.8	97.2	High	High
FALSE	High	Master Protein	P52306	Rap1 GTPase-GDP dissociation stimulator 1 OS=Homo sapiens OX=9606 GN=RAP1GDS1 PE=1 SV=3	0	FALSE	HUMAN	37.222	21	9	12	9	1	607	66.3	5.31	27.17	9	0	1.136	0.18	0.830515	0.944844	4.12	58.1	141.9	High	High
FALSE	High	Master Protein	A0A140VJS9	Serine/threonine-protein phosphatase OS=Homo sapiens OX=9606 PE=2 SV=1	0	FALSE	HUMAN	38.461	27	8	15	3	1	341	38.6	6.62	28.97	8	5	0.765	-0.39	0.608599	0.864373	23.78	113.7	86.3	High	High
FALSE	High	Master Protein Candidate	B2RD24	Formate--tetrahydrofolate ligase OS=Homo sapiens OX=9606 PE=2 SV=1	0	FALSE	HUMAN	18.76	8	5	11	5	1	733	79.6	7.97	21.83	5	0	0.882	-0.18	0.913521	0.959602	5.63	90.8	109.2	High	High
FALSE	High	Master Protein	Q13409	Cytoplasmic dynein 1 intermediate chain 2 OS=Homo sapiens OX=9606 GN=DYNC1I2 PE=1 SV=3	0	FALSE	HUMAN	9.344	5	2	2	2	1	638	71.4	5.2	6.52	2	0	100	6.64	1e-17	3.95553e-17			200	Not Found	High
FALSE	High	Master Protein	Q53Y03	COX4 neighbor, isoform CRA_a OS=Homo sapiens OX=9606 GN=COX4NB PE=1 SV=1	0.002	FALSE	HUMAN	3.602	4	1	1	1	1	210	23.8	6.4	2.97	1	0	100	6.64	1e-17	3.95553e-17			200	Not Found	High
FALSE	High	Master Protein	Q68CZ2	Tensin-3 OS=Homo sapiens OX=9606 GN=TNS3 PE=1 SV=2	0.002	FALSE	HUMAN	4.698	1	1	1	1	1	1445	155.2	6.81	2.36	1	0	0.01	-6.64	1e-17	3.95553e-17		200		High	Not Found
FALSE	High	Master Protein Candidate	D6RE77	Rap guanine nucleotide exchange factor 6 OS=Homo sapiens OX=9606 GN=RAPGEF6 PE=1 SV=1	0.002	FALSE	HUMAN	4.034	2	1	1	1	1	1114	126.3	8.95	2.68	1	0	100	6.64	1e-17	3.95553e-17			200	Not Found	High
FALSE	High	Master Protein Candidate	P53007	Tricarboxylate transport protein, mitochondrial OS=Homo sapiens OX=9606 GN=SLC25A1 PE=1 SV=2	0.007	FALSE	HUMAN	2.955	4	1	1	1	1	311	34	9.89	2.72	1	0	0.01	-6.64	1e-17	3.95553e-17		200		High	Not Found
FALSE	High	Master Protein Candidate	A0A8I5KYV3	Nonsense-mediated mRNA decay factor SMG7 OS=Homo sapiens OX=9606 GN=SMG7 PE=1 SV=1	0.003	FALSE	HUMAN	3.4	1	1	1	1	1	1187	132.6	8.4	2.56	1	0								Not Found	High
FALSE	High	Master Protein Candidate	B4DTX4	cDNA FLJ59756, highly similar to Ras GTPase-activating protein 1 OS=Homo sapiens OX=9606 PE=2 SV=1	0	FALSE	HUMAN	7.071	3	2	3	2	1	881	101.7	7.77	6.87	2	0	0.429	-1.22	0.238728	0.523102	16.55	128.2	71.8	High	High
FALSE	High	Master Protein	Q13823	Nucleolar GTP-binding protein 2 OS=Homo sapiens OX=9606 GN=GNL2 PE=1 SV=1	0	FALSE	HUMAN	9.085	4	2	2	2	1	731	83.6	9.25	5.35	2	0	100	6.64	1e-17	3.95553e-17			200	Not Found	High
FALSE	High	Master Protein Candidate	F5H1S9	Pseudouridylate synthase 1 homolog OS=Homo sapiens OX=9606 GN=PUS1 PE=1 SV=1	0	FALSE	HUMAN	7.49	5	2	2	2	1	374	41.7	7.53	5.25	2	0	0.582	-0.78	0.453898	0.781038	0	157.8	42.2	High	High
FALSE	High	Master Protein	W8QEH3	Lamin A/C OS=Homo sapiens OX=9606 GN=LMNA PE=3 SV=1	0	FALSE	HUMAN	216.388	60	35	106	1	1	572	65.1	6.84	295.65	35	0	1.433	0.52	0.529587	0.814999	0	82.2	117.8	High	High
FALSE	High	Master Protein Candidate	A0A8I5KYQ0	Rab3 GTPase-activating protein non-catalytic subunit OS=Homo sapiens OX=9606 GN=RAB3GAP2 PE=1 SV=1	0	FALSE	HUMAN	35.62	9	9	11	9	1	1397	156.4	5.62	30.29	9	0	0.98	-0.03	0.958068	0.985762	12.09	86.5	113.5	High	High
FALSE	High	Master Protein	A0A096LPC5	WASH complex subunit 2C OS=Homo sapiens OX=9606 GN=WASHC2C PE=1 SV=1	0	FALSE	HUMAN	14.145	5	4	5	4	1	1341	147.1	4.81	9.2	4	0	0.525	-0.93	0.379335	0.708427	0	150.5	49.5	High	High
FALSE	High	Master Protein	Q8IWV7	E3 ubiquitin-protein ligase UBR1 OS=Homo sapiens OX=9606 GN=UBR1 PE=1 SV=1	0	FALSE	HUMAN	6.025	2	2	2	2	1	1749	200.1	6.01	2.73	2	0	100	6.64	1e-17	3.95553e-17			200	Not Found	High
FALSE	High	Master Protein Candidate	C8YA16	ATP synthase protein 8 OS=Homo sapiens OX=9606 GN=ATP8 PE=3 SV=1	0	FALSE	HUMAN	13.421	37	2	5	1	1	68	8	9.91	9.73	2	0	1.347	0.43	0.580153	0.841294	59.95	86.8	113.2	High	High
FALSE	High	Master Protein Candidate	A0A024RC87	Ribonuclease inhibitor OS=Homo sapiens OX=9606 GN=RNH1 PE=4 SV=1	0	FALSE	HUMAN	23.38	12	4	11	4	1	456	49.4	4.84	39.3	4	0	1.286	0.36	0.629929	0.881961	24.85	95.7	104.3	High	High
FALSE	High	Master Protein	B4DS05	cDNA FLJ59403, highly similar to Nucleosome assembly protein 1-like 4 OS=Homo sapiens OX=9606 PE=2 SV=1	0	FALSE	HUMAN	31.925	20	7	15	6	1	386	44.1	4.7	32.65	7	0	0.965	-0.05	0.985271	0.994476	14.2	122.4	77.6	High	High
FALSE	High	Master Protein Candidate	A0A7I2V4J9	Laminin subunit beta-1 OS=Homo sapiens OX=9606 GN=LAMB1 PE=1 SV=1	0	FALSE	HUMAN	39.46	6	9	14	9	1	1682	186.8	4.96	38.22	9	0	1.047	0.07	0.91057	0.957875	16.26	88.9	111.1	High	High
FALSE	High	Master Protein	Q9P000	COMM domain-containing protein 9 OS=Homo sapiens OX=9606 GN=COMMD9 PE=1 SV=2	0	FALSE	HUMAN	19.831	33	5	5	5	1	198	21.8	5.88	11.75	5	0	7.643	2.93	0.000482146	0.00163573	0	26.9	173.1	High	High
FALSE	High	Master Protein Candidate	B2M1S8	Delta-globin B2 variant (Fragment) OS=Homo sapiens OX=9606 GN=HBD PE=3 SV=1	0	TRUE	HUMAN	7.162	18	2	5	2	1	105	11.6	7.05	6.64	2	0	0.141	-2.82	5.37343e-05	0.000185955	6.38	139.3	60.7	High	High
FALSE	High	Master Protein	P67936	Tropomyosin alpha-4 chain OS=Homo sapiens OX=9606 GN=TPM4 PE=1 SV=3	0	FALSE	HUMAN	65.583	30	11	30	5	1	248	28.5	4.69	98.59	11	2	1.094	0.13	0.828334	0.944844	88.15	111.4	88.6	High	High
FALSE	High	Master Protein Candidate	E9PQB8	Zinc finger HIT domain-containing protein 2 (Fragment) OS=Homo sapiens OX=9606 GN=ZNHIT2 PE=1 SV=1	0	FALSE	HUMAN	6.554	9	1	2	1	1	186	20.1	6.84	4.94	1	0	0.819	-0.29	0.856566	0.944844	0	110	90	High	High
FALSE	High	Master Protein Candidate	G8JLQ3	Biogenesis of lysosome-related organelles complex 1 subunit 1 OS=Homo sapiens OX=9606 GN=BLOC1S1 PE=1 SV=1	0	FALSE	HUMAN	11.236	43	3	6	3	1	75	8.6	5.97	13.73	3	0	0.433	-1.21	0.169257	0.400029	1.67	145.2	54.8	High	High
FALSE	High	Master Protein Candidate	Q96T88	E3 ubiquitin-protein ligase UHRF1 OS=Homo sapiens OX=9606 GN=UHRF1 PE=1 SV=1	0.002	FALSE	HUMAN	3.957	2	1	1	1	1	793	89.8	7.56	2.13	1	0								Not Found	High
FALSE	High	Master Protein Candidate	S4R3Z2	Aldo-keto reductase family 1 member C3 OS=Homo sapiens OX=9606 GN=AKR1C3 PE=1 SV=1	0	FALSE	HUMAN	23.274	22	5	9	3	1	300	34.3	8.19	30.34	5	0	0.142	-2.81	0.00100137	0.00334427	0.04	179.7	20.3	High	High
FALSE	High	Master Protein Candidate	H0YF16	AMP deaminase (Fragment) OS=Homo sapiens OX=9606 GN=AMPD2 PE=1 SV=2	0	FALSE	HUMAN	8.558	3	2	3	2	1	719	83	6.46	6.37	2	0	1.549	0.63	0.444438	0.77634	0	78.5	121.5	High	High
FALSE	High	Master Protein	C9IZQ1	Translocon-associated protein subunit alpha OS=Homo sapiens OX=9606 GN=SSR1 PE=1 SV=1	0	FALSE	HUMAN	14.519	11	3	7	3	1	298	33.9	4.69	10.28	3	0	0.502	-1	0.185344	0.430397	16.75	122.7	77.3	High	High
FALSE	High	Master Protein	P35232	Prohibitin 1 OS=Homo sapiens OX=9606 GN=PHB1 PE=1 SV=1	0	FALSE	HUMAN	76.591	69	14	50	14	1	272	29.8	5.76	116.86	14	0	0.596	-0.75	0.198692	0.453917	16.82	122.7	77.3	High	High
FALSE	High	Master Protein	O75489	NADH dehydrogenase [ubiquinone] iron-sulfur protein 3, mitochondrial OS=Homo sapiens OX=9606 GN=NDUFS3 PE=1 SV=1	0	FALSE	HUMAN	38.3	41	9	17	9	1	264	30.2	7.5	34.39	9	0	0.75	-0.42	0.563916	0.841294	10.52	125.3	74.7	High	High
FALSE	High	Master Protein	Q9UBF2	Coatomer subunit gamma-2 OS=Homo sapiens OX=9606 GN=COPG2 PE=1 SV=1	0	FALSE	HUMAN	32.244	13	9	15	7	1	871	97.6	5.81	24.08	9	0	0.965	-0.05	0.962713	0.988885	25.15	108.8	91.2	High	High
FALSE	High	Master Protein Candidate	O95166	Gamma-aminobutyric acid receptor-associated protein OS=Homo sapiens OX=9606 GN=GABARAP PE=1 SV=1	0.002	FALSE	HUMAN	4.14	9	1	2	1	1	117	13.9	8.79	4.54	1	0	0.962	-0.06	0.970708	0.990894	0	102	98	High	High
FALSE	High	Master Protein Candidate	A0A3B3IRT8	Translocon-associated protein subunit alpha OS=Homo sapiens OX=9606 GN=SSR1 PE=1 SV=1	0	FALSE	HUMAN	14.519	12	3	7	3	1	288	32.4	4.48	10.28	3	0	0.502	-1	0.185344	0.430397	16.75	122.7	77.3	High	High
FALSE	High	Master Protein	A0A5F9ZHL1	Acetyl-CoA acetyltransferase, mitochondrial OS=Homo sapiens OX=9606 GN=ACAT1 PE=1 SV=1	0	FALSE	HUMAN	43.598	23	8	16	8	1	434	46.1	8.97	46.94	8	0	1.524	0.61	0.343706	0.665643	37.02	86.5	113.5	High	High
FALSE	High	Master Protein	Q58FF6	Putative heat shock protein HSP 90-beta 4 OS=Homo sapiens OX=9606 GN=HSP90AB4P PE=5 SV=1	0	FALSE	HUMAN	40.22	12	7	56	1	1	505	58.2	4.73	163.68	7	0	0.01	-6.64	1e-17	3.95553e-17		200		High	Not Found
FALSE	High	Master Protein	A8K566	cDNA FLJ78246, highly similar to Homo sapiens splicing factor 3a, subunit 3, 60kDa (SF3A3), mRNA OS=Homo sapiens OX=9606 PE=2 SV=1	0	FALSE	HUMAN	27.803	15	6	10	6	1	501	58.8	5.43	23.64	6	0	1.743	0.8	0.313588	0.630339	21.74	56.5	143.5	High	High
FALSE	High	Master Protein Candidate	A0A1P7ZSR8	MHC class I antigen (Fragment) OS=Homo sapiens OX=9606 GN=HLA-A PE=3 SV=1	0	FALSE	HUMAN	20.065	19	3	6	1	1	273	31.3	6.09	23.41	3	0	1.069	0.1	0.82717	0.944844	24.89	91.1	108.9	High	High
FALSE	High	Master Protein Candidate	A0A5F9ZH71	Lysophosphatidylserine lipase ABHD12 OS=Homo sapiens OX=9606 GN=ABHD12 PE=1 SV=1	0.002	FALSE	HUMAN	4.888	8	2	2	2	1	241	27.6	7.01	4.76	2	0	100	6.64	1e-17	3.95553e-17			200	Not Found	High
FALSE	High	Master Protein Candidate	A0A410RF05	Cytochrome c oxidase subunit 2 OS=Homo sapiens OX=9606 GN=COX2 PE=3 SV=1	0	FALSE	HUMAN	17.296	15	3	11	3	1	227	25.5	4.82	23.3	3	0	0.99	-0.01	0.878768	0.944844	48.13	102.2	97.8	High	High
FALSE	High	Master Protein Candidate	A0A140VKC9	Thioredoxin-disulfide reductase OS=Homo sapiens OX=9606 PE=2 SV=1	0	FALSE	HUMAN	78.213	37	17	29	17	1	647	70.7	7.39	75.18	17	0	1.16	0.21	0.825495	0.944844	35.46	78.1	121.9	High	High
FALSE	High	Master Protein Candidate	B4DYY5	cDNA FLJ55671, highly similar to Ubiquitin-associated protein 2-like OS=Homo sapiens OX=9606 PE=2 SV=1	0	FALSE	HUMAN	118.991	26	16	38	4	1	1078	113.5	6.68	108.22	16	0	0.738	-0.44	0.41785	0.748786	40.15	129.7	70.3	High	High
FALSE	High	Master Protein Candidate	A0A024R3Z9	HCG16983, isoform CRA_a OS=Homo sapiens OX=9606 GN=hCG_16983 PE=4 SV=1	0	FALSE	HUMAN	6.862	10	2	2	2	1	276	32.3	5.55	3.83	2	0	0.01	-6.64	1e-17	3.95553e-17		200		High	Not Found
FALSE	High	Master Protein Candidate	B4DMT5	Eukaryotic translation initiation factor 3 subunit F OS=Homo sapiens OX=9606 GN=EIF3F PE=2 SV=1	0	FALSE	HUMAN	53.604	39	10	31	10	1	307	33.2	5.59	80.22	10	0	2.1	1.07	0.126937	0.31781	92.32	90.7	109.3	High	High
FALSE	High	Master Protein Candidate	B4DEY6	LIM and cysteine-rich domains protein 1 OS=Homo sapiens OX=9606 GN=LMCD1 PE=1 SV=1	0	FALSE	HUMAN	7.774	8	1	2	1	1	253	28.5	5.91	8.74	1	0	0.808	-0.31	0.831176	0.944844	0	110.6	89.4	High	High
FALSE	High	Master Protein	A0A0S2Z404	Regulator of chromosome condensation 1 isoform 2 (Fragment) OS=Homo sapiens OX=9606 GN=RCC1 PE=2 SV=1	0	FALSE	HUMAN	25.612	11	4	9	4	1	452	48.1	8.16	21.23	4	0	1.616	0.69	0.334453	0.653976	100.9	67.9	132.1	High	High
FALSE	High	Master Protein	E5RJD8	Tubulin-specific chaperone A OS=Homo sapiens OX=9606 GN=TBCA PE=1 SV=1	0	FALSE	HUMAN	74.903	50	10	37	10	1	119	14.3	5.12	127.58	10	0	0.518	-0.95	0.109706	0.281746	8.64	134.4	65.6	High	High
FALSE	High	Master Protein	P23396	40S ribosomal protein S3 OS=Homo sapiens OX=9606 GN=RPS3 PE=1 SV=2	0	FALSE	HUMAN	92.402	72	18	138	18	1	243	26.7	9.66	410.57	18	0	2.107	1.08	0.124951	0.314403	69.66	83.4	116.6	High	High
FALSE	High	Master Protein Candidate	A8K8B9	cAMP-dependent protein kinase OS=Homo sapiens OX=9606 PE=2 SV=1	0	FALSE	HUMAN	7.892	9	3	5	3	1	343	39.9	8.47	7.89	3	0	0.858	-0.22	0.869795	0.944844	58.14	142.2	57.8	High	High
FALSE	High	Master Protein Candidate	A7LFA2	Cytochrome c oxidase subunit 2 OS=Homo sapiens OX=9606 GN=COX2 PE=3 SV=1	0	FALSE	HUMAN	17.296	15	3	11	3	1	227	25.6	4.82	23.3	3	0	0.99	-0.01	0.878768	0.944844	48.13	102.2	97.8	High	High
FALSE	High	Master Protein Candidate	O94992	Protein HEXIM1 OS=Homo sapiens OX=9606 GN=HEXIM1 PE=1 SV=1	0	FALSE	HUMAN	9.241	8	2	3	2	1	359	40.6	4.89	9.01	2	0	0.844	-0.25	0.912022	0.958705	0	95.6	104.4	High	High
FALSE	High	Master Protein Candidate	A0A0D9SEN2	Cyclin-dependent kinase 11B OS=Homo sapiens OX=9606 GN=CDK11B PE=1 SV=1	0	FALSE	HUMAN	10.52	5	3	4	3	1	785	90.6	5.21	4.22	3	0	1.462	0.55	0.477853	0.783292	0	31.3	168.7	High	High
FALSE	High	Master Protein	H0YA56	Apoptosis regulator BAX (Fragment) OS=Homo sapiens OX=9606 GN=BAX PE=1 SV=1	0	FALSE	HUMAN	5.724	17	2	2	1	1	126	14.2	9.88	0	2	0	0.185	-2.44	0.0290584	0.0846707	0	168.8	31.2	High	Peak Found
FALSE	High	Master Protein Candidate	A6NIR2	Chromosome 1 open reading frame 41, isoform CRA_b OS=Homo sapiens OX=9606 GN=HSPB11 PE=1 SV=1	0.002	FALSE	HUMAN	5.349	21	2	3	2	1	112	13	4.77	3.8	2	0	0.554	-0.85	0.418367	0.748786	65.17	82.7	117.3	High	High
FALSE	High	Master Protein	A0A384MR07	Non-specific serine/threonine protein kinase OS=Homo sapiens OX=9606 PE=2 SV=1	0.001	FALSE	HUMAN	5.405	5	2	2	2	1	491	56.3	5.24	1.7	2	0	100	6.64	1e-17	3.95553e-17			200	Not Found	High
FALSE	High	Master Protein	Q9Y2Y1	DNA-directed RNA polymerase III subunit RPC10 OS=Homo sapiens OX=9606 GN=POLR3K PE=1 SV=3	0.008	FALSE	HUMAN	2.895	8	1	2	1	1	108	12.3	7.83	1.85	1	0	1.488	0.57	0.421933	0.751523	0	80.4	119.6	High	High
FALSE	High	Master Protein Candidate	A0A2H4FX57	Glutaryl-CoA dehydrogenase OS=Homo sapiens OX=9606 GN=GCDH PE=2 SV=1	0.003	FALSE	HUMAN	3.42	3	1	2	1	1	438	48.1	8.22	5.56	1	0	0.518	-0.95	0.383741	0.713735	0	131.8	68.2	High	High
FALSE	High	Master Protein Candidate	A0A343FX71	Cytochrome c oxidase subunit 2 OS=Homo sapiens OX=9606 GN=COX2 PE=3 SV=1	0	FALSE	HUMAN	17.296	15	3	11	3	1	227	25.3	4.77	23.3	3	0	0.99	-0.01	0.878768	0.944844	48.13	102.2	97.8	High	High
FALSE	High	Master Protein Candidate	Q6PKB2	Kinesin-like protein (Fragment) OS=Homo sapiens OX=9606 GN=KIF4A PE=2 SV=1	0	FALSE	HUMAN	8.777	3	2	3	2	1	787	89.2	8.53	8.67	2	0	1.58	0.66	0.46254	0.783292	0	77.5	122.5	High	High
FALSE	High	Master Protein Candidate	A0A087X1K9	Palmitoyl-protein hydrolase OS=Homo sapiens OX=9606 GN=LYPLA1 PE=1 SV=1	0	FALSE	HUMAN	13.431	28	4	11	4	1	166	18	5.06	19.42	4	0	6.99	2.81	0.000118847	0.000409083	60.33	33.6	166.4	High	High
FALSE	High	Master Protein Candidate	B4DUN7	cDNA FLJ57201, highly similar to NADH-ubiquinone oxidoreductase 51 kDa subunit, mitochondrial OS=Homo sapiens OX=9606 PE=2 SV=1	0	FALSE	HUMAN	14.888	21	5	8	5	1	335	36.9	8.98	7.8	5	0	1.012	0.02	0.920899	0.964704	63.44	117.9	82.1	High	High
FALSE	High	Master Protein Candidate	H7C3D2	LIM and cysteine-rich domains protein 1 OS=Homo sapiens OX=9606 GN=LMCD1 PE=1 SV=2	0	FALSE	HUMAN	7.774	8	1	2	1	1	247	27.4	8.4	8.74	1	0	0.808	-0.31	0.831176	0.944844	0	110.6	89.4	High	High
FALSE	High	Master Protein Candidate	O75410	Transforming acidic coiled-coil-containing protein 1 OS=Homo sapiens OX=9606 GN=TACC1 PE=1 SV=2	0.002	FALSE	HUMAN	4.513	1	1	2	1	1	805	87.7	4.88	5.27	1	0	0.161	-2.63	0.00875837	0.0275324	0	172.3	27.7	High	Peak Found
FALSE	High	Master Protein	Q9NY27	Serine/threonine-protein phosphatase 4 regulatory subunit 2 OS=Homo sapiens OX=9606 GN=PPP4R2 PE=1 SV=3	0.003	FALSE	HUMAN	3.324	6	2	2	2	1	417	46.9	4.54	2.49	2	0	100	6.64	1e-17	3.95553e-17			200	Not Found	High
FALSE	High	Master Protein Candidate	A0A8I5KR90	Katanin p60 ATPase-containing subunit A-like 2 OS=Homo sapiens OX=9606 GN=KATNAL2 PE=1 SV=1	0.002	FALSE	HUMAN	3.987	4	1	1	1	1	329	36.7	8.66	2.2	1	0	100	6.64	1e-17	3.95553e-17			200	Not Found	High
FALSE	High	Master Protein Candidate	A0A0G2JMS7	Protein scribble homolog OS=Homo sapiens OX=9606 GN=SCRIB PE=1 SV=1	0	FALSE	HUMAN	47.263	12	11	13	11	1	1549	165.2	5	31.17	11	0	1.936	0.95	0.224066	0.499163	116.63	112.2	87.8	High	High
FALSE	High	Master Protein Candidate	A0A024R1B9	Breakpoint cluster region, isoform CRA_c OS=Homo sapiens OX=9606 GN=BCR PE=4 SV=1	0.008	FALSE	HUMAN	2.918	1	1	1	1	1	844	96.1	8.24	2	1	0	100	6.64	1e-17	3.95553e-17			200	Not Found	High
FALSE	High	Master Protein	B2RAH7	Prolyl endopeptidase OS=Homo sapiens OX=9606 PE=2 SV=1	0	FALSE	HUMAN	21.968	9	5	7	5	1	710	80.7	5.86	16.89	5	0	1.13	0.18	0.739494	0.938511	18.86	124.1	75.9	High	High
FALSE	High	Master Protein	P33316	Deoxyuridine 5'-triphosphate nucleotidohydrolase, mitochondrial OS=Homo sapiens OX=9606 GN=DUT PE=1 SV=4	0	FALSE	HUMAN	39.87	38	7	17	7	1	252	26.5	9.36	49.61	7	0	0.933	-0.1	0.843451	0.944844	110.45	113	87	High	High
FALSE	High	Master Protein	P31040	Succinate dehydrogenase [ubiquinone] flavoprotein subunit, mitochondrial OS=Homo sapiens OX=9606 GN=SDHA PE=1 SV=2	0	FALSE	HUMAN	24.176	10	5	10	5	1	664	72.6	7.39	22.74	5	0	0.778	-0.36	0.774505	0.942772	8.17	123.4	76.6	High	High
FALSE	High	Master Protein Candidate	O00361	p40 OS=Homo sapiens OX=9606 PE=4 SV=1	0	FALSE	HUMAN	10.111	8	2	3	2	1	338	40	9.51	8.36	2	0	0.562	-0.83	0.407934	0.74128	0	115.6	84.4	High	High
FALSE	High	Master Protein	A0A5F9ZHU7	DNA primase large subunit OS=Homo sapiens OX=9606 GN=PRIM2 PE=1 SV=1	0.004	FALSE	HUMAN	3.133	2	1	1	1	1	595	68.3	7.64	0	1	0	100	6.64	1e-17	3.95553e-17			200	Not Found	High
FALSE	High	Master Protein Candidate	Q9H9E3	Conserved oligomeric Golgi complex subunit 4 OS=Homo sapiens OX=9606 GN=COG4 PE=1 SV=3	0	FALSE	HUMAN	6.487	4	2	2	2	1	785	89	5.19	5.08	2	0	0.191	-2.39	0.0203914	0.0611742	0	178.2	21.8	High	Peak Found
FALSE	High	Master Protein Candidate	A0A0A0MRP0	MAP7 domain-containing protein 3 (Fragment) OS=Homo sapiens OX=9606 GN=MAP7D3 PE=1 SV=1	0.002	FALSE	HUMAN	4.21	1	1	2	1	1	802	90.1	9.29	4.4	1	0	0.97	-0.04	0.968634	0.990894	0	101.5	98.5	High	High
FALSE	High	Master Protein Candidate	A0A1W2PRD0	Golgi SNAP receptor complex member 2 (Fragment) OS=Homo sapiens OX=9606 GN=GOSR2 PE=1 SV=1	0.002	FALSE	HUMAN	3.911	10	1	1	1	1	108	12.8	10.11	3.03	1	0	0.01	-6.64	1e-17	3.95553e-17		200		High	Not Found
FALSE	High	Master Protein Candidate	Q8NFH5	Nucleoporin NUP35 OS=Homo sapiens OX=9606 GN=NUP35 PE=1 SV=1	0.002	FALSE	HUMAN	3.796	6	1	2	1	1	326	34.8	9.09	7.71	1	0	1.006	0.01	0.904018	0.953513	0	99.7	100.3	High	High
FALSE	High	Master Protein	F5H2F4	C-1-tetrahydrofolate synthase, cytoplasmic OS=Homo sapiens OX=9606 GN=MTHFD1 PE=1 SV=2	0	FALSE	HUMAN	184.359	43	37	108	37	1	964	104.6	7.59	272.33	37	0	0.999	0	0.89383	0.951813	47.81	105.1	94.9	High	High
FALSE	High	Master Protein Candidate	A0A649YHG4	NADH-ubiquinone oxidoreductase chain 5 OS=Homo sapiens OX=9606 GN=ND5 PE=3 SV=1	0	FALSE	HUMAN	5.695	3	1	2	1	1	603	66.8	8.94	9.24	1	0	1.097	0.13	0.763017	0.938511	0	95.4	104.6	High	High
FALSE	High	Master Protein	A0A0C4DG89	RNA helicase OS=Homo sapiens OX=9606 GN=DDX46 PE=1 SV=1	0	FALSE	HUMAN	81.123	22	20	32	20	1	1032	117.4	9.29	88.02	20	0	1.231	0.3	0.728333	0.938511	38.23	97	103	High	High
FALSE	High	Master Protein	Q92896	Golgi apparatus protein 1 OS=Homo sapiens OX=9606 GN=GLG1 PE=1 SV=2	0	FALSE	HUMAN	17.865	2	2	5	2	1	1179	134.5	6.9	17.75	2	0	0.844	-0.24	0.746018	0.938511	38.45	110.9	89.1	High	High
FALSE	High	Master Protein Candidate	O00244	Copper transport protein ATOX1 OS=Homo sapiens OX=9606 GN=ATOX1 PE=1 SV=1	0	FALSE	HUMAN	16.411	21	4	11	4	1	68	7.4	7.24	23.12	4	0	0.437	-1.2	0.0475547	0.133421	10.81	125.2	74.8	High	High
FALSE	High	Master Protein	P51878	Caspase-5 OS=Homo sapiens OX=9606 GN=CASP5 PE=1 SV=3	0.002	FALSE	HUMAN	3.676	4	1	1	1	1	434	49.7	9.16	0	1	0	9.562	3.26	0.00122752	0.00408419	0	18.9	181.1	Peak Found	High
FALSE	High	Master Protein	A0A024RBE8	Phosphate carrier protein, mitochondrial OS=Homo sapiens OX=9606 GN=SLC25A3 PE=2 SV=1	0	FALSE	HUMAN	57.799	37	14	35	14	1	361	39.9	9.36	82.74	14	0	1.808	0.85	0.233333	0.516423	104.04	75.8	124.2	High	High
FALSE	High	Master Protein Candidate	A0A678ZD57	MHC class II antigen (Fragment) OS=Homo sapiens OX=9606 GN=HLA-DRB1 PE=4 SV=1	0	FALSE	HUMAN	44.565	33	6	25	4	1	183	21.3	6.28	89.68	6	0	1.263	0.34	0.683604	0.919691	60.97	112	88	High	High
FALSE	High	Master Protein Candidate	Q8NCW5	NAD(P)H-hydrate epimerase OS=Homo sapiens OX=9606 GN=NAXE PE=1 SV=2	0	FALSE	HUMAN	13.271	17	3	6	3	1	288	31.7	7.66	13.11	3	0	3.247	1.7	0.0322409	0.0933091	618.49	64.8	135.2	High	High
FALSE	High	Master Protein Candidate	O43386	KIA001LB (Fragment) OS=Homo sapiens OX=9606 GN=KIA001LB PE=4 SV=1	0.002	FALSE	HUMAN	4.034	3	1	1	1	1	579	65.2	5.31	2.68	1	0	100	6.64	1e-17	3.95553e-17			200	Not Found	High
FALSE	High	Master Protein Candidate	A0A7I2V485	Glycogen synthase kinase-3 alpha (Fragment) OS=Homo sapiens OX=9606 GN=GSK3A PE=1 SV=1	0.002	FALSE	HUMAN	4.506	14	1	1	1	1	100	11.3	9.52	3.51	1	0	100	6.64	1e-17	3.95553e-17			200	Not Found	High
FALSE	High	Master Protein	A0A0B4J2C3	Translationally-controlled tumor protein OS=Homo sapiens OX=9606 GN=TPT1 PE=1 SV=1	0	FALSE	HUMAN	59.188	56	7	40	7	1	197	22.6	5.24	87.94	7	0	5.563	2.48	0.000213285	0.000728941	116.68	27.8	172.2	High	High
FALSE	High	Master Protein	Q96TA2	ATP-dependent zinc metalloprotease YME1L1 OS=Homo sapiens OX=9606 GN=YME1L1 PE=1 SV=2	0	FALSE	HUMAN	16.787	7	4	8	4	1	773	86.4	8.76	15.75	4	0	1.397	0.48	0.507548	0.798079	24.42	88.4	111.6	High	High
FALSE	High	Master Protein	Q9HBB3	60S ribosomal protein L6 OS=Homo sapiens OX=9606 PE=2 SV=1	0	FALSE	HUMAN	105.731	43	16	97	16	1	289	32.9	10.58	231.05	16	0	1.867	0.9	0.206025	0.46698	39.67	83.1	116.9	High	High
FALSE	High	Master Protein	B2R761	Sterol carrier protein 2 OS=Homo sapiens OX=9606 PE=2 SV=1	0	FALSE	HUMAN	36.763	10	9	22	9	1	547	59	7.05	51.83	9	0	0.406	-1.3	0.0310362	0.0900026	6.27	140.3	59.7	High	High
FALSE	High	Master Protein Candidate	A0A342LF18	ATP synthase subunit a OS=Homo sapiens OX=9606 GN=ATP6 PE=3 SV=1	0.002	FALSE	HUMAN	3.581	4	1	4	1	1	226	24.8	10.1	6.14	1	0	0.925	-0.11	0.87701	0.944844	0	103.9	96.1	High	High
FALSE	High	Master Protein Candidate	B4DSN3	cDNA FLJ60345, highly similar to Protein transport protein Sec24C OS=Homo sapiens OX=9606 PE=2 SV=1	0	FALSE	HUMAN	41.86	12	8	14	8	1	975	106.5	6.96	37.03	8	0	1.069	0.1	0.88192	0.944844	11.9	98.7	101.3	High	High
FALSE	High	Master Protein Candidate	Q7KZS0	Ubiquitin-conjugating enzyme E2I (UBC9 homolog, yeast) OS=Homo sapiens OX=9606 GN=UBE2I PE=1 SV=1	0	TRUE	HUMAN	32.391	20	5	24	5	1	184	20.4	8.46	72.68	5	0	0.848	-0.24	0.617568	0.872047	9.72	116.3	83.7	High	High
FALSE	High	Master Protein Candidate	A0A7P0T838	Serine/threonine-protein kinase VRK1 OS=Homo sapiens OX=9606 GN=VRK1 PE=1 SV=1	0	FALSE	HUMAN	9.442	7	2	2	2	1	395	45.3	8.84	6.81	2	0	4.739	2.24	0.0145085	0.0441323	0	18.9	181.1	Peak Found	High
FALSE	High	Master Protein Candidate	A0A6Q8PEV5	Centrosomal protein of 41 kDa OS=Homo sapiens OX=9606 GN=CEP41 PE=1 SV=1	0.002	FALSE	HUMAN	3.979	5	1	1	1	1	357	39.5	7.84	3.33	1	0	0.01	-6.64	1e-17	3.95553e-17		200		High	Not Found
FALSE	High	Master Protein Candidate	A0A8I5QJB7	GRIP and coiled-coil domain-containing protein 2 OS=Homo sapiens OX=9606 GN=GCC2 PE=1 SV=1	0	FALSE	HUMAN	9.678	2	2	4	2	1	1583	184.5	5.11	6.52	2	0	0.784	-0.35	0.768331	0.940511	4.3	110.6	89.4	High	High
FALSE	High	Master Protein Candidate	B7Z7U0	cDNA FLJ61739, highly similar to Serine/arginine repetitive matrix protein 1 OS=Homo sapiens OX=9606 PE=2 SV=1	0	FALSE	HUMAN	21.319	7	3	5	3	1	916	103.7	11.82	19.5	3	0	0.466	-1.1	0.205867	0.46698	0	145.1	54.9	High	High
FALSE	High	Master Protein	Q14008	Cytoskeleton-associated protein 5 OS=Homo sapiens OX=9606 GN=CKAP5 PE=1 SV=3	0	FALSE	HUMAN	133.689	21	30	55	30	1	2032	225.4	7.8	115.25	30	0	0.665	-0.59	0.298342	0.61036	21.3	123.3	76.7	High	High
FALSE	High	Master Protein Candidate	B7WPE2	Echinoderm microtubule associated protein like 3, isoform CRA_e OS=Homo sapiens OX=9606 GN=EML3 PE=1 SV=1	0	FALSE	HUMAN	8.141	5	3	3	3	1	897	95.2	7.12	2.22	3	0						139.5	60.5	High	High
FALSE	High	Master Protein	A0A0S2Z583	Retinol dehydrogenase 11 isoform 1 (Fragment) OS=Homo sapiens OX=9606 GN=RDH11 PE=2 SV=1	0	FALSE	HUMAN	30.464	22	5	9	5	1	318	35.4	8.82	30.65	5	0	1.427	0.51	0.492623	0.791857	59.03	82	118	High	High
FALSE	High	Master Protein Candidate	K7ELD9	Synaptogyrin-2 OS=Homo sapiens OX=9606 GN=SYNGR2 PE=1 SV=1	0.002	FALSE	HUMAN	4.136	15	1	2	1	1	65	6.7	9.38	4.44	1	0	0.01	-6.64	1e-17	3.95553e-17		200		High	High
FALSE	High	Master Protein Candidate	Q96BC0	SKIV2L OS=Homo sapiens OX=9606 GN=SKIV2L PE=2 SV=1	0	FALSE	HUMAN	38.771	12	9	12	9	1	1246	137.7	6.1	27.63	9	0	0.877	-0.19	0.899961	0.952879	6.88	105.6	94.4	High	High
FALSE	High	Master Protein Candidate	D1MQ08	Small conductance calcium activated potassium channel type 4 transcript variant 2 OS=Homo sapiens OX=9606 GN=KCNN4 PE=2 SV=1	0	FALSE	HUMAN	9.812	5	1	2	1	1	295	33.4	10.14	2.48	1	0	0.01	-6.64	1e-17	3.95553e-17		200		High	Not Found
FALSE	High	Master Protein	B3KSZ4	cDNA FLJ37346 fis, clone BRAMY2021310, highly similar to Transcriptional repressor p66 beta OS=Homo sapiens OX=9606 PE=2 SV=1	0	FALSE	HUMAN	30	12	4	7	4	1	593	65.2	9.74	31.41	4	0	1.739	0.8	0.27848	0.581292	51.26	56.7	143.3	High	High
FALSE	High	Master Protein Candidate	Q5T123	SH3 domain-binding glutamic acid-rich-like protein 3 OS=Homo sapiens OX=9606 GN=SH3BGRL3 PE=1 SV=1	0	FALSE	HUMAN	37.802	34	4	25	4	1	88	9.4	9.36	70.42	4	0	0.297	-1.75	0.00447962	0.0144876	6.34	136.3	63.7	High	High
FALSE	High	Master Protein Candidate	V9HW62	Lactoylglutathione lyase OS=Homo sapiens OX=9606 GN=HEL-S-74 PE=2 SV=1	0	FALSE	HUMAN	21.528	29	5	11	5	1	184	20.7	5.47	20.47	5	0	2.545	1.35	0.0605344	0.166961	90.44	32.1	167.9	High	High
FALSE	High	Master Protein Candidate	B7Z476	cDNA FLJ55170, highly similar to Sorting nexin-5 OS=Homo sapiens OX=9606 PE=2 SV=1	0	FALSE	HUMAN	15.135	12	4	5	4	1	381	44	6.42	10.79	4	0	1.167	0.22	0.770505	0.940531	16.66	64.5	135.5	High	High
FALSE	High	Master Protein	A0A0A0MQR2	Replication termination factor 2 OS=Homo sapiens OX=9606 GN=RTF2 PE=1 SV=1	0.002	FALSE	HUMAN	5.017	6	1	1	1	1	336	37.5	8.44	3.95	1	0	100	6.64	1e-17	3.95553e-17			200	Not Found	High
FALSE	High	Master Protein	P51149	Ras-related protein Rab-7a OS=Homo sapiens OX=9606 GN=RAB7A PE=1 SV=1	0	FALSE	HUMAN	62.672	61	12	58	12	1	207	23.5	6.7	141.43	12	0	1.075	0.1	0.974902	0.990894	25.7	92.4	107.6	High	High
FALSE	High	Master Protein	Q6IN85	Serine/threonine-protein phosphatase 4 regulatory subunit 3A OS=Homo sapiens OX=9606 GN=PPP4R3A PE=1 SV=1	0	FALSE	HUMAN	13.834	5	3	4	2	1	833	95.3	4.94	3.54	3	1						44.5	155.5	Not Found	High
FALSE	High	Master Protein Candidate	B5MC22	Mitochondrial fission process protein 1 OS=Homo sapiens OX=9606 GN=MTFP1 PE=1 SV=1	0.002	FALSE	HUMAN	4.638	9	1	1	1	1	143	15.5	9.31	2.4	1	0	0.616	-0.7	0.581234	0.841789	0	123.7	76.3	Peak Found	High
FALSE	High	Master Protein Candidate	Q2NLC8	GSTK1 protein (Fragment) OS=Homo sapiens OX=9606 GN=GSTK1 PE=2 SV=1	0	FALSE	HUMAN	11.237	29	4	5	4	1	173	19.4	8.69	8.97	4	0	0.352	-1.51	0.0660548	0.179869	0	124	76	High	High
FALSE	High	Master Protein Candidate	A0A0S2Z4W8	Mannose-P-dolichol utilization defect 1 isoform 1 (Fragment) OS=Homo sapiens OX=9606 GN=MPDU1 PE=2 SV=1	0.002	FALSE	HUMAN	5.239	10	2	3	2	1	247	26.6	8.94	1.96	2	0	0.241	-2.05	0.0271596	0.0797002	6.41	149.4	50.6	High	High
FALSE	High	Master Protein	P62081	40S ribosomal protein S7 OS=Homo sapiens OX=9606 GN=RPS7 PE=1 SV=1	0	FALSE	HUMAN	73.638	65	13	70	13	1	194	22.1	10.1	132.67	13	0	2.414	1.27	0.066088	0.179874	112.8	45.2	154.8	High	High
FALSE	High	Master Protein Candidate	E5RGA7	Metal cation symporter ZIP14 (Fragment) OS=Homo sapiens OX=9606 GN=SLC39A14 PE=1 SV=1	0.002	FALSE	HUMAN	4.627	13	1	1	1	1	90	9.7	8.28	3.46	1	0	0.01	-6.64	1e-17	3.95553e-17		200		High	Not Found
FALSE	High	Master Protein Candidate	A0A384NLA0	Peptidylprolyl isomerase OS=Homo sapiens OX=9606 PE=2 SV=1	0	FALSE	HUMAN	16.427	18	3	8	3	1	142	15.6	8.88	24.32	3	0	0.407	-1.3	0.0331872	0.095736	3.06	142.6	57.4	High	High
FALSE	High	Master Protein Candidate	Q92572	AP-3 complex subunit sigma-1 OS=Homo sapiens OX=9606 GN=AP3S1 PE=1 SV=1	0	FALSE	HUMAN	8.002	15	3	4	3	1	193	21.7	5.39	7.96	3	0	2.667	1.42	0.091103	0.240487	51.25	50.5	149.5	High	High
FALSE	High	Master Protein Candidate	H0Y589	Histone lysine demethylase PHF8 (Fragment) OS=Homo sapiens OX=9606 GN=PHF8 PE=1 SV=1	0.007	FALSE	HUMAN	2.953	2	1	1	1	1	659	72.9	7.44	3.45	1	0								High	Not Found
FALSE	High	Master Protein	Q9Y2Q3	Glutathione S-transferase kappa 1 OS=Homo sapiens OX=9606 GN=GSTK1 PE=1 SV=3	0	FALSE	HUMAN	11.237	23	4	5	4	1	226	25.5	8.41	8.97	4	0	0.352	-1.51	0.0660548	0.179869	0	124	76	High	High
FALSE	High	Master Protein	B4DIS3	Dpy-30-like protein, isoform CRA_b OS=Homo sapiens OX=9606 GN=LOC84661 PE=2 SV=1	0.002	FALSE	HUMAN	3.851	8	1	3	1	1	120	13.9	7.5	8.5	1	0	0.615	-0.7	0.476852	0.783292	0	123.8	76.2	High	High
FALSE	High	Master Protein Candidate	Q6NXT2	Histone H3.3C OS=Homo sapiens OX=9606 GN=H3-5 PE=1 SV=3	0	FALSE	HUMAN	5.745	12	2	7	2	1	135	15.2	11.11	16.1	2	0	0.974	-0.04	0.997512	0.998375	29.1	98.1	101.9	High	High
FALSE	High	Master Protein Candidate	Q59G42	Eukaryotic translation initiation factor 4 gamma, 2 variant (Fragment) OS=Homo sapiens OX=9606 PE=2 SV=1	0	FALSE	HUMAN	53.357	20	16	24	16	1	940	105.8	7.4	46.61	16	0	1.449	0.53	0.429453	0.76004	39.34	80.4	119.6	High	High
FALSE	High	Master Protein Candidate	V9HW84	Stress-70 protein, mitochondrial OS=Homo sapiens OX=9606 GN=HEL-S-124m PE=2 SV=1	0	FALSE	HUMAN	211.609	51	31	114	31	1	679	73.7	6.3	309.73	31	0	1.251	0.32	0.711863	0.937811	32.27	92.5	107.5	High	High
FALSE	High	Master Protein Candidate	A0A2S1B6V0	MHC class II antigen OS=Homo sapiens OX=9606 GN=HLA-DQB1 PE=4 SV=1	0	FALSE	HUMAN	14.693	16	3	8	2	1	261	29.8	7.88	20.93	3	0	0.394	-1.34	0.141109	0.345803	0.3	146.4	53.6	High	High
FALSE	High	Master Protein Candidate	A0A024R3C0	Caspase 5, apoptosis-related cysteine peptidase, isoform CRA_a OS=Homo sapiens OX=9606 GN=CASP5 PE=3 SV=1	0.002	FALSE	HUMAN	3.676	4	1	1	1	1	418	47.8	9.01	0	1	0	9.562	3.26	0.00122752	0.00408419	0	18.9	181.1	Peak Found	High
FALSE	High	Master Protein Candidate	H0YBL1	Inositol-1-monophosphatase (Fragment) OS=Homo sapiens OX=9606 GN=IMPA1 PE=1 SV=1	0	FALSE	HUMAN	13.579	19	3	8	3	1	265	28.6	6.21	17.53	3	0	0.523	-0.93	0.340158	0.66066	10.42	92.2	107.8	High	High
FALSE	High	Master Protein Candidate	Q9GZZ9	Ubiquitin-like modifier-activating enzyme 5 OS=Homo sapiens OX=9606 GN=UBA5 PE=1 SV=1	0	FALSE	HUMAN	8.167	8	2	3	2	1	404	44.8	4.84	3.31	2	0	0.763	-0.39	0.78111	0.944421	0	149.7	50.3	High	High
FALSE	High	Master Protein Candidate	Q8NCM9	Acyl-CoA-binding domain-containing protein 5 (Fragment) OS=Homo sapiens OX=9606 GN=KIAA1996 PE=2 SV=1	0	FALSE	HUMAN	7.02	5	2	2	2	1	437	48.5	4.89	4.6	2	0	0.43	-1.22	0.238974	0.523102	0	165.7	34.3	High	Peak Found
FALSE	High	Master Protein Candidate	A8K8E1	TBC1 domain family, member 15, isoform CRA_d OS=Homo sapiens OX=9606 GN=TBC1D15 PE=2 SV=1	0	FALSE	HUMAN	5.553	4	2	3	2	1	445	51.6	5.08	1.85	2	0	1.284	0.36	0.636842	0.888083	0	84.8	115.2	High	High
FALSE	High	Master Protein Candidate	Q8HG23	NADH-ubiquinone oxidoreductase chain 5 OS=Homo sapiens OX=9606 PE=3 SV=1	0	FALSE	HUMAN	5.695	3	1	2	1	1	603	66.9	8.92	9.24	1	0	1.097	0.13	0.763017	0.938511	0	95.4	104.6	High	High
FALSE	High	Master Protein Candidate	A0A494C0Q8	Uroporphyrinogen decarboxylase OS=Homo sapiens OX=9606 GN=UROD PE=1 SV=1	0	FALSE	HUMAN	13.673	16	3	6	3	1	332	36.8	6.8	15.19	3	0	0.637	-0.65	0.456751	0.782164	1.62	109.5	90.5	High	High
FALSE	High	Master Protein Candidate	O15355	Protein phosphatase 1G OS=Homo sapiens OX=9606 GN=PPM1G PE=1 SV=1	0	FALSE	HUMAN	62.521	33	13	27	13	1	546	59.2	4.36	64.86	13	0	1.256	0.33	0.693984	0.926687	32.45	84.9	115.1	High	High
FALSE	High	Master Protein Candidate	A0A096X6L2	NADH-ubiquinone oxidoreductase chain 5 OS=Homo sapiens OX=9606 GN=ND5 PE=3 SV=1	0	FALSE	HUMAN	5.695	3	1	2	1	1	603	66.9	9.03	9.24	1	0	1.097	0.13	0.763017	0.938511	0	95.4	104.6	High	High
FALSE	High	Master Protein Candidate	A0A7I2V621	Polypyrimidine tract-binding protein 1 OS=Homo sapiens OX=9606 GN=PTBP1 PE=1 SV=1	0	FALSE	HUMAN	88.899	36	12	38	13	1	559	59.8	9.31	99.49	12	0	1.193	0.25	0.791734	0.944844	16.89	74.7	125.3	High	High
FALSE	High	Master Protein	A0A024R3U8	Uncharacterized protein OS=Homo sapiens OX=9606 GN=FLJ22555 PE=4 SV=1	0.002	FALSE	HUMAN	4.64	5	1	1	1	1	291	32.5	9.17	2.62	1	0	100	6.64	1e-17	3.95553e-17			200	Not Found	High
FALSE	High	Master Protein Candidate	E9PF10	Nuclear pore complex protein Nup155 OS=Homo sapiens OX=9606 GN=NUP155 PE=1 SV=1	0	FALSE	HUMAN	60.278	12	11	21	11	1	1327	148	6.3	59.82	11	0	1.105	0.14	0.814742	0.944844	70.75	92.2	107.8	High	High
FALSE	High	Master Protein	Q9NQ90	Anoctamin-2 OS=Homo sapiens OX=9606 GN=ANO2 PE=1 SV=2	0.005	FALSE	HUMAN	3.047	1	1	5	1	1	1003	113.9	6.55	8.82	1	0	1.871	0.9	0.271622	0.571641	0	69.3	130.7	High	High
FALSE	High	Master Protein Candidate	A0A590UKB0	Unconventional myosin-VI (Fragment) OS=Homo sapiens OX=9606 GN=MYO6 PE=1 SV=1	0.003	FALSE	HUMAN	3.528	2	1	1	1	1	924	105.7	8.4	1.73	1	0	100	6.64	1e-17	3.95553e-17			200	Not Found	High
FALSE	High	Master Protein	Q8NB16	Mixed lineage kinase domain-like protein OS=Homo sapiens OX=9606 GN=MLKL PE=1 SV=1	0.006	FALSE	HUMAN	3.042	3	1	1	1	1	471	54.4	8.82	2.53	1	0								Not Found	High
FALSE	High	Master Protein Candidate	B4DKU1	60S ribosomal export protein NMD3 OS=Homo sapiens OX=9606 PE=2 SV=1	0	FALSE	HUMAN	14.253	10	2	5	2	1	323	37.1	5.78	11.25	2	0	1.876	0.91	0.283399	0.588797	77.99	86.7	113.3	High	High
FALSE	High	Master Protein Candidate	Q9NVB0	cDNA FLJ10835 fis, clone NT2RP4001210 OS=Homo sapiens OX=9606 PE=2 SV=1	0.002	FALSE	HUMAN	4.71	7	1	1	1	1	244	27.7	4.75	2.26	1	0	0.01	-6.64	1e-17	3.95553e-17		200		High	Not Found
FALSE	High	Master Protein	A8K6A7	Alpha-mannosidase OS=Homo sapiens OX=9606 PE=2 SV=1	0	FALSE	HUMAN	27.484	9	7	12	7	1	1011	113.7	7.28	24.01	7	0	0.537	-0.9	0.234852	0.518397	22.1	113.6	86.4	High	High
FALSE	High	Master Protein Candidate	O15131	Importin subunit alpha-6 OS=Homo sapiens OX=9606 GN=KPNA5 PE=1 SV=3	0	FALSE	HUMAN	28.287	13	6	9	1	1	539	60.6	5.12	28.97	6	0	0.93	-0.1	0.958054	0.985762	0	103.6	96.4	High	High
FALSE	High	Master Protein Candidate	A0A8I5KZ42	Kinase D-interacting substrate of 220 kDa OS=Homo sapiens OX=9606 GN=KIDINS220 PE=1 SV=1	0.004	FALSE	HUMAN	3.086	1	1	1	1	1	1373	152.7	7.43	0	1	0	0.01	-6.64	1e-17	3.95553e-17		200		High	Not Found
FALSE	High	Master Protein	O60885	Bromodomain-containing protein 4 OS=Homo sapiens OX=9606 GN=BRD4 PE=1 SV=2	0	FALSE	HUMAN	9.272	3	5	7	5	1	1362	152.1	9.19	13.98	5	0	1.573	0.65	0.374883	0.704321	2.61	62.6	137.4	High	High
FALSE	High	Master Protein Candidate	B4DUB9	cDNA FLJ58947, highly similar to Homo sapiens solute carrier family 35, member F2 (SLC35F2), mRNA OS=Homo sapiens OX=9606 PE=2 SV=1	0	FALSE	HUMAN	5.641	16	2	2	2	1	226	24.7	5.26	4.59	2	0	100	6.64	1e-17	3.95553e-17			200	Not Found	High
FALSE	High	Master Protein Candidate Rejected	A0A494C1A0	Alpha-actinin-2 (Fragment) OS=Homo sapiens OX=9606 GN=ACTN2 PE=1 SV=1	0	FALSE	HUMAN	133.008	19	17	67	0	0	858	99.7	5.67	175.66	17	0								High	High
FALSE	High	Master Protein Candidate	A0A3B3ISZ0	Acylglycerol kinase, mitochondrial OS=Homo sapiens OX=9606 GN=AGK PE=1 SV=1	0	FALSE	HUMAN	28.766	26	6	13	6	1	350	39	8.47	24.33	6	0	1.064	0.09	0.888311	0.947478	17.46	79.5	120.5	High	High
FALSE	High	Master Protein Candidate	A0A4V0NPB5	MHC class II antigen (Fragment) OS=Homo sapiens OX=9606 GN=HLA-DRB4 PE=4 SV=1	0	FALSE	HUMAN	17.272	55	3	7	3	1	89	10.9	5.5	22.98	3	0	0.825	-0.28	0.723079	0.937811	15.47	120.7	79.3	High	High
FALSE	High	Master Protein Candidate	A0A343YTG0	Cytochrome c oxidase subunit 2 OS=Homo sapiens OX=9606 GN=COX2 PE=3 SV=1	0	FALSE	HUMAN	17.296	15	3	11	3	1	227	25.5	4.92	23.3	3	0	0.99	-0.01	0.878768	0.944844	48.13	102.2	97.8	High	High
FALSE	High	Master Protein Candidate	K7ES52	Thymidine kinase OS=Homo sapiens OX=9606 GN=TK1 PE=1 SV=1	0.002	FALSE	HUMAN	4.051	7	1	1	1	1	180	19.8	8.29	2.99	1	0	0.01	-6.64	1e-17	3.95553e-17		200		High	Not Found
FALSE	High	Master Protein	A1L0T0	2-hydroxyacyl-CoA lyase 2 OS=Homo sapiens OX=9606 GN=ILVBL PE=1 SV=2	0	FALSE	HUMAN	21.373	10	3	4	3	1	632	67.8	8.15	11.4	3	0	1.926	0.95	0.230449	0.511313	47.83	78.7	121.3	High	High
FALSE	High	Master Protein Candidate	B4DLC8	Signal transducer and activator of transcription 2 OS=Homo sapiens OX=9606 GN=STAT2 PE=1 SV=1	0	FALSE	HUMAN	7.246	5	1	1	1	1	460	53	7.5	4.32	1	0	0.01	-6.64	1e-17	3.95553e-17		200		High	Not Found
FALSE	High	Master Protein	G5EKE5	Tyrosine-protein kinase receptor OS=Homo sapiens OX=9606 GN=PPFIBP1-ALK PE=2 SV=1	0	FALSE	HUMAN	28.199	10	7	8	1	1	811	90.7	5.76	24.41	7	0	0.757	-0.4	0.761396	0.938511	0	113.9	86.1	High	High
FALSE	High	Master Protein Candidate	K7EPL5	Evolutionarily conserved-signaling intermediate in Toll pathway, mitochondrial (Fragment) OS=Homo sapiens OX=9606 GN=ECSIT PE=1 SV=1	0	FALSE	HUMAN	7.52	14	2	3	2	1	227	25.9	9.83	5.58	2	0	0.859	-0.22	0.900471	0.952879	0	125.9	74.1	High	High
FALSE	High	Master Protein Candidate	B4DUG4	cDNA FLJ51308 OS=Homo sapiens OX=9606 PE=2 SV=1	0.002	FALSE	HUMAN	4.846	12	1	2	1	1	113	12.5	8.18	6.78	1	0	0.673	-0.57	0.579166	0.841294	0	119.5	80.5	High	High
FALSE	High	Master Protein Candidate	H3BQZ7	HCG2044799 OS=Homo sapiens OX=9606 GN=HNRNPUL2-BSCL2 PE=4 SV=1	0	FALSE	HUMAN	11.896	5	2	3	2	1	746	84.6	4.93	8.67	2	0	1.275	0.35	0.581519	0.8418	0	33.6	166.4	High	High
FALSE	High	Master Protein	Q9H773	dCTP pyrophosphatase 1 OS=Homo sapiens OX=9606 GN=DCTPP1 PE=1 SV=1	0	FALSE	HUMAN	27.338	32	6	13	6	1	170	18.7	5.03	28.63	6	0	2.039	1.03	0.16511	0.391993	58.93	89.9	110.1	High	High
FALSE	High	Master Protein Candidate	Q69YR1	Uncharacterized protein DKFZp667C1917 (Fragment) OS=Homo sapiens OX=9606 GN=DKFZp667C1917 PE=2 SV=1	0	FALSE	HUMAN	7.988	13	2	2	2	1	216	23.5	6.58	2.85	2	0						77.1	122.9	High	High
FALSE	High	Master Protein Candidate	Q5U0I7	Serine/threonine-protein phosphatase OS=Homo sapiens OX=9606 PE=2 SV=1	0	FALSE	HUMAN	24.94	19	4	6	4	1	309	35.6	5.43	23.27	4	0	0.708	-0.5	0.515029	0.80372	1.98	119.7	80.3	High	High
FALSE	High	Master Protein Candidate	M0QX84	Glomulin (Fragment) OS=Homo sapiens OX=9606 GN=GLMN PE=1 SV=1	0.002	FALSE	HUMAN	5.278	4	1	1	1	1	245	28.5	4.96	2.52	1	0	0.01	-6.64	1e-17	3.95553e-17		200		High	Not Found
FALSE	High	Master Protein Candidate	J3QR09	Ribosomal protein L19 OS=Homo sapiens OX=9606 GN=RPL19 PE=1 SV=1	0	FALSE	HUMAN	39.509	23	6	25	6	1	193	23.1	11.47	64.9	6	0	1.645	0.72	0.326392	0.647408	79.58	96.5	103.5	High	High
FALSE	High	Master Protein	Q08945	FACT complex subunit SSRP1 OS=Homo sapiens OX=9606 GN=SSRP1 PE=1 SV=1	0	FALSE	HUMAN	58.554	24	12	23	12	1	709	81	6.87	60.39	12	0	1.476	0.56	0.441011	0.772715	93.91	62.3	137.7	High	High
FALSE	High	Master Protein Candidate	Q969H8	Myeloid-derived growth factor OS=Homo sapiens OX=9606 GN=MYDGF PE=1 SV=1	0	FALSE	HUMAN	21.865	21	3	20	3	1	173	18.8	6.68	42.33	3	0	0.551	-0.86	0.143933	0.35094	3.64	131	69	High	High
FALSE	High	Master Protein	J3KTL2	Serine/arginine-rich splicing factor 1 OS=Homo sapiens OX=9606 GN=SRSF1 PE=1 SV=1	0	FALSE	HUMAN	40.555	35	10	28	10	1	253	28.3	10.08	55.6	10	0	0.987	-0.02	0.983174	0.994476	14.1	116.5	83.5	High	High
FALSE	High	Master Protein	A0A7I2V588	Small glutamine-rich tetratricopeptide repeat-containing protein alpha OS=Homo sapiens OX=9606 GN=SGTA PE=1 SV=1	0	FALSE	HUMAN	16.605	17	5	7	5	1	360	39.2	5.47	11.63	5	0	1.242	0.31	0.646986	0.893699	60.61	122.6	77.4	High	High
FALSE	High	Master Protein Candidate	B7Z920	Tripeptidyl-peptidase 2 (Fragment) OS=Homo sapiens OX=9606 PE=2 SV=1	0	FALSE	HUMAN	71.817	20	16	24	16	1	1069	117.9	6.39	65.93	16	0	0.935	-0.1	0.902515	0.952957	29.81	115.2	84.8	High	High
FALSE	High	Master Protein Candidate	Q7Z4W5	RNA helicase OS=Homo sapiens OX=9606 PE=2 SV=1	0	FALSE	HUMAN	20.614	15	5	8	5	1	479	54.1	6.3	21.95	5	0	2.491	1.32	0.0716269	0.193132	56.47	65.3	134.7	High	High
FALSE	High	Master Protein	O95183	Vesicle-associated membrane protein 5 OS=Homo sapiens OX=9606 GN=VAMP5 PE=1 SV=1	0.002	FALSE	HUMAN	5.186	11	1	2	1	1	116	12.8	7.85	6.17	1	0	0.72	-0.47	0.67816	0.91524	0	116.3	83.7	High	High
FALSE	High	Master Protein Candidate	Q05193	Dynamin-1 OS=Homo sapiens OX=9606 GN=DNM1 PE=1 SV=2	0	FALSE	HUMAN	20.616	7	6	10	1	1	864	97.3	7.17	19.23	6	0								High	High
FALSE	High	Master Protein	Q8TD55	Pleckstrin homology domain-containing family O member 2 OS=Homo sapiens OX=9606 GN=PLEKHO2 PE=1 SV=1	0.002	FALSE	HUMAN	5.246	5	1	2	1	1	490	53.3	5.43	2.29	1	0	1.167	0.22	0.740734	0.938511	0	92.3	107.7	High	High
FALSE	High	Master Protein Candidate	A0A1B0GXI6	Vacuolar protein sorting-associated protein 45 (Fragment) OS=Homo sapiens OX=9606 GN=VPS45 PE=1 SV=2	0	FALSE	HUMAN	9.19	7	3	6	3	1	467	53.8	7.24	6.6	3	0	1.499	0.58	0.428076	0.759346	61.14	29.7	170.3	High	High
FALSE	High	Master Protein Candidate	Q8J015	60S ribosomal protein L13a OS=Homo sapiens OX=9606 GN=RPL13A PE=1 SV=1	0	FALSE	HUMAN	28.685	39	7	36	7	1	142	16.7	10.81	83.14	7	0	2.247	1.17	0.0934431	0.245432	58.08	69.6	130.4	High	High
FALSE	High	Master Protein Candidate	E7EVI4	Transforming acidic coiled-coil-containing protein 1 OS=Homo sapiens OX=9606 GN=TACC1 PE=1 SV=1	0.002	FALSE	HUMAN	4.513	2	1	2	1	1	581	63.9	5.22	5.27	1	0	0.161	-2.63	0.00875837	0.0275324	0	172.3	27.7	High	Peak Found
FALSE	High	Master Protein Candidate	Q96C90	Protein phosphatase 1 regulatory subunit 14B OS=Homo sapiens OX=9606 GN=PPP1R14B PE=1 SV=3	0	FALSE	HUMAN	14.061	17	2	4	2	1	147	15.9	4.86	19.04	2	0	0.923	-0.12	0.929542	0.968842	9.2	101.5	98.5	High	High
FALSE	High	Master Protein Candidate	A0A343LPX8	ATP synthase subunit a OS=Homo sapiens OX=9606 GN=ATP6 PE=3 SV=1	0.002	FALSE	HUMAN	3.581	4	1	4	1	1	226	24.8	10.1	6.14	1	0	0.925	-0.11	0.87701	0.944844	0	103.9	96.1	High	High
FALSE	High	Master Protein Candidate	A0A2H4G245	Glutaryl-CoA dehydrogenase OS=Homo sapiens OX=9606 GN=GCDH PE=2 SV=1	0.003	FALSE	HUMAN	3.42	3	1	2	1	1	438	48.1	7.88	5.56	1	0	0.518	-0.95	0.383741	0.713735	0	131.8	68.2	High	High
FALSE	High	Master Protein	B4DS41	Nuclear distribution protein nudE-like 1 OS=Homo sapiens OX=9606 PE=2 SV=1	0	FALSE	HUMAN	7.54	6	2	3	2	1	400	44.4	5.54	2.19	2	0	1.203	0.27	0.706301	0.933073	0	105.9	94.1	High	High
FALSE	High	Master Protein Candidate	A0A6M8DQ68	MHC class II antigen (Fragment) OS=Homo sapiens OX=9606 GN=HLA-DQA1 PE=3 SV=1	0	FALSE	HUMAN	11.515	15	2	5	1	1	175	19.9	5.48	6.19	2	0	0.445	-1.17	0.271594	0.571641	0	138.4	61.6	High	High
FALSE	High	Master Protein Candidate	K7EMW4	Nicalin OS=Homo sapiens OX=9606 GN=NCLN PE=1 SV=1	0	FALSE	HUMAN	14.672	9	4	8	4	1	489	54.8	7.49	10.34	4	0	1.042	0.06	0.871771	0.944844	19.01	79.2	120.8	High	High
FALSE	High	Master Protein	Q13671	Ras and Rab interactor 1 OS=Homo sapiens OX=9606 GN=RIN1 PE=1 SV=4	0.002	FALSE	HUMAN	5.086	3	2	2	2	1	783	84	8.02	1.74	2	0	5.751	2.52	0.0087988	0.0275995	0	130.7	69.3	High	High
FALSE	High	Master Protein Candidate	K7EJQ7	Signal peptidase complex catalytic subunit SEC11 OS=Homo sapiens OX=9606 GN=SEC11C PE=1 SV=1	0	FALSE	HUMAN	8.659	29	4	5	4	1	161	18.1	8.91	8.07	4	0	0.29	-1.79	0.0585446	0.161859	2.16	162.1	37.9	High	High
FALSE	High	Master Protein Candidate	Q6P996	Pyridoxal-dependent decarboxylase domain-containing protein 1 OS=Homo sapiens OX=9606 GN=PDXDC1 PE=1 SV=2	0.002	FALSE	HUMAN	5.343	3	2	2	2	1	788	86.7	5.38	1.88	2	0	0.284	-1.82	0.0668133	0.181294	0	169.9	30.1	High	Peak Found
FALSE	High	Master Protein Candidate	B2R627	cDNA, FLJ92752, highly similar to Homo sapiens integrin, alpha 5 (fibronectin receptor, alphapolypeptide) (ITGA5), mRNA OS=Homo sapiens OX=9606 PE=2 SV=1	0	FALSE	HUMAN	18.331	6	5	7	5	1	1049	114.4	5.82	19.92	5	0	0.659	-0.6	0.510813	0.799732	19.62	127.1	72.9	High	High
FALSE	High	Master Protein Candidate	A0A3B3ITG6	Translation initiation factor eIF-2B subunit epsilon (Fragment) OS=Homo sapiens OX=9606 GN=EIF2B5 PE=1 SV=1	0	FALSE	HUMAN	8.841	6	2	3	2	1	546	60.9	5.08	8.64	2	0	100	6.64	1e-17	3.95553e-17			200	High	High
FALSE	High	Master Protein Candidate	Q86WI7	Integrase interactor 1 protein isoform E (Fragment) OS=Homo sapiens OX=9606 GN=SMARCB1 PE=2 SV=1	0.002	FALSE	HUMAN	3.822	15	1	2	1	1	89	10.1	8.94	5.44	1	0	2.004	1	0.193864	0.446417	0	66.6	133.4	High	High
FALSE	High	Master Protein Candidate	A0A7I2V5U5	Tight junction protein ZO-1 OS=Homo sapiens OX=9606 GN=TJP1 PE=1 SV=1	0	FALSE	HUMAN	29.423	7	7	8	7	1	1688	188.9	6.76	15.84	7	0	0.672	-0.57	0.540249	0.825365	9.46	145.9	54.1	High	High
FALSE	High	Master Protein Candidate	A0A8I5KSQ4	ATP synthase subunit g, mitochondrial OS=Homo sapiens OX=9606 GN=ATP5MG PE=3 SV=1	0	FALSE	HUMAN	41.161	64	5	41	5	1	76	8.4	10.29	124.69	5	0	0.572	-0.81	0.167997	0.39746	8.86	124.4	75.6	High	High
FALSE	High	Master Protein Candidate	B7Z7P8	Eukaryotic peptide chain release factor subunit 1 OS=Homo sapiens OX=9606 GN=ETF1 PE=1 SV=1	0	FALSE	HUMAN	53.721	25	10	28	10	1	423	47.4	5.57	62.72	10	0	0.825	-0.28	0.57522	0.841294	30.89	102.5	97.5	High	High
FALSE	High	Master Protein	Q7Z3R8	DNA-directed RNA polymerase subunit beta OS=Homo sapiens OX=9606 GN=DKFZp686D10173 PE=2 SV=1	0.002	FALSE	HUMAN	3.557	2	2	2	2	1	1133	127.7	8.5	2.01	2	0	100	6.64	1e-17	3.95553e-17			200	Not Found	High
FALSE	High	Master Protein Candidate	O14908	PDZ domain-containing protein GIPC1 OS=Homo sapiens OX=9606 GN=GIPC1 PE=1 SV=2	0	FALSE	HUMAN	39.96	27	8	11	8	1	333	36	6.28	36.56	8	0	1.464	0.55	0.495407	0.793887	35	126	74	High	High
FALSE	High	Master Protein Candidate	P47897	Glutamine--tRNA ligase OS=Homo sapiens OX=9606 GN=QARS1 PE=1 SV=1	0	FALSE	HUMAN	128.192	44	27	70	27	1	775	87.7	7.15	150.61	27	0	1.177	0.24	0.814738	0.944844	29.01	90.5	109.5	High	High
FALSE	High	Master Protein Candidate	B3KTA3	Fascin OS=Homo sapiens OX=9606 PE=2 SV=1	0	FALSE	HUMAN	95.415	54	19	60	19	1	472	52.2	7.65	143.55	19	0	1.053	0.07	0.987756	0.994837	64.75	104.5	95.5	High	High
FALSE	High	Master Protein Candidate	F8W1B3	Cholinephosphotransferase 1 OS=Homo sapiens OX=9606 GN=CHPT1 PE=1 SV=1	0.002	FALSE	HUMAN	3.943	3	1	2	1	1	398	44.2	6.96	5.28	1	0								High	High
FALSE	High	Master Protein	Q09666	Neuroblast differentiation-associated protein AHNAK OS=Homo sapiens OX=9606 GN=AHNAK PE=1 SV=2	0	FALSE	HUMAN	657.426	48	123	250	123	1	5890	628.7	6.15	707.67	123	0	1.482	0.57	0.453921	0.781038	65	92.3	107.7	High	High
FALSE	High	Master Protein Candidate	Q15366	Poly(rC)-binding protein 2 OS=Homo sapiens OX=9606 GN=PCBP2 PE=1 SV=1	0	FALSE	HUMAN	76.925	42	10	36	6	1	365	38.6	6.79	95.42	10	0	0.78	-0.36	0.493729	0.791857	48.46	111.4	88.6	High	High
FALSE	High	Master Protein Candidate	A0A1S5QRI3	MHC class II antigen (Fragment) OS=Homo sapiens OX=9606 GN=HLA-DRB4 PE=4 SV=1	0	FALSE	HUMAN	17.272	55	3	7	3	1	89	10.8	5.5	22.98	3	0	0.825	-0.28	0.723079	0.937811	15.47	120.7	79.3	High	High
FALSE	High	Master Protein Candidate	A0A344AJG9	ATP synthase subunit a OS=Homo sapiens OX=9606 GN=ATP6 PE=3 SV=1	0.002	FALSE	HUMAN	3.581	4	1	4	1	1	226	24.8	9.91	6.14	1	0	0.925	-0.11	0.87701	0.944844	0	103.9	96.1	High	High
FALSE	High	Master Protein	Q6S4P3	Ferritin OS=Homo sapiens OX=9606 GN=FTL PE=1 SV=1	0	FALSE	HUMAN	6.788	12	2	2	2	1	191	21.3	6.06	4.45	2	0	2.219	1.15	0.21573	0.48489	0	62.1	137.9	Peak Found	High
FALSE	High	Master Protein Candidate	Q8NHX0	Mitogen-activated protein kinase OS=Homo sapiens OX=9606 PE=2 SV=1	0	FALSE	HUMAN	17.492	19	4	6	2	1	335	38.2	6.2	17.05	4	0	100	6.64	1e-17	3.95553e-17			200	Not Found	High
FALSE	High	Master Protein Candidate	A0A0R4J2E5	Ubiquitin-conjugating enzyme E2 A OS=Homo sapiens OX=9606 GN=UBE2A PE=1 SV=1	0.002	FALSE	HUMAN	4.804	7	1	3	1	1	149	17	5.15	9.2	1	0	0.552	-0.86	0.32062	0.638658	0	128.8	71.2	High	High
FALSE	High	Master Protein Candidate	A0A0G2JNX6	Lysophospholipid acyltransferase 7 (Fragment) OS=Homo sapiens OX=9606 GN=MBOAT7 PE=1 SV=1	0	FALSE	HUMAN	6.178	9	1	2	1	1	172	18.8	8.75	5.42	1	0	1.414	0.5	0.471238	0.783292	0	82.8	117.2	High	High
FALSE	High	Master Protein	M0R1T5	Charged multivesicular body protein 2a OS=Homo sapiens OX=9606 GN=CHMP2A PE=1 SV=2	0.003	FALSE	HUMAN	3.353	5	2	2	2	1	265	29.6	6	1.67	2	0	100	6.64	1e-17	3.95553e-17			200	Not Found	High
[truncated: 10,367 more rows]

## Sheet: KD UPregulated
	KD Upregulated
	KD	LOG2FOLD
[truncated: 201 more rows]

## Sheet: OE LC-MS MS TOTAL
	OE LC-MS/MS TOTAL
[truncated: 12,085 more rows]

## Sheet: OE Upregulated
OE Upregulated
	OE	LOG2FOLD
[truncated: 218 more rows]
